# Supplementary material for: Microglia undergo sex-dimorphic transcriptional and metabolic rewiring during aging
Source: J Neuroinflammation. 2024 Jun 5;21:150. doi: 10.1186/s12974-024-03130-7 (PMC11155174; doi:10.1186/s12974-024-03130-7)
Supplement: Supplementary file 2 — Supplementary Material 2 [file 12974_2024_3130_MOESM2_ESM.xlsx]

## Sheet: Index
	Additional File 2											Related figure
	a	IPA canonical pathway (FDR < 5%) of aging-associated genes (sex covariate)										Suppl. Fig. 2a, b
	b	IPA canonical pathway (FDR < 5%) of Female Aging DEG (OF vs. YF)										Figure 2a, 3a, 4a
	c	IPA canonical pathway (FDR < 5%) of Male Aging DEG (OM vs. YM)										Figure 2b, 3a, 4a
	d	IPA canonical pathway (FDR < 5%) of Old Sex DEG (OF vs. OM)										Figure 2c, 3a, 4a
	e	GSEA MSigDB KEGG (FDR < 5%) of OF vs. YF										Suppl Fig 4a, 6a
	f	GSEA MSigDB KEGG (FDR < 5%) of OM vs. YM										Suppl Fig 4b, 6b
	g	GSEA MSigDB KEGG (FDR < 5%) of OF vs. OM										Suppl Fig 4c, 6c

## Sheet: Additional File 2a
Additional File 2a. IPA canonical pathway (FDR < 5%) of aging-associated genes (sex covariate)
© 2000-2022 QIAGEN. All rights reserved.
Ingenuity Canonical Pathways	-log(p-value)	Ratio	z-score	Molecules
EIF2 Signaling	26.3	0.454	5.632	ACTB,AGO3,AKT3,ATF3,ATF4,EIF1AX,EIF2AK2,EIF2S2,EIF2S3,EIF3A,EIF3B,EIF3C,EIF3E,EIF3F,EIF3G,EIF3H,EIF3I,EIF3K,EIF3L,EIF3M,EIF4A1,EIF5B,FAU,GSK3B,IGF1R,MYC,PABPC1,PIK3CB,PIK3R1,PIK3R3,PPP1CA,RAP2B,RPL10,RPL10A,RPL11,RPL13,RPL13A,RPL14,RPL15,RPL17,RPL18,RPL18A,RPL19,RPL21,RPL22,RPL23,RPL24,RPL26,RPL27A,RPL28,RPL3,RPL30,RPL31,Rpl34 (includes others),RPL35,RPL35A,Rpl36,Rpl36a,RPL36AL,RPL37,RPL37A,RPL38…
Axonal Guidance Signaling	18.2	0.308	#NUM!	ABL1,ACE,ACTR3,ADAM10,ADAM15,ADAM22,Adam4/Gm4787,ADAM8,ADAM9,ADAMTS14,ADAMTS16,ADAMTS20,AKT3,ARHGEF12,ARPC1A,ARPC1B,ARPC2,ARPC3,ARPC4,ARPC5,BCAR1,BMP1,BMP2,BMP6,BMP7,CFL1,CXCL12,CXCR4,DOCK1,DPYSL5,EFNB1,EFNB2,EIF3F,EIF3H,EPHA3,EPHA5,EPHB1,EPHB3,ERBB2,FZD3,FZD4,FZD6,GDF7,GLI2,GLIS2,GNAI1,GNAI2,GNAI3,GNAO1,GNAS,GNB1,GNB5,GNG12,GNG5,GSK3B,IGF1,ITGA1,ITGA3,ITGA4,ITGA5,ITGA7,ITGA8,ITGA9,ITGAE,ITGAL,IT…
CLEAR Signaling Pathway	17.8	0.365	1.281	AKT3,ASAH1,ATF4,ATP6AP1,ATP6V0B,ATP6V0C,ATP6V0D1,ATP6V0D2,ATP6V0E1,ATP6V1B2,ATP6V1C1,ATP6V1F,ATP6V1G1,ATP6V1G2,BECN1,BMP6,BNIP3,CD63,CLCN7,CREBBP,CTSA,CTSB,CTSD,EGFR,FGF2,FGFR1,FGFR2,FGFR3,FLT1,FNIP1,GAA,GABARAP,GALNS,GBA,GLA,GLB1,GLMP,GNS,GSK3B,GUSB,HEXA,HEXB,HGF,HIF1A,HPS5,IFI30,IGF1,IGF1R,ITPR1,ITPR3,LAMP1,LAMTOR4,M6PR,MAPK15,MAPK4,NAGLU,NEU1,NPRL3,NTRK2,NTRK3,PDGFRA,PDGFRB,PLBD2,PLCG1,PML,PPA…
Synaptogenesis Signaling Pathway	16.7	0.346	-3.806	ACTR3,ADCY5,ADCY6,ADCY7,ADCY8,ADCY9,AFDN,AKT3,AP2A2,APOE,ARPC1A,ARPC1B,ARPC2,ARPC3,ARPC4,ARPC5,ATF4,BAD,CACNB4,CADM1,CAMK2A,CAMK2B,CDH10,CDH2,CDH23,CDH3,CFL1,CLASP2,CNTNAP2,CPLX1,CPLX2,CREBBP,DAB1,DLG4,EFNB1,EFNB2,EIF4EBP1,EPHA3,EPHA5,EPHB1,EPHB3,FARP1,FGR,GOSR2,GRIA1,GRIA2,GRIA3,GRIN2A,GRIN2B,GRIN2C,GRIN3A,GRINA,GRM3,GRM5,GRM8,GSK3B,GUCY1B1,HCK,HSPA8,ITPR1,ITSN1,KALRN,LRP8,LYN,MAP1B,NAP1L1,NAPB,…
Regulation of eIF4 and p70S6K Signaling	16	0.409	1.069	AGO3,AKT3,EIF1AX,EIF2S2,EIF2S3,EIF3A,EIF3B,EIF3C,EIF3E,EIF3F,EIF3G,EIF3H,EIF3I,EIF3K,EIF3L,EIF3M,EIF4A1,EIF4EBP1,FAU,IRS1,ITGA1,ITGA3,ITGA4,ITGA5,ITGA7,ITGA8,ITGA9,ITGAE,ITGAL,ITGAX,ITGB2,ITGB5,ITGB6,ITGB7,ITGB8,PABPC1,PIK3CB,PIK3R1,PIK3R3,PPM1L,PPP2R2C,PPP2R3A,PTPA,RAP2B,RPS10,RPS11,RPS12,RPS13,RPS14,RPS15,RPS15A,RPS16,RPS17,RPS18,RPS19,RPS2,RPS20,RPS21,RPS23,RPS24,RPS25,RPS26,RPS27A,RPS27L,RPS2…
RHOGDI Signaling	15.9	0.382	-0.135	ACTB,ACTG1,ACTR3,ARHGAP35,ARHGAP5,ARHGDIA,ARHGDIB,ARHGEF12,ARHGEF16,ARHGEF17,ARHGEF19,ARHGEF3,ARHGEF9,ARPC1A,ARPC1B,ARPC2,ARPC3,ARPC4,ARPC5,CD44,CDH10,CDH2,CDH23,CDH3,CFL1,CREBBP,DGKZ,DLC1,ESR1,EZR,GNAI1,GNAI2,GNAI3,GNAO1,GNAS,GNB1,GNB5,GNG12,GNG5,ITGA1,ITGA3,ITGA4,ITGA5,ITGA7,ITGA8,ITGA9,ITGAE,ITGAL,ITGAX,ITGB2,ITGB5,ITGB6,ITGB7,ITGB8,LIMK2,MSN,MYH10,MYH11,MYH14,MYH7,MYL12A,MYL12B,MYL2,MYL6,MYL9…
RAC Signaling	14.7	0.438	1.067	ABI2,ACTR3,ANK1,ARPC1A,ARPC1B,ARPC2,ARPC3,ARPC4,ARPC5,BRK1,CD44,CDK5R1,CFL1,CYBB,CYFIP2,IQGAP1,IQGAP2,IQGAP3,ITGA1,ITGA3,ITGA4,ITGA5,ITGA7,ITGA8,ITGA9,ITGAE,ITGAL,ITGAX,ITGB2,ITGB5,ITGB6,ITGB7,ITGB8,JUN,LIMK2,MAPK8,NCF1,NCF2,NCKAP1,NFKB2,PAK6,PARD3,PI4KA,PIK3CB,PIK3R1,PIK3R3,PIKFYVE,PIP4K2B,PIP5K1B,PIP5K1C,PLD1,PTK2B,RAC1,RAC2,RAP2B,RELB,RHOA,SH3RF1,TIAM1,WASF1
mTOR Signaling	14.6	0.374	1.915	AKT3,DGKZ,EIF3A,EIF3B,EIF3C,EIF3E,EIF3F,EIF3G,EIF3H,EIF3I,EIF3K,EIF3L,EIF3M,EIF4A1,EIF4B,EIF4EBP1,FAU,HIF1A,HMOX1,IRS1,PIK3CB,PIK3R1,PIK3R3,PLD1,PLD2,PLD3,PLD4,Pld6,PPM1L,PPP2R2C,PPP2R3A,PRKAB1,PRKCA,PRKCB,PRKCD,PRKCE,PRKCG,PRKCH,PRKCQ,PRR5L,PTPA,RAC1,RAC2,RAP2B,RHOA,RHOB,RHOBTB1,RHOG,RPS10,RPS11,RPS12,RPS13,RPS14,RPS15,RPS15A,RPS16,RPS17,RPS18,RPS19,RPS2,RPS20,RPS21,RPS23,RPS24,RPS25,RPS26,RPS27…
Fcγ Receptor-mediated Phagocytosis in Macrophages and Monocytes	14.4	0.5	2.949	ACTB,ACTG1,ACTR3,AKT3,ARF6,ARPC1A,ARPC1B,ARPC2,ARPC3,ARPC4,ARPC5,DGKB,DOCK1,EZR,FCGR1A,FCGR2A,FCGR3A/FCGR3B,FGR,FYB1,HCK,HMOX1,LYN,MYO5A,NCF1,PIK3R1,PIK3R3,PLCG1,PLD1,PLD2,PLD3,PLD4,Pld6,PRKCA,PRKCB,PRKCD,PRKCE,PRKCG,PRKCH,PRKCQ,PTEN,PTK2B,RAC1,RAC2,TLN1,TLN2,VASP,YES1
Actin Cytoskeleton Signaling	14.3	0.357	0.516	ABI2,ACTB,ACTG1,ACTR3,APC,APC2,ARHGAP24,ARHGAP35,ARHGEF12,ARPC1A,ARPC1B,ARPC2,ARPC3,ARPC4,ARPC5,BCAR1,BRK1,CD14,CFL1,CYFIP2,DIAPH1,DOCK1,EZR,FGD1,FGF11,FGF18,FGF2,FLNA,FN1,GNG12,IQGAP1,IQGAP2,IQGAP3,ITGA1,ITGA3,ITGA4,ITGA5,ITGA7,ITGA8,ITGA9,ITGAE,ITGAL,ITGAX,ITGB2,ITGB5,ITGB6,ITGB7,ITGB8,KNG1,LBP,LIMK2,MSN,MYH10,MYH11,MYH14,MYH7,MYL12A,MYL12B,MYL2,MYL6,MYL9,MYO18A,MYO18B,MYO5C,NCKAP1,PAK6,PDGFA,P…
Coronavirus Pathogenesis Pathway	14.3	0.377	-4.734	ABL1,ACE,ADAM9,ATF4,ATP6AP1,CCL2,CDK4,DDX58,E2F1,EEF1A1,EEF1A2,FAU,HDAC9,HIF1A,IFNAR2,IRF7,IRF9,JUN,KNG1,MAPK10,MAPK8,NFKB2,NFKBIA,NFKBIB,NFKBID,NFKBIE,NPC1,NPM1,OAS1,Oas1c (includes others),OAS2,OAS3,PA2G4,PIKFYVE,RAB7A,RELB,RPS10,RPS11,RPS12,RPS13,RPS14,RPS15,RPS15A,RPS16,RPS17,RPS18,RPS19,RPS2,RPS20,RPS21,RPS23,RPS24,RPS25,RPS26,RPS27A,RPS27L,RPS28,RPS29,RPS3,RPS4Y1,RPS5,RPS7,RPS8,RPS9,RPSA,SE…
Reelin Signaling in Neurons	13.9	0.428	-0.714	ACTR3,AFDN,AKT3,APOE,ARHGEF10L,ARHGEF12,ARHGEF16,ARHGEF17,ARHGEF19,ARHGEF26,ARHGEF28,ARHGEF3,ARHGEF33,ARHGEF40,ARHGEF9,ARPC1A,ARPC1B,ARPC2,ARPC3,ARPC4,ARPC5,BLK,CAMK2A,CAMK2B,CDH2,CDK5R1,CFL1,CNR2,DAB1,DNAH10,DNALI1,FGR,GRIN2A,GRIN2B,GRIN2C,GRIN3A,GRINA,GSK3B,HCK,ITGA3,ITGA5,LRP8,LYN,MAP1B,MAP4K1,MAPK10,MAPK8,MAPK8IP1,NECTIN3,PDK2,PDK4,PIK3CB,PIK3R1,PIK3R3,RAC1,RHOA,VLDLR,WASF1,YES1
Leukocyte Extravasation Signaling	13.1	0.373	1.861	ABL1,ACTB,ACTG1,AFDN,ARHGAP35,ARHGAP5,BCAR1,CD44,CLDN1,CLDN2,CTNNA2,CTTN,CXCL12,CXCR4,CYBA,CYBB,DLC1,EZR,FER,GNAI1,GNAI2,GNAI3,ICAM1,ITGA3,ITGA4,ITGAL,ITGB2,ITK,JAM2,MAP3K4,MAPK10,MAPK8,MMP11,MMP12,MMP14,MMP15,MMP2,MMP25,MMP28,MMP8,MSN,MYL6,NCF1,NCF2,NCF4,PECAM1,PIK3CB,PIK3R1,PIK3R3,PLCG1,PLCG2,PRKCA,PRKCB,PRKCD,PRKCE,PRKCG,PRKCH,PRKCQ,PTK2B,RAC1,RAC2,RHOA,ROCK2,SPN,TEC,TIMP2,TIMP3,TIMP4,VASP,VCA…
Phagosome Formation	12.5	0.259	-0.745	ABHD3,ACKR4,ACTR3,ADCYAP1R1,ADGRA3,ADGRB1,ADGRB2,ADGRB3,ADGRE1,ADGRG5,ADGRL1,ADGRL3,ADGRV1,ADRB2,ADRB3,AKT3,AP1G2,AP1S1,ARF6,ARPC1A,ARPC1B,ARPC2,ARPC3,ARPC4,ARPC5,BCAR1,C3,C3AR1,C5AR1,CCR5,CCR9,CCRL2,CD14,CELSR1,CELSR2,CELSR3,CFL1,CLEC4D,CLEC7A,CMKLR1,CNR2,CRHR2,DIAPH1,DOCK1,EDNRB,ELMO1,ELMO2,ELMO3,F2RL3,FCER1G,FCGR1A,FCGR2A,FCGR2B,FCGR3A/FCGR3B,FFAR1,FGR,FN1,FZD3,FZD4,FZD6,GABBR1,GPR108,GPR137,G…
Ephrin Receptor Signaling	12.5	0.361	1.414	ABL1,ACTR3,ADAM10,AKT3,ARPC1A,ARPC1B,ARPC2,ARPC3,ARPC4,ARPC5,ATF4,BCAR1,CFL1,CREBBP,CXCL12,CXCR4,DOK1,EFNB1,EFNB2,EPHA3,EPHA5,EPHB1,EPHB3,GNAI1,GNAI2,GNAI3,GNAO1,GNAS,GNB1,GNB5,GNG12,GNG5,GRIN2A,GRIN2B,GRIN2C,GRIN3A,GRINA,ITGA1,ITGA3,ITGA4,ITGA5,ITGA7,ITGA8,ITGA9,ITGAE,ITGAL,ITGAX,ITGB2,ITGB5,ITGB6,ITGB7,ITGB8,ITSN1,KALRN,LIMK2,MAP4K4,NGEF,PAK6,PDGFA,PDGFD,PTPN13,RAC1,RAC2,RAP2B,RHOA,ROCK2,SDC2,S…
Signaling by Rho Family GTPases	11.8	0.326	0.128	ACTB,ACTG1,ACTR3,ARHGEF12,ARHGEF16,ARHGEF17,ARHGEF19,ARHGEF3,ARHGEF9,ARPC1A,ARPC1B,ARPC2,ARPC3,ARPC4,ARPC5,CDC42EP1,CDH10,CDH2,CDH23,CDH3,CFL1,CYBB,EZR,GNAI1,GNAI2,GNAI3,GNAO1,GNAS,GNB1,GNB5,GNG12,GNG5,IQGAP1,ITGA1,ITGA3,ITGA4,ITGA5,ITGA7,ITGA8,ITGA9,ITGAE,ITGAL,ITGAX,ITGB2,ITGB5,ITGB6,ITGB7,ITGB8,JUN,LIMK2,MAP3K21,MAPK10,MAPK8,MSN,MYL12A,MYL12B,MYL2,MYL6,MYL9,NCF1,NCF2,NFKB2,PAK6,PARD3,PI4KA,PIK…
Phagosome Maturation	11.4	0.38	#NUM!	ATP6AP1,ATP6V0B,ATP6V0C,ATP6V0D1,ATP6V0D2,ATP6V0E1,ATP6V1B2,ATP6V1C1,ATP6V1F,ATP6V1G1,ATP6V1G2,B2M,CALR,CANX,CTSA,CTSB,CTSC,CTSD,CTSE,CTSH,CTSO,CTSS,CTSV,CTSZ,CYBB,DYNC2H1,DYNLL1,GOSR2,HLA-A,HLA-E,HLA-G,LAMP1,LAMP2,M6PR,NAPB,NCF1,NCF2,PIKFYVE,PRDX1,PRDX5,RAB5C,RAB7A,RAB7B,RAC1,RAC2,SNAP25,STX1B,TAP1,TUBA1A,TUBA1B,TUBB,TUBB4A,TUBB4B,TUBB6,TUBD1,VAMP2,VPS28,VPS33A,VPS37A,VTI1A
Hepatic Fibrosis Signaling Pathway	11.3	0.284	1.837	ACVR2A,AKT3,APC,APC2,ATF4,BAMBI,CACNA1A,CACNA1C,CACNA1S,CACNA2D3,CACNB4,CACNG7,CCL2,CD40,CEBPB,COL11A2,COL18A1,CREBBP,CSNK1A1,CSNK1E,CYBB,FGF2,FGFR1,FLT1,FOXO1,FTH1,FTL,FZD3,FZD4,FZD6,GLI2,GLIS2,GNAI1,GNAI2,GNAI3,GSK3B,HIF1A,ICAM1,IKBKE,IL1RL2,IL1RN,IRAK2,IRAK3,IRS2,ITGA1,ITGA3,ITGA4,ITGA5,ITGA7,ITGA8,ITGA9,ITGAE,ITGAL,ITGAX,ITGB2,ITGB5,ITGB6,ITGB7,ITGB8,JUN,LEPR,LRP6,MAPK10,MAPK8,MYC,MYL12A,MYL1…
Semaphorin Neuronal Repulsive Signaling Pathway	10.9	0.38	-0.849	AKT3,ARHGEF12,BCAN,CD44,CFL1,CSPG4,CSPG5,DPYSL5,ERBB2,FARP1,GSK3B,GUCY1A2,GUCY1B1,ITGA1,ITGA3,ITGA4,ITGA5,ITGA7,ITGA8,ITGA9,ITGAE,ITGAL,ITGAX,ITGB2,ITGB5,ITGB6,ITGB7,ITGB8,LIMK2,MICAL1,MYL12A,MYL12B,MYL2,MYL6,MYL9,NCAN,NRP1,NRP2,PAK6,Pde4d,PIK3CB,PIK3R1,PIK3R3,PIP5K1C,PLCG1,PLCG2,PLXNB1,PLXND1,PRKAR1A,PRKAR1B,RAC1,RHOA,ROCK2,SEMA3F,SEMA4D,SEMA6B,SEMA6D
Molecular Mechanisms of Cancer	10.4	0.273	#NUM!	ABL1,ACVR2A,ACVRL1,ADCY5,ADCY6,ADCY7,ADCY8,ADCY9,AKT3,APC,APC2,APH1A,APH1B,ARHGEF12,ARHGEF16,ARHGEF17,ARHGEF19,ARHGEF3,ARHGEF9,BAD,BMP1,BMP2,BMP6,BMP7,CAMK2A,CAMK2B,CCND2,CDK12,CDK18,CDK4,CDKN1A,CDKN2A,CFLAR,CREBBP,CTNNA2,E2F1,FOXO1,FZD3,FZD4,FZD6,GAB1,GNAI1,GNAI2,GNAI3,GNAO1,GNAS,GNB1,GNB5,GNG12,GNG5,GSK3B,GUCY1B1,HDAC9,HIF1A,HIPK2,IRS1,ITGA1,ITGA3,ITGA4,ITGA5,ITGA7,ITGA8,ITGA9,ITGAE,ITGAL,ITGAX…
Neuroinflammation Signaling Pathway	10.1	0.297	2.717	ACVR2A,AGER,AKT3,APH1A,APH1B,ATF4,B2M,BACE1,BACE2,BIRC6,CCL2,CD40,CD86,CFLAR,CREBBP,CX3CL1,CXCL10,CXCL12,CYBB,GABBR1,GABRA2,GABRB1,GLS,GLUL,GRIA1,GRIN2A,GRIN2B,GRIN2C,GRIN3A,GRINA,GSK3B,HLA-A,HLA-DMA,HLA-DMB,HLA-DOA,HLA-DOB,HLA-E,HLA-G,HMOX1,ICAM1,IFNGR2,IKBKE,IL12B,IRAK2,IRAK3,IRF7,JAK3,JUN,KCNJ9,MAPK10,MAPK15,MAPK4,MAPK8,MFGE8,NAIP,Naip1 (includes others),NCF1,NCF2,NCSTN,NFAT5,NFE2L2,NFKB2,PIK3…
Hepatic Fibrosis / Hepatic Stellate Cell Activation	10	0.34	#NUM!	BAMBI,CCL2,CCR5,CD14,CD40,COL11A2,COL16A1,Col17a1,COL18A1,COL27A1,COL4A1,COL4A2,COL4A3,COL4A4,COL4A5,COL6A3,COL8A1,COL8A2,COL9A3,CSF1,CXCL3,CYP2E1,EDNRB,EGFR,FGF2,FGFR1,FGFR2,FLT1,FN1,HGF,ICAM1,IFNAR2,IFNGR2,IGF1,IGF1R,IGF2,IL1RL2,KLF6,LBP,LEPR,MMP2,MYH10,MYH11,MYH14,MYH7,MYL2,MYL6,MYL9,MYO18A,MYO18B,MYO5C,NFKB2,PDGFA,PDGFD,PDGFRA,PDGFRB,RELB,SERPINE1,SMAD3,STAT1,TGFB2,TGFBR2,TIMP2,TNF,VCAM1,VEGFB
Neuropathic Pain Signaling In Dorsal Horn Neurons	9.65	0.416	-3.086	CAMK1D,CAMK2A,CAMK2B,CAMK4,GPR37,GRIA1,GRIA2,GRIA3,GRIN2A,GRIN2B,GRIN2C,GRIN3A,GRINA,GRM3,GRM5,GRM8,ITPR1,ITPR3,KCNH2,KCNN4,KCNQ2,NTRK2,PIK3CB,PIK3R1,PIK3R3,PLCB4,PLCD4,PLCE1,PLCG1,PLCG2,PLCH1,PLCL1,PLCL2,PRKAR1A,PRKAR1B,PRKCA,PRKCB,PRKCD,PRKCE,PRKCG,PRKCH,PRKCQ
Integrin Signaling	9.49	0.325	0.611	ABL1,ACTB,ACTG1,ACTR3,AKT3,ARF3,ARF5,ARF6,ARHGAP5,ARPC1A,ARPC1B,ARPC2,ARPC3,ARPC4,ARPC5,BCAR1,CAPN1,CAPN3,CAPN6,CAPNS1,CTTN,DOCK1,GSK3B,ITGA1,ITGA3,ITGA4,ITGA5,ITGA7,ITGA8,ITGA9,ITGAE,ITGAL,ITGAX,ITGB2,ITGB5,ITGB6,ITGB7,ITGB8,MAPK8,MYL12A,MYL12B,MYL2,MYL9,PAK6,PARVA,PARVB,PFN1,PIK3CB,PIK3R1,PIK3R3,PIKFYVE,PLCG1,PLCG2,PTEN,RAC1,RAC2,RAP2B,RHOA,RHOB,RHOBTB1,RHOG,SHC1,TLN1,TLN2,TNK2,TSPAN3,VASP,VCL,…
Protein Kinase A Signaling	9.41	0.273	-0.107	ADCY5,ADCY6,ADCY7,ADCY8,ADCY9,AKAP1,AKAP11,AKAP5,AKAP6,ANAPC5,ATF4,BAD,CAMK2A,CAMK2B,CNGA1,CREBBP,DUSP15,DUSP16,DUSP18,DUSP3,DUSP7,DUSP8,DUSP9,EBI3,ENPP1,FLNA,GNAI1,GNAI2,GNAI3,GNAS,GNB1,GNB5,GNG12,GNG5,GSK3B,GUCY1B1,H1-3,ITPR1,ITPR3,KDELR1,KDELR2,MYH10,MYL12A,MYL12B,MYL2,MYL6,MYL9,NFAT5,NFKB2,NFKBIA,NFKBIB,NFKBID,NFKBIE,PDE1B,PDE3A,PDE3B,PDE5A,PDE9A,PHKB,PLCB4,PLCD4,PLCE1,PLCG1,PLCG2,PLCH1,PLCL1…
Sperm Motility	9.41	0.307	-2.191	ABHD3,ABL1,AXL,BLK,CACNA1G,CNGA1,CSF2RA,DDR1,EGFR,EPHA3,EPHA5,EPHB1,EPHB3,ERBB2,ERBB4,FER,FGFR1,FGFR2,FGFR3,FGR,FLT1,GNAI1,GNAI2,GNAI3,GNAO1,GNAS,GNB1,GNB5,GNG12,GNG5,GUCY1A2,GUCY1B1,HCK,IGF1R,ITK,ITPR1,ITPR3,JAK3,LCAT,LMTK3,LYN,MERTK,NPR1,NTRK2,NTRK3,PDE1B,PDGFRA,PDGFRB,PEAK1,PLA2G5,PLAAT1,PLCB4,PLCD4,PLCE1,PLCG1,PLCG2,PLCH1,PLCL1,PLCL2,PNPLA3,PRKAR1A,PRKAR1B,PRKCA,PRKCB,PRKCD,PRKCE,PRKCG,PRKCH,…
Regulation of Actin-based Motility by Rho	9.25	0.391	3.053	ACTB,ACTR3,ARHGDIA,ARPC1A,ARPC1B,ARPC2,ARPC3,ARPC4,ARPC5,CFL1,ITGA1,ITGA3,ITGA4,ITGA5,ITGA7,ITGA8,ITGA9,ITGAE,ITGAL,ITGAX,ITGB2,ITGB5,ITGB6,ITGB7,ITGB8,MYL12A,MYL12B,MYL2,MYL6,MYL9,PAK6,PFN1,PI4KA,PIKFYVE,PIP4K2B,PIP5K1B,PIP5K1C,RAC1,RAC2,RHOA,RHOB,RHOBTB1,RHOG,WASF1,WIPF1
Cellular Effects of Sildenafil (Viagra)	8.86	0.353	#NUM!	ACTB,ACTG1,ADCY5,ADCY6,ADCY7,ADCY8,ADCY9,CACNA1A,CACNA1C,CACNA1S,CACNA2D3,CACNB4,CACNG7,GNAS,GPR37,GUCY1A2,GUCY1B1,ITPR1,ITPR3,KCNH2,KCNN4,KCNQ2,MYH10,MYH11,MYH14,MYH7,MYL12A,MYL12B,MYL2,MYL6,MYL9,MYO18A,MYO18B,MYO5C,NPR1,NPR2,PABPC4,PDE1B,PDE3A,PDE3B,PDE5A,PLCB4,PLCD4,PLCE1,PLCG1,PLCG2,PLCH1,PLCL1,PLCL2,PRKAR1A,PRKAR1B,SLC4A10,SLC4A5
PTEN Signaling	8.74	0.351	0.324	AKT3,BAD,BCAR1,CDKN1A,CNKSR3,CSNK2B,EGFR,FGFR1,FGFR2,FGFR3,FLT1,FOXG1,FOXO1,GSK3B,IGF1R,IKBKE,INPP5J,ITGA1,ITGA3,ITGA4,ITGA5,ITGA7,ITGA8,ITGA9,ITGAE,ITGAL,ITGAX,ITGB2,ITGB5,ITGB6,ITGB7,ITGB8,MAGI2,MAGI3,NFKB2,NTRK2,NTRK3,PDGFRA,PDGFRB,PIK3CB,PIK3R1,PIK3R3,PREX2,PTEN,RAC1,RAC2,RAP2B,RELB,SHC1,SYNJ2,TGFBR2,TGFBR3,YWHAH
RHOA Signaling	8.55	0.371	1.372	ACTB,ACTG1,ACTR3,ARHGAP35,ARHGAP5,ARHGEF12,ARPC1A,ARPC1B,ARPC2,ARPC3,ARPC4,ARPC5,CDC42EP1,CFL1,DLC1,EZR,IGF1,IGF1R,LIMK2,LPAR5,LPAR6,MSN,MYL12A,MYL12B,MYL2,MYL6,MYL9,NGEF,NRP2,PFN1,PI4KA,PIKFYVE,PIP4K2B,PIP5K1B,PIP5K1C,PLD1,PLEKHG5,PTK2B,RAPGEF2,RAPGEF6,RHOA,RHPN1,ROCK2,RTKN,SEMA3F,WASF1
Epithelial Adherens Junction Signaling	8.53	0.344	1.089	ACTR3,ACVR2A,AFDN,AKT3,ARHGAP35,ARHGEF17,ARPC1A,ARPC1B,ARPC2,ARPC3,ARPC4,ARPC5,CDH2,CFL1,CTNNA2,DIAPH1,EGFR,FER,FGFR1,HGF,IGF1R,IQGAP1,LIMK2,MAGI2,MYH10,MYL12A,MYL12B,NECTIN3,NOTCH3,PAK6,PPM1L,PPP2R2C,PPP2R3A,PRKAB1,PTEN,PTPA,RAC1,RAP2B,RHOA,ROCK2,TGFB2,TGFBR2,TGFBR3,TIAM1,TNS1,VCL,WASF1,WWC1,YAP1,YWHAB,YWHAE,YWHAG,YWHAH,YWHAZ
IL-8 Signaling	8.41	0.314	2.562	AKT3,CCND2,CSTB,CYBB,EGFR,EIF4EBP1,FLT1,GNAI1,GNAI2,GNAI3,GNAO1,GNAS,GNB1,GNB5,GNG12,GNG5,HMOX1,ICAM1,IKBKE,IQGAP1,IRAK2,IRAK3,ITGAX,ITGB2,JUN,LIMK2,MAP4K4,MAPK10,MAPK8,MMP2,MYL12B,MYL2,MYL9,NCF1,NCF2,NFKBIA,NFKBIB,NFKBIE,PIK3CB,PIK3R1,PIK3R3,PLD1,PLD2,PLD3,PLD4,Pld6,PRKCA,PRKCB,PRKCD,PRKCE,PRKCG,PRKCH,PRKCQ,PTK2B,RAB11FIP2,RAC1,RAC2,RAP2B,RHOA,RHOB,RHOBTB1,RHOG,ROCK2,VASP,VCAM1,VEGFB
Thrombin Signaling	8.26	0.307	-1.021	ADCY5,ADCY6,ADCY7,ADCY8,ADCY9,AKT3,ARHGEF10L,ARHGEF12,ARHGEF16,ARHGEF17,ARHGEF19,ARHGEF26,ARHGEF28,ARHGEF3,ARHGEF33,ARHGEF40,ARHGEF9,CAMK1D,CAMK2A,CAMK2B,CAMK4,EGFR,F2RL3,GNAI1,GNAI2,GNAI3,GNAO1,GNAS,GNB1,GNB5,GNG12,GNG5,GUCY1B1,ITPR1,ITPR3,MYL12A,MYL12B,MYL2,MYL6,MYL9,NFKB2,PIK3CB,PIK3R1,PIK3R3,PLCB4,PLCD4,PLCE1,PLCG1,PLCG2,PLCH1,PLCL1,PLCL2,PRKCA,PRKCB,PRKCD,PRKCE,PRKCG,PRKCH,PRKCQ,RAC1,RAC2,RA…
PI3K/AKT Signaling	8.1	0.315	4.667	AKT3,BAD,CDC37,CDKN1A,CSF2RB,EIF4EBP1,FOXO1,GAB1,GSK3B,HSP90AB1,IKBKE,IL10RB,IL11RA,IL12RB2,IL13RA1,IL17RC,IL1RL2,IL27RA,IL2RG,IL3RA,IL7R,INPP5J,ITGA1,ITGA3,ITGA4,ITGA5,ITGA7,ITGA8,ITGA9,ITGAE,ITGAL,ITGAX,ITGB2,ITGB5,ITGB6,ITGB7,ITGB8,JAK3,MAP3K8,MAPK8IP1,NFKB2,NFKBIA,NFKBIB,NFKBID,NFKBIE,PIK3CB,PIK3R1,PIK3R3,PPM1L,PPP2R2C,PPP2R3A,PTEN,PTPA,RAP2B,RELB,SHC1,SYNJ2,TYK2,YWHAB,YWHAE,YWHAG,YWHAH,YWHAZ
SNARE Signaling Pathway	8.07	0.353	-2.598	ADCY5,ADCY6,ADCY7,ADCY8,ADCY9,CACNB4,CAMK2A,CAMK2B,CPLX1,CPLX2,GOSR2,GUCY1B1,HSPA8,MYH10,MYH11,MYH14,MYH7,MYL2,MYL6,MYL9,MYO18A,MYO18B,MYO5C,NAPB,PRKAR1A,PRKAR1B,RAB27A,RAB7A,RAB8A,SNAP23,SNAP25,SNAP29,SNAP91,SNCA,SNCB,STX1B,STXBP2,STXBP4,SYN1,SYN2,SYN3,SYT1,SYT12,SYT14,SYT16,SYT17,VAMP2,VTI1A
Endocannabinoid Neuronal Synapse Pathway	8.02	0.342	-2.412	ADCY5,ADCY6,ADCY7,ADCY8,ADCY9,CACNA1A,CACNA1C,CACNA1G,CACNA1S,CACNA2D3,CACNB4,CACNG7,CNR2,DNAH10,DNALI1,GNAI1,GNAI2,GNAI3,GNAO1,GNB1,GNB5,GNG12,GNG5,GRIA1,GRIA2,GRIA3,GRIN2A,GRIN2B,GRIN2C,GRIN3A,GRINA,GRM5,GUCY1B1,ITPR1,ITPR3,KCNJ9,MAPK10,MAPK15,MAPK4,MAPK8,MGLL,PLCB4,PLCD4,PLCE1,PLCG1,PLCG2,PLCH1,PLCL1,PLCL2,PRKAR1A,PRKAR1B
Sertoli Cell-Sertoli Cell Junction Signaling	7.96	0.311	#NUM!	ACTB,ACTG1,AFDN,AKT3,BCAR1,CGN,CLDN1,CLDN2,CLINT1,CTNNA2,EPN2,EPN3,GSK3B,GUCY1A2,GUCY1B1,ITGA1,ITGA3,ITGA4,ITGA5,ITGA7,ITGA8,ITGA9,ITGAE,ITGAL,ITGAX,ITGB2,ITGB5,ITGB6,ITGB7,ITGB8,JAM2,JUN,MAGI2,MAP3K13,MAP3K15,MAP3K4,Map3k7,MAP3K8,MAPK10,MAPK8,NECTIN3,PLS1,PRKAR1A,PRKAR1B,PTEN,RAB8B,RAC1,RAP2B,SORBS1,SPTB,SPTBN1,SPTBN2,TGFBR3,TJP1,TJP2,TJP3,TNF,TUBA1A,TUBA1B,TUBB,TUBB4A,TUBB4B,TUBB6,VCL
Caveolar-mediated Endocytosis Signaling	7.84	0.427	#NUM!	ABL1,ACTB,ACTG1,B2M,CD48,CD55,COPA,EGFR,FLNA,FLOT2,HLA-A,HLA-E,HLA-G,ITGA1,ITGA3,ITGA4,ITGA5,ITGA7,ITGA8,ITGA9,ITGAE,ITGAL,ITGAX,ITGB2,ITGB5,ITGB6,ITGB7,ITGB8,ITSN1,PRKCA,PTPN1,RAB5C
Cardiac Hypertrophy Signaling (Enhanced)	7.84	0.245	-1.155	ACE,ACVR2A,ADCY5,ADCY6,ADCY7,ADCY8,ADCY9,ADRB2,AKT3,CACNA1A,CACNA1C,CACNA1S,CACNA2D3,CACNB4,CACNG7,CAMK2A,CAMK2B,CSF2RB,CYBB,DIAPH1,EDNRB,EIF4EBP1,ENPP1,FGF11,FGF18,FGF2,FGFR1,FGFR2,FGFR3,FZD3,FZD4,FZD6,GNAI1,GNAI2,GNAI3,GNAS,GNB1,GNB5,GNG12,GNG5,GSK3B,GUCY1B1,HDAC9,IGF1,IGF1R,IKBKE,IL10RB,IL11RA,IL12B,IL12RB2,IL13RA1,IL17RC,IL1RL2,IL27RA,IL2RG,IL3RA,IL7R,ITGA1,ITGA3,ITGA4,ITGA5,ITGA7,ITGA8,ITGA9…
CXCR4 Signaling	7.81	0.327	0.885	ADCY5,ADCY6,ADCY7,ADCY8,ADCY9,AKT3,BCAR1,CD4,CXCL12,CXCR4,DOCK1,ELMO1,ELMO2,ELMO3,GNAI1,GNAI2,GNAI3,GNAO1,GNAS,GNB1,GNB5,GNG12,GNG5,GUCY1B1,ITPR1,ITPR3,JUN,LYN,MAPK10,MAPK8,MYL12A,MYL12B,MYL2,MYL6,MYL9,PAK6,PIK3CB,PIK3R1,PIK3R3,PLCB4,PRKCA,PRKCB,PRKCD,PRKCE,PRKCG,PRKCH,PRKCQ,RAC1,RAC2,RAP2B,RHOA,RHOB,RHOBTB1,RHOG,ROCK2
Circadian Rhythm Signaling	7.74	0.287	#NUM!	ADCY5,ADCY6,ADCY7,ADCY8,ADCY9,ADCYAP1R1,ATF4,BHLHE40,BLK,CACNA1A,CACNA1C,CACNA1G,CACNA1S,CACNA2D3,CACNB4,CACNG7,CAMK2A,CAMK2B,CREBBP,CRY2,CSNK1E,CTH,EIF4EBP1,FGR,GNAI1,GNAI2,GNAI3,GNAS,GNB1,GNB5,GNG12,GNG5,GRIA1,GRIA2,GRIA3,GRIN2A,GRIN2B,GRIN2C,GRIN3A,GRINA,GSK3B,GUCY1A2,GUCY1B1,HCK,HIF1A,ITPR1,ITPR3,LYN,MYC,NPR1,NPR2,NPR3,NTRK2,PLCB4,PLCD4,PLCE1,PLCG1,PLCG2,PLCH1,PLCL1,PLCL2,PRKAB1,PRKAR1A,PRKAR…
Production of Nitric Oxide and Reactive Oxygen Species in Macrophages	7.7	0.314	2.405	AKT3,APOC2,APOC4,APOE,CLU,CREBBP,CYBA,CYBB,IFNGR2,IKBKE,IRF1,IRF8,JAK3,JUN,LYZ,MAP3K13,MAP3K15,MAP3K4,Map3k7,MAP3K8,MAPK10,MAPK8,NCF1,NCF2,NCF4,NFKB2,NFKBIA,NFKBIB,NFKBID,NFKBIE,PIK3CB,PIK3R1,PIK3R3,PLCG1,PLCG2,PPM1L,PPP1CA,PPP1R10,PPP2R2C,PPP2R3A,PRKCA,PRKCB,PRKCD,PRKCE,PRKCG,PRKCH,PRKCQ,PTPA,PTPN6,RAC1,RAC2,RELB,RHOA,RHOB,RHOBTB1,RHOG,STAT1,TLR2,TNF,TYK2
Gap Junction Signaling	7.47	0.308	#NUM!	ACTB,ACTG1,ADCY5,ADCY6,ADCY7,ADCY8,ADCY9,AKT3,CSNK1A1,CSNK1E,CTH,DBN1,EGFR,GJA1,GNAI1,GNAI2,GNAI3,GNAS,GRIA1,GRIA2,GRIA3,GRIK1,GRIK2,GRIK3,GUCY1A2,GUCY1B1,HTR2C,ITPR1,ITPR3,NPR1,NPR2,NPR3,PIK3CB,PIK3R1,PIK3R3,PLCB4,PLCD4,PLCE1,PLCG1,PLCG2,PLCH1,PLCL1,PLCL2,PRKAR1A,PRKAR1B,PRKCA,PRKCB,PRKCD,PRKCE,PRKCG,PRKCH,PRKCQ,RAP2B,TJP1,TJP2,TUBA1A,TUBA1B,TUBB,TUBB4A,TUBB4B,TUBB6
HIF1α Signaling	7.38	0.303	1.033	AKT3,BMP6,CAMK1D,CAMK2A,CAMK2B,CAMK4,CCNG2,CDKN1A,CREBBP,CYBB,EGLN3,EIF4EBP1,FGF2,FLT1,GPI,HGF,HIF1A,HK1,HK2,HMOX1,HSPA8,HSPA9,IGF1,IGF2,JUN,LDHA,MMP11,MMP12,MMP14,MMP15,MMP2,MMP25,MMP28,MMP8,NCF1,NCF2,PIK3CB,PIK3R1,PIK3R3,PKM,PLCG1,PLCG2,PRKCA,PRKCB,PRKCD,PRKCE,PRKCG,PRKCH,PRKCQ,RAC1,RAC2,RACK1,RAN,RAP2B,SAT1,SAT2,SERPINE1,SLC2A1,STAT3,TF,TGFB2,VEGFB,VIM
Dopamine-DARPP32 Feedback in cAMP Signaling	7.34	0.312	-2.1	ADCY5,ADCY6,ADCY7,ADCY8,ADCY9,ATF4,CACNA1A,CACNA1C,CACNA1S,CACNA2D3,CACNB4,CACNG7,CAMK4,CAMKK2,CREBBP,CSNK1A1,CSNK1E,GNAI1,GNAI2,GNAI3,GNAS,GRIN2A,GRIN2B,GRIN2C,GRIN3A,GRINA,GUCY1A2,GUCY1B1,ITPR1,ITPR3,KCNJ10,KCNJ12,KCNJ2,KCNJ9,PLCB4,PLCD4,PLCE1,PLCG1,PLCG2,PLCH1,PLCL1,PLCL2,PPM1L,PPP1CA,PPP1R10,PPP1R1B,PPP2R2C,PPP2R3A,PRKAR1A,PRKAR1B,PRKCA,PRKCB,PRKCD,PRKCE,PRKCG,PRKCH,PRKCQ,PTPA
CREB Signaling in Neurons	7.19	0.236	-4.015	ACKR4,ADCY5,ADCY6,ADCY7,ADCY8,ADCY9,ADCYAP1R1,ADGRA3,ADGRB1,ADGRB2,ADGRB3,ADGRE1,ADGRG5,ADGRL1,ADGRL3,ADGRV1,ADRB2,ADRB3,AKT3,ATF4,BMP6,C3AR1,C5AR1,CACNA1A,CACNA1C,CACNA1G,CACNA1S,CACNA2D3,CACNB4,CACNG7,CAMK2A,CAMK2B,CAMK4,CCR5,CCR9,CCRL2,CELSR1,CELSR2,CELSR3,CMKLR1,CNR2,CREBBP,CRHR2,EDNRB,EGFR,F2RL3,FFAR1,FGF2,FGFR1,FGFR2,FGFR3,FLT1,FZD3,FZD4,FZD6,GABBR1,GNAI1,GNAI2,GNAI3,GNAO1,GNAS,GNB1,GNB5,GN…
HGF Signaling	7.1	0.341	-1.061	AKT3,CDKN1A,CDKN2A,DOCK1,ELF4,GAB1,HGF,ITGA1,ITGA3,ITGA4,ITGA5,ITGA7,ITGA8,ITGA9,ITGAE,ITGAL,ITGAX,ITGB2,ITGB5,ITGB6,ITGB7,ITGB8,JUN,MAP3K13,MAP3K15,MAP3K4,Map3k7,MAP3K8,MAPK10,MAPK8,PIK3CB,PIK3R1,PIK3R3,PLCG1,PLCG2,PRKCA,PRKCB,PRKCD,PRKCE,PRKCG,PRKCH,PRKCQ,RAC1,RAP2B,STAT3
Estrogen Receptor Signaling	7.09	0.254	0	ADCY5,ADCY6,ADCY7,ADCY8,ADCY9,AKT3,ATF4,ATP5F1C,BAD,CACNA1A,CACNA1C,CACNA1S,CACNA2D3,CACNB4,CACNG7,CDKN1A,CFL1,CREBBP,DLG4,EGFR,EIF4EBP1,ESR1,FOXG1,FOXO1,GNAI1,GNAI2,GNAI3,GNAO1,GNAS,GNB1,GNB5,GNG12,GNG5,GPS2,GSK3B,GUCY1B1,HIF1A,HNRNPD,HSP90AB1,IGF1,IGF1R,IGF2,JAK3,JUN,LEPR,LIMK2,MCU,MED12L,MED13,MMP11,MMP12,MMP14,MMP15,MMP2,MMP25,MMP28,MMP8,MYC,MYL12A,MYL12B,MYL2,MYL6,MYL9,NDUFA2,NDUFA6,NDUFB4,N…
ILK Signaling	6.82	0.299	0.866	ACTB,ACTG1,AKT3,ATF4,BMP2,CFL1,CREBBP,DOCK1,DSP,FBLIM1,FLNA,FN1,GSK3B,HIF1A,IRS1,IRS2,Irs3,ITGB2,ITGB5,ITGB6,ITGB7,ITGB8,JUN,KRT18,MAPK10,MAPK8,MYC,MYH10,MYH11,MYH14,MYH7,MYL2,MYL6,MYL9,MYO18A,MYO18B,MYO5C,NACA,NFKB2,PARVA,PARVB,PIK3CB,PIK3R1,PIK3R3,PPM1L,PPP2R2C,PPP2R3A,PTEN,PTPA,RAC1,RAC2,RELB,RHOA,RHOB,RHOBTB1,RHOG,TNF,VCL,VEGFB,VIM
GPCR-Mediated Nutrient Sensing in Enteroendocrine Cells	6.79	0.347	-1.265	ADCY5,ADCY6,ADCY7,ADCY8,ADCY9,CACNA1A,CACNA1C,CACNA1G,CACNA1S,CACNA2D3,CACNB4,CACNG7,FFAR1,GNAI1,GNAI2,GNAI3,GNAS,GNG12,GNG5,GUCY1B1,ITPR1,ITPR3,LPAR5,PLCB4,PLCD4,PLCE1,PLCG1,PLCG2,PLCH1,PLCL1,PLCL2,PRKAR1A,PRKAR1B,PRKCA,PRKCB,PRKCD,PRKCE,PRKCG,PRKCH,PRKCQ,TAS1R1
Tumor Microenvironment Pathway	6.76	0.307	2.722	AKT3,BAD,CCL2,CD274,CD44,CFLAR,CSF1,CSPG4,CXCL12,CXCR4,FGF11,FGF18,FGF2,FN1,FOXG1,FOXO1,HGF,HIF1A,HLA-A,HLA-E,HLA-G,ICAM1,IGF1,IGF2,ITGA5,JUN,LEPR,MMP11,MMP12,MMP14,MMP15,MMP2,MMP25,MMP28,MMP8,MYC,NFKB2,OSM,PDGFA,PDGFD,PIK3CB,PIK3R1,PIK3R3,PLAU,RAC1,RAP2B,RELB,SLC16A1,SLC2A1,SPP1,STAT3,TGFB2,TIAM1,TNF,VEGFB
Insulin Secretion Signaling Pathway	6.76	0.276	-0.12	ADCY5,ADCY6,ADCY7,ADCY8,ADCY9,AGO3,ASIC2,ATF4,CACNA1A,CACNA1C,CACNA1G,CACNA1S,CACNA2D3,CACNB4,CACNG7,CAMK2A,CAMK2B,CPE,CREBBP,EIF2S2,EIF2S3,EIF4A1,EIF4EBP1,FFAR1,FGR,GNAS,GOSR2,GUCY1B1,HCK,ITPR1,ITPR3,JAK3,LYN,NAPB,PABPC1,PC,PCSK2,PIK3CB,PIK3R1,PIK3R3,PLCB4,PLCD4,PLCE1,PLCG1,PLCG2,PLCH1,PLCL1,PLCL2,PRKAR1A,PRKAR1B,PRKCA,PRKCB,PRKCD,PRKCE,PRKCG,PRKCH,PRKCQ,PRLR,RYR2,SEC61A1,SEC61B,SEC61G,SLC2A1,SN…
14-3-3-mediated Signaling	6.72	0.339	0.169	AKT3,BAD,FOXO1,GSK3B,JUN,MAPK10,MAPK8,PDCD6IP,PIK3CB,PIK3R1,PIK3R3,PLCB4,PLCD4,PLCE1,PLCG1,PLCG2,PLCH1,PLCL1,PLCL2,PRKCA,PRKCB,PRKCD,PRKCE,PRKCG,PRKCH,PRKCQ,RAP2B,SNCA,TNF,TRAF2,TUBA1A,TUBA1B,TUBB,TUBB4A,TUBB4B,TUBB6,VIM,YAP1,YWHAB,YWHAE,YWHAG,YWHAH,YWHAZ
IL-15 Production	6.69	0.341	-1.718	ABL1,AXL,BLK,CSF2RA,DDR1,EGFR,EPHA3,EPHA5,EPHB1,EPHB3,ERBB2,ERBB4,FER,FGFR1,FGFR2,FGFR3,FGR,FLT1,HCK,IGF1R,IRF1,ITK,JAK3,LMTK3,LYN,MERTK,NFKB2,NTRK2,NTRK3,PDGFRA,PDGFRB,PEAK1,PTK2B,PTK7,RELB,ROR1,STAT1,TEC,TNK2,TYK2,TYRO3,YES1
Clathrin-mediated Endocytosis Signaling	6.62	0.293	#NUM!	AAK1,ACTB,ACTG1,ACTR3,AMPH,AP1G2,AP1S1,AP2A2,AP3D1,APOC2,APOC4,APOE,ARF6,ARPC1A,ARPC1B,ARPC2,ARPC3,ARPC4,ARPC5,CD2AP,CLTA,CLTB,CLU,CSNK2B,CTTN,DAB2,DNM1,FGF11,FGF18,FGF2,HSPA8,IGF1,ITGA5,ITGB2,ITGB5,ITGB6,ITGB7,ITGB8,LDLR,LDLRAP1,LYZ,MYO1E,MYO6,NUMB,PDGFA,PDGFD,PIK3CB,PIK3R1,PIK3R3,PIP5K1C,RAB5C,RAB7A,RAC1,RPS27A,SH3GL2,SH3GLB1,SH3KBP1,SNAP91,STON2,TF,VEGFB
Opioid Signaling Pathway	6.54	0.271	0.593	ADCY5,ADCY6,ADCY7,ADCY8,ADCY9,AKT3,AP2A2,ATF4,BAD,BLK,CACNA1A,CACNA1C,CACNA1G,CACNA1S,CACNA2D3,CACNB4,CACNG7,CAMK1D,CAMK2A,CAMK2B,CAMK4,CLTA,CLTB,CREBBP,FGR,GNAI1,GNAI2,GNAI3,GNAO1,GNAS,GNB1,GNB5,GNG12,GNG5,GRIN2A,GRIN2B,GRIN2C,GRIN3A,GRINA,GRK3,GSK3B,GUCY1B1,HCK,ITPR1,ITPR3,KCNJ9,LYN,MAPK15,MAPK4,MYC,NFKB2,NFKBIA,OGFR,PDE1B,PLD2,PRKAR1A,PRKAR1B,PRKCA,PRKCB,PRKCD,PRKCE,PRKCG,PRKCH,PRKCQ,RAC1,RAC2…
Role of NFAT in Cardiac Hypertrophy	6.46	0.286	-1.953	ADCY5,ADCY6,ADCY7,ADCY8,ADCY9,AKAP5,AKT3,CACNA1A,CACNA1C,CACNA1G,CACNA1S,CACNA2D3,CACNB4,CACNG7,CAMK1D,CAMK2A,CAMK2B,CAMK4,CSNK1A1,GNAI1,GNAI2,GNAI3,GNAS,GNB1,GNB5,GNG12,GNG5,GSK3B,GUCY1B1,HDAC9,IGF1,IGF1R,ITPR1,ITPR3,MAPK10,MAPK8,MEF2A,MEF2C,PIK3CB,PIK3R1,PIK3R3,PLCB4,PLCD4,PLCE1,PLCG1,PLCG2,PLCH1,PLCL1,PLCL2,PRKAR1A,PRKAR1B,PRKCA,PRKCB,PRKCD,PRKCE,PRKCG,PRKCH,PRKCQ,RAP2B,RCAN1,SHC1,SLC8A1,TGFB2…
Activation of IRF by Cytosolic Pattern Recognition Receptors	6.44	0.415	0.784	ADAR,CD40,CREBBP,DDX58,DHX58,IFIH1,IFIT2,IKBKE,IRF7,IRF9,ISG15,JUN,MAPK10,MAPK8,NFKB2,NFKBIA,NFKBIB,NFKBID,NFKBIE,PPIB,RELB,STAT1,STAT2,TANK,TNF,TRAF3,ZBP1
Neuregulin Signaling	6.42	0.342	-0.408	AKT3,BAD,CDK5R1,DLG4,EGFR,ERBB2,ERBB4,HSP90AB1,ITGA1,ITGA3,ITGA4,ITGA5,ITGA7,ITGA8,ITGA9,ITGAE,ITGAL,ITGAX,ITGB2,ITGB5,ITGB6,ITGB7,ITGB8,MYC,NRG3,PIK3R1,PIK3R3,PLCG1,PLCG2,PRKCA,PRKCB,PRKCD,PRKCE,PRKCG,PRKCH,PRKCQ,PSEN1,PTEN,RAP2B,SHC1
Role of Macrophages, Fibroblasts and Endothelial Cells in Rheumatoid Arthritis	6.34	0.259	#NUM!	AKT3,APC,APC2,ATF4,C5AR1,CAMK2A,CAMK2B,CCL2,CEBPB,CREBBP,CSF1,CSNK1A1,CSNK1E,CXCL12,DAAM1,DKK2,FCGR1A,FCGR3A/FCGR3B,FGF2,FN1,FZD3,FZD4,FZD6,GNAO1,GSK3B,ICAM1,Ighg2b,IKBKE,IL16,IL17RC,IL1RL2,IL1RN,IRAK2,IRAK3,JUN,LRP6,LTBR,MAPKAPK2,MIF,MYC,NFAT5,NFKBIA,NFKBIB,NFKBID,NFKBIE,NLK,OSM,PDGFA,PDGFD,PIK3CB,PIK3R1,PIK3R3,PLCB4,PLCD4,PLCE1,PLCG1,PLCG2,PLCH1,PLCL1,PLCL2,PRKCA,PRKCB,PRKCD,PRKCE,PRKCG,PRKCH,P…
Virus Entry via Endocytic Pathways	6.31	0.339	#NUM!	ABL1,ACTB,ACTG1,AP1G2,AP1S1,AP2A2,AP3D1,B2M,CD55,CLTA,CLTB,CXADR,DNM1,FLNA,FOLR1,HLA-A,HLA-E,HLA-G,ITGA5,ITGB2,ITGB5,ITGB6,ITGB7,ITGB8,ITSN1,PIK3CB,PIK3R1,PIK3R3,PLCG1,PLCG2,PRKCA,PRKCB,PRKCD,PRKCE,PRKCG,PRKCH,PRKCQ,RAC1,RAC2,RAP2B
P2Y Purigenic Receptor Signaling Pathway	6.09	0.323	-0.48	ADCY5,ADCY6,ADCY7,ADCY8,ADCY9,AKT3,ATF4,CREBBP,GNAI1,GNAI2,GNAI3,GNB1,GNB5,GNG12,GNG5,GUCY1B1,JUN,MYC,NFKB2,P2RY12,P2RY2,PIK3CB,PIK3R1,PIK3R3,PLCB4,PLCD4,PLCE1,PLCG1,PLCG2,PLCH1,PLCL1,PLCL2,PRKAR1A,PRKAR1B,PRKCA,PRKCB,PRKCD,PRKCE,PRKCG,PRKCH,PRKCQ,RAP2B,RELB
PAK Signaling	5.96	0.333	0	CFL1,EPHA3,EPHB3,ITGA1,ITGA3,ITGA4,ITGA5,ITGA7,ITGA8,ITGA9,ITGAE,ITGAL,ITGAX,ITGB2,ITGB5,ITGB6,ITGB7,ITGB8,LIMK2,MAPK10,MAPK8,MYL12A,MYL12B,MYL2,MYL6,MYL9,PAK6,PDGFA,PDGFD,PDGFRA,PDGFRB,PIK3CB,PIK3R1,PIK3R3,PTK2B,RAC1,RAP2B,SHC1,TNF
Macropinocytosis Signaling	5.94	0.382	0.943	ARF6,CD14,CSF1,HGF,ITGA5,ITGB2,ITGB5,ITGB6,ITGB7,ITGB8,MRC1,PDGFA,PDGFD,PIK3CB,PIK3R1,PIK3R3,PLCG1,PLCG2,PRKCA,PRKCB,PRKCD,PRKCE,PRKCG,PRKCH,PRKCQ,RAC1,RAP2B,RHOA,USP6NL
Endothelin-1 Signaling	5.89	0.289	-0.832	ABHD3,ADCY5,ADCY6,ADCY7,ADCY8,ADCY9,CASP4,EDNRB,GAB1,GNAI1,GNAI2,GNAI3,GNAO1,GNAS,GUCY1A2,GUCY1B1,HMOX1,ITPR1,ITPR3,JUN,LCAT,MAPK10,MAPK15,MAPK4,MAPK8,MYC,NPR1,NPR2,PIK3CB,PIK3R1,PIK3R3,PLA2G5,PLAAT1,PLCB4,PLCD4,PLCE1,PLCG1,PLCG2,PLCH1,PLCL1,PLCL2,PLD1,PLD2,PLD3,PLD4,Pld6,PNPLA3,PRKCA,PRKCB,PRKCD,PRKCE,PRKCG,PRKCH,PRKCQ,RAP2B,SHC1
fMLP Signaling in Neutrophils	5.86	0.321	1.48	ACTR3,ARPC1A,ARPC1B,ARPC2,ARPC3,ARPC4,ARPC5,CYBB,GNAI1,GNAI2,GNAI3,GNAO1,GNAS,GNB1,GNB5,GNG12,GNG5,ITPR1,ITPR3,NCF1,NCF2,NFAT5,NFKB2,NFKBIA,NFKBIB,NFKBID,NFKBIE,PIK3CB,PIK3R1,PIK3R3,PLCB4,PRKCA,PRKCB,PRKCD,PRKCE,PRKCG,PRKCH,PRKCQ,RAC1,RAC2,RAP2B,RELB
Actin Nucleation by ARP-WASP Complex	5.83	0.355	2.357	ACTR3,ARPC1A,ARPC1B,ARPC2,ARPC3,ARPC4,ARPC5,ITGA1,ITGA3,ITGA4,ITGA5,ITGA7,ITGA8,ITGA9,ITGAE,ITGAL,ITGAX,ITGB2,ITGB5,ITGB6,ITGB7,ITGB8,RAC1,RAC2,RAP2B,RHOA,RHOB,RHOBTB1,RHOG,ROCK2,VASP,WASF1,WIPF1
Pulmonary Fibrosis Idiopathic Signaling Pathway	5.82	0.255	-1.342	ACTB,ACTG1,ACVR2A,ADAM10,AKT3,AXL,CDH2,COL11A2,COL16A1,Col17a1,COL18A1,COL27A1,COL4A1,COL4A2,COL4A3,COL4A4,COL4A5,COL6A3,COL8A1,COL8A2,COL9A3,CREBBP,CXCL12,EED,EFNB2,EGFR,EIF4EBP1,EPHB3,FGF18,FGF2,FGFR1,FGFR2,FGFR3,FN1,FOXG1,FOXO1,FZD3,FZD4,FZD6,GLI2,GSK3B,IL11RA,IL13RA1,ITGB6,JUN,MAPK10,MAPK8,MMP11,MMP12,MMP14,MMP15,MMP2,MMP25,MMP28,MMP8,NFKB2,NOTCH3,PDGFA,PDGFD,PDGFRA,PDGFRB,PIK3CB,PIK3R1,PIK3R…
Agranulocyte Adhesion and Diapedesis	5.75	0.281	#NUM!	ACKR4,ACTB,ACTG1,C5AR1,Ccl2,CCL2,CCL3L3,CCL4,Ccl6,Ccl8,CCR5,CCR9,CD34,CLDN1,CLDN2,CX3CL1,CXCL10,CXCL12,CXCL13,CXCL14,CXCL16,CXCL3,Cxcl9,CXCR4,EZR,FN1,GNAI1,GNAI2,GNAI3,ICAM1,IL1RN,ITGA4,ITGA5,ITGB2,ITGB7,MMP11,MMP12,MMP14,MMP15,MMP2,MMP25,MMP28,MMP8,MSN,MYH10,MYH11,MYH14,MYH7,MYL2,MYL6,MYL9,MYO18A,MYO18B,MYO5C,PECAM1,PF4,PODXL2,TNF,VCAM1
Dilated Cardiomyopathy Signaling Pathway	5.74	0.307	-0.522	ACTB,ACTG1,ADCY5,ADCY6,ADCY7,ADCY8,ADCY9,AKT3,BAD,CACNA1A,CACNA1C,CACNA1G,CACNA1S,CACNA2D3,CACNB4,CACNG7,CAMK1D,CAMK2A,CAMK2B,CAMK4,DMD,DSC2,DSG2,GAB1,GNAS,GSK3B,GUCY1B1,ITPR1,ITPR3,MYH10,MYH11,MYH14,MYH7,MYL2,MYL6,MYL9,MYO18A,MYO18B,MYO5C,PDE3A,PRKAR1A,PRKAR1B,PRKCE,RYR2,TNNI3,UTRN
S100 Family Signaling Pathway	5.72	0.216	-1.161	ACKR4,ADAM10,ADCYAP1R1,ADGRA3,ADGRB1,ADGRB2,ADGRB3,ADGRE1,ADGRG5,ADGRL1,ADGRL3,ADGRV1,ADRB2,ADRB3,AGER,AKT3,ANXA2,ATF4,ATP5F1C,BCL3,C3AR1,C5AR1,CACNA1A,CACNA1C,CACNA1G,CACNA1S,CACNA2D3,CACNB4,CACNG7,CAMK2A,CAMK2B,CCL4,CCR5,CCR9,CCRL2,CDKN1A,CELSR1,CELSR2,CELSR3,CMKLR1,CNR2,CREBBP,CRHR2,CTSD,CYBB,DLC1,EDNRB,EGFR,ERBB2,ESR1,EZR,F2RL3,FCGR1A,FCGR2A,FCGR2B,FCGR3A/FCGR3B,FFAR1,FGFR1,FGFR2,FGFR3,FZD3,F…
Glutamate Receptor Signaling	5.7	0.394	-2.84	DLG4,GLS,GLUL,GNB1,GNB5,GNG12,GNG5,GRIA1,GRIA2,GRIA3,GRIK1,GRIK2,GRIK3,GRIK5,GRIN2A,GRIN2B,GRIN2C,GRIN3A,GRINA,GRM3,GRM5,GRM8,HOMER2,SLC17A7,SLC17A8,SLC1A2
Autophagy	5.66	0.278	0.263	AKT3,AMBRA1,ARL8B,ATF4,ATG5,ATG7,BAD,BECN1,BIRC6,BMP6,BNIP3,CAMKK2,CREBBP,E2F1,FGF2,FOXO1,GABARAP,GNAI3,GSK3B,HGF,HIF1A,IGF1,IRS1,IRS2,JUN,LAMP1,LAMP2,MAP1LC3A,MAPK10,MAPK8,MYC,NFKB2,OPTN,PIK3CB,PIK3R1,PIK3R3,PPM1L,PPP2R2C,PPP2R3A,PRKAB1,PRKAR1A,PRKAR1B,PRKCQ,PTEN,PTPA,RAB7A,RAB7B,RB1CC1,SESN1,SLC1A5,SLC3A2,SNAP29,SQSTM1,TGFB2,TNF,TRAF3,ULK1,VAMP8,VPS33A,WIPI1
Apelin Cardiomyocyte Signaling Pathway	5.61	0.343	-1.372	AKT3,GNAI1,GNAI2,GNAI3,HIF1A,ITPR1,MAPK10,MAPK15,MAPK4,MAPK8,MYL12A,MYL12B,MYL2,MYL6,MYL9,PIK3CB,PIK3R1,PIK3R3,PLCB4,PLCD4,PLCE1,PLCG1,PLCG2,PLCH1,PLCL1,PLCL2,PRKCA,PRKCB,PRKCD,PRKCE,PRKCG,PRKCH,PRKCQ,SLC8A1
Gαq Signaling	5.59	0.294	0.845	AKT3,GNAI1,GNAI2,GNAI3,GNAO1,GNAS,GNB1,GNB5,GNG12,GNG5,GRM5,GSK3B,HMOX1,HTR2C,IKBKE,ITPR1,ITPR3,NFKB2,NFKBIA,NFKBIB,NFKBID,NFKBIE,PIK3CB,PIK3R1,PIK3R3,PLCB4,PLCG1,PLCG2,PLD1,PLD2,PLD3,PLD4,Pld6,PRKCA,PRKCB,PRKCD,PRKCE,PRKCG,PRKCH,PRKCQ,PTK2B,RAC1,RAC2,RELB,RGS4,RHOA,RHOB,RHOBTB1,RHOG,ROCK2
G-Protein Coupled Receptor Signaling	5.45	0.218	-0.973	ACKR4,ADCY5,ADCY6,ADCY7,ADCY8,ADCY9,ADCYAP1R1,ADGRA3,ADGRB1,ADGRB2,ADGRB3,ADGRE1,ADGRG5,ADGRL1,ADGRL3,ADGRV1,ADRB2,ADRB3,AKT3,AMOT,ATF4,C3AR1,C5AR1,CAMK2A,CAMK2B,CAMK4,CCR5,CCR9,CCRL2,CELSR1,CELSR2,CELSR3,CMKLR1,CNGA1,CNR2,CREBBP,CRHR2,DUSP9,EDNRB,ENPP1,F2RL3,FFAR1,FOXG1,FOXO1,FZD3,FZD4,FZD6,GABBR1,GNAI1,GNAI2,GNAI3,GNAO1,GNAS,GNB1,GNB5,GNG12,GNG5,GPR108,GPR137,GPR137B,GPR141,GPR155,GPR162,GPR174…
IL-10 Signaling	5.4	0.299	-0.59	AKT3,ATF4,BCL3,BHLHE40,BLVRA,BLVRB,BMP2,CCR5,CD86,CDKN1A,CREBBP,FCGR2A,FCGR2B,GSK3B,HIF1A,HLA-A,HLA-DMA,HLA-DMB,HLA-DOA,HLA-DOB,HLA-E,HLA-G,HMOX1,ICAM1,IFNGR2,IKBKE,IL10RB,IL1RL2,IL1RN,JUN,MAFB,MAP4K4,MAPK8,NFKB2,NFKBIA,NFKBIB,NFKBID,NFKBIE,PKM,PRDM1,PRKAB1,RELB,STAT1,STAT3,TNF,TYK2
GP6 Signaling Pathway	5.4	0.315	-1.808	ADAM10,AKT3,COL11A2,COL16A1,Col17a1,COL18A1,COL27A1,COL4A1,COL4A2,COL4A3,COL4A4,COL4A5,COL6A3,COL8A1,COL8A2,COL9A3,FCER1G,FYB1,GSK3B,ITK,ITPR1,LAMA5,LAMB1,LYN,PIK3CB,PIK3R1,PIK3R3,PLCG1,PLCG2,PRKCA,PRKCB,PRKCD,PRKCE,PRKCG,PRKCH,PRKCQ,RAC1,RHOG,SCHIP1,TLN1
ERK/MAPK Signaling	5.39	0.274	1.067	ATF4,BAD,BCAR1,CREBBP,DOCK1,DUSP9,EIF4EBP1,ELF4,ESR1,ITGA1,ITGA3,ITGA4,ITGA5,ITGA7,ITGA8,ITGA9,ITGAE,ITGAL,ITGAX,ITGB2,ITGB5,ITGB6,ITGB7,ITGB8,KSR1,MYC,PAK6,PIK3CB,PIK3R1,PIK3R3,PLA2G5,PLCG1,PLCG2,PPM1L,PPP1CA,PPP1R10,PPP2R2C,PPP2R3A,PRKAR1A,PRKAR1B,PRKCA,PRKCB,PRKCD,PRKCE,PRKCG,PTK2B,PTPA,RAC1,RAC2,RAP2B,SHC1,STAT1,STAT3,TLN1,TLN2,YWHAB,YWHAG,YWHAH,YWHAZ
Antioxidant Action of Vitamin C	5.38	0.325	0	ABHD3,CSF2RA,CSF2RB,GLRX,GSTO1,HMOX1,IKBKE,LCAT,MAPK10,MAPK8,NFKB2,NFKBIA,NFKBIB,NFKBID,NFKBIE,NXN,PLA2G5,PLAAT1,PLCB4,PLCD4,PLCE1,PLCG1,PLCG2,PLCH1,PLCL1,PLCL2,PLD1,PLD2,PLD3,PLD4,Pld6,PNPLA3,RELB,SELENOT,SLC2A1,TNF,TXNRD1
Synaptic Long Term Potentiation	5.35	0.311	-2.722	ADCY8,ATF4,CACNA1C,CAMK2A,CAMK2B,CAMK4,CREBBP,GRIA1,GRIA2,GRIA3,GRIN2A,GRIN2B,GRIN2C,GRIN3A,GRINA,GRM3,GRM5,GRM8,ITPR1,ITPR3,PLCB4,PLCD4,PLCE1,PLCG1,PLCG2,PLCH1,PLCL1,PLCL2,PPP1CA,PPP1R10,PPP1R1A,PRKAR1A,PRKAR1B,PRKCA,PRKCB,PRKCD,PRKCE,PRKCG,PRKCH,PRKCQ,RAP2B
Cardiac Hypertrophy Signaling	5.25	0.261	-1.192	ADCY5,ADCY6,ADCY7,ADCY8,ADCY9,ADRB2,ADRB3,CACNA1A,CACNA1C,CACNA1S,CACNA2D3,CACNB4,CACNG7,CREBBP,GNAI1,GNAI2,GNAI3,GNAO1,GNAS,GNB1,GNB5,GNG12,GNG5,GSK3B,GUCY1B1,IGF1,IGF1R,IRS1,JUN,MAP3K13,MAP3K15,MAP3K4,Map3k7,MAP3K8,MAPK10,MAPK8,MAPKAPK2,MAPKAPK3,MEF2A,MEF2C,MYL12A,MYL12B,MYL2,MYL6,MYL9,PIK3CB,PIK3R1,PIK3R3,PLCB4,PLCD4,PLCE1,PLCG1,PLCG2,PLCH1,PLCL1,PLCL2,PRKAR1A,PRKAR1B,RAC1,RAC2,RAP2B,RHOA,RHOB…
Tight Junction Signaling	5.25	0.285	#NUM!	ACTB,ACTG1,AFDN,AKT3,CDK4,CGN,CLDN1,CLDN2,CNKSR3,GOSR2,JAM2,JUN,MAGI2,MPDZ,MYH10,MYH11,MYH14,MYH7,MYL2,MYL6,MYL9,MYO18A,MYO18B,MYO5C,NAPB,NECTIN3,NFKB2,PATJ,PPM1L,PPP2R2C,PPP2R3A,PRKAR1A,PRKAR1B,PTEN,PTPA,RAC1,RELB,RHOA,SNAP25,STX1B,TGFB2,TGFBR2,TIAM1,TJP1,TJP2,TJP3,TNF,VAMP2,VASP,VCL,VTI1A
Synaptic Long Term Depression	5.25	0.278	-2.885	ABHD3,CACNA1A,CACNA1C,CACNA1G,CACNA1S,CACNA2D3,CACNB4,CACNG7,CTH,GNAI1,GNAI2,GNAI3,GNAO1,GNAS,GRIA1,GRIA2,GRIA3,GRM3,GRM5,GRM8,GUCY1A2,GUCY1B1,IGF1,IGF1R,ITPR1,ITPR3,LCAT,LYN,NPR1,NPR2,NPR3,PLA2G5,PLAAT1,PLCB4,PLCD4,PLCE1,PLCG1,PLCG2,PLCH1,PLCL1,PLCL2,PNPLA3,PPM1L,PPP2R2C,PPP2R3A,PRKCA,PRKCB,PRKCD,PRKCE,PRKCG,PRKCH,PRKCQ,PTPA,RAP2B,RYR2
AMPK Signaling	5.21	0.264	-0.309	ACACA,ACACB,ACTB,ACTL6B,ADRB2,ADRB3,AK3,AK7,AK8,AK9,AKT3,ARID2,ATF4,CAMKK2,CDKN1A,CHRNA4,CPT1A,CPT1C,CPT2,CREBBP,EEF2,EEF2K,EIF4EBP1,FOXG1,FOXO1,GNAI1,GNAI2,GNAI3,GNAO1,GNAS,GNB1,GNB5,GNG12,GNG5,IRS1,IRS2,KAT2B,PCK2,PFKFB3,PFKFB4,PFKL,PFKM,PFKP,PHLPP1,PIK3CB,PIK3R1,PIK3R3,PPARGC1A,PPM1E,PPM1G,PPM1L,PPP2R2C,PPP2R3A,PRKAB1,PRKAR1A,PRKAR1B,PTPA,RAB27A,RAB7A,RAB8A,SLC2A1,SMARCA2,TBC1D1,ULK1
Oxytocin Signaling Pathway	5.19	0.255	-1.179	AKT3,ATF4,ATP2B1,ATP2B2,ATP2B3,ATP2B4,CACNA1A,CACNA1C,CACNA1S,CACNA2D3,CACNB4,CACNG7,CAMKK2,CREBBP,CTH,EEF2,EGFR,GJA1,GNAI1,GNAI2,GNAI3,GNAO1,GNB1,GNB5,GNG12,GNG5,GSK3B,GUCY1A2,GUCY1B1,ITPR1,ITPR3,LPL,MAPK10,MAPK15,MAPK4,MAPK8,MEF2C,MYH10,MYH11,MYH14,MYH7,MYL2,MYL6,MYL9,MYO18A,MYO18B,MYO5C,NFE2L2,NFKB2,NPR1,NPR2,NPR3,PIK3CB,PIK3R1,PIK3R3,PLA2G5,PLCB4,PRKAB1,PRKAR1A,PRKAR1B,PRKCA,PRKCB,PRKCD,PRKCE…
Amyotrophic Lateral Sclerosis Signaling	5.19	0.319	-1.89	AKT3,CACNA1A,CACNA1C,CACNA1S,CACNA2D3,CACNB4,CACNG7,CAPN1,CAPN3,CAPN6,CAPNS1,GLUL,GPX1,GRIA1,GRIA2,GRIA3,GRIK1,GRIK2,GRIK3,GRIK5,GRIN2A,GRIN2B,GRIN2C,GRIN3A,GRINA,IGF1,NAIP,Naip1 (includes others),NEFH,PIK3CB,PIK3R1,PIK3R3,RAB5C,RAC1,SLC1A2,SSR4,VEGFB
Corticotropin Releasing Hormone Signaling	5.18	0.296	-1.265	ADCY5,ADCY6,ADCY7,ADCY8,ADCY9,ARPC5,ATF4,CACNA1A,CACNA1C,CACNA1G,CACNA1S,CACNA2D3,CACNB4,CACNG7,CAMK4,CREBBP,CRHR2,CTH,GLI2,GNAI1,GNAI2,GNAI3,GNAO1,GNAS,GUCY1A2,GUCY1B1,ITPR1,ITPR3,JUN,MEF2A,MEF2C,NPR1,NPR2,NPR3,PLCG1,PLCG2,PRKAR1A,PRKAR1B,PRKCA,PRKCB,PRKCD,PRKCE,PRKCG,PRKCH,PRKCQ
Renin-Angiotensin Signaling	5.13	0.314	0.557	ACE,ADCY5,ADCY6,ADCY7,ADCY8,ADCY9,CCL2,GUCY1B1,ITPR1,ITPR3,JUN,MAPK10,MAPK8,NFKB2,PAK6,PIK3CB,PIK3R1,PIK3R3,PLCG1,PLCG2,PRKAR1A,PRKAR1B,PRKCA,PRKCB,PRKCD,PRKCE,PRKCG,PRKCH,PRKCQ,PTK2B,PTPN6,RAC1,RAP2B,RELB,SHC1,STAT1,STAT3,TNF
PPARα/RXRα Activation	5.12	0.277	-0.164	ACVR2A,ADCY5,ADCY6,ADCY7,ADCY8,ADCY9,ADIPOR1,AIP,AP2A2,BCL3,CHD5,CREBBP,GNAS,GUCY1B1,HELZ2,HSP90AB1,IKBKE,IL1RL2,IRS1,ITGB5,JUN,LPL,MAP4K4,MAPK8,MEF2C,NFKB2,NFKBIA,NFKBIB,NFKBID,NFKBIE,NR2C2,PLCB4,PLCD4,PLCE1,PLCG1,PLCG2,PLCH1,PLCL1,PLCL2,PPARGC1A,PRKAB1,PRKAR1A,PRKAR1B,PRKCA,PRKCB,RAP2B,RELB,SHC1,SLC27A1,SMAD3,TGFB2,TGFBR2,TGFBR3,TGS1
Type II Diabetes Mellitus Signaling	5.1	0.294	0.928	ACSL3,ACSL5,ACSL6,ADIPOR1,AKT3,CACNA1A,CACNA1C,CACNA1G,CACNA1S,CACNA2D3,CACNB4,CACNG7,CEBPB,IKBKE,IRS1,IRS2,Irs3,ITPR1,ITPR3,MAPK10,MAPK8,NFKB2,NFKBIA,NFKBIB,NFKBID,NFKBIE,PIK3CB,PIK3R1,PIK3R3,PKM,PRKAB1,PRKCA,PRKCB,PRKCD,PRKCE,PRKCG,PRKCH,PRKCQ,RELB,SLC27A1,SLC27A3,SOCS6,TNF,TRADD,TRAF2
RAR Activation	5.09	0.273	#NUM!	ACTB,ACTL6B,ADCY5,ADCY6,ADCY7,ADCY8,ADCY9,AKR1B1,AKT3,ALDH1A3,ARID2,CREBBP,CSF2RB,CSNK2B,DHRS3,GTF2H2,GUCY1B1,IL3RA,JUN,KAT2B,MAPK10,MAPK8,MAPKAPK2,NFKB2,NR2F2,NRIP1,NSD1,PARP1,PIK3CB,PIK3R1,PIK3R3,PML,PPARGC1A,PRKAR1A,PRKAR1B,PRKCA,PRKCB,PRKCD,PRKCE,PRKCG,PRKCH,PRKCQ,PTEN,RAC1,RBP1,RDH5,RELB,RPL7A,RXRG,SCAND1,SMAD3,SMAD5,SMARCA2,SORBS3,TGFB2,TNIP1
Role Of Osteoclasts In Rheumatoid Arthritis Signaling Pathway	5.08	0.249	1.673	ADAM10,ADAM15,ADAM22,Adam4/Gm4787,ADAM8,ADAM9,AKT3,ATF4,BAD,CAMK4,COL11A2,COL16A1,Col17a1,COL18A1,COL27A1,COL4A1,COL4A2,COL4A3,COL4A4,COL4A5,COL6A3,COL8A1,COL8A2,COL9A3,CREBBP,CSF1,CTNNA2,FCGR1A,FCGR2A,FCGR2B,FCGR3A/FCGR3B,FOXG1,FOXO1,GSK3B,IKBKE,IL1RL2,ITGA5,JUN,MAPK10,MAPK8,MMP11,MMP12,MMP14,MMP15,MMP2,MMP25,MMP28,MMP8,NAIP,Naip1 (includes others),NFKBIA,NFKBIB,NFKBID,NFKBIE,PIK3CB,PIK3R1,PIK3R…
Amyloid Processing	5.07	0.412	-0.905	AKT3,APH1A,APH1B,BACE1,BACE2,CAPN1,CAPN3,CAPN6,CAPNS1,CDK5R1,CSNK1A1,CSNK1E,CSNK2B,GSK3B,MARK1,NCSTN,PRKAR1A,PRKAR1B,PRKCE,PSEN1,PSEN2
GNRH Signaling	5.07	0.277	-0.926	ADCY5,ADCY6,ADCY7,ADCY8,ADCY9,ATF4,CACNA1A,CACNA1C,CACNA1G,CACNA1S,CACNA2D3,CACNB4,CACNG7,CAMK2A,CAMK2B,CREBBP,EGFR,GNAI1,GNAI2,GNAI3,GNAS,GNB1,GNB5,GNG12,GNG5,GUCY1B1,ITPR1,ITPR3,JUN,MAP3K13,MAP3K15,MAP3K4,Map3k7,MAP3K8,MAPK10,MAPK8,MMP2,NFKB2,PAK6,PLCB4,PRKAR1A,PRKAR1B,PRKCA,PRKCB,PRKCD,PRKCE,PRKCG,PRKCH,PRKCQ,PTK2B,RAC1,RAP2B,RELB
Calcium Signaling	5.06	0.268	-2.53	AKAP5,ATF4,ATP2B1,ATP2B2,ATP2B3,ATP2B4,CACNA1A,CACNA1C,CACNA1G,CACNA1S,CACNA2D3,CACNB4,CACNG7,CALR,CAMK1D,CAMK2A,CAMK2B,CAMK4,CAMKK2,CASQ2,CHRNA4,CREBBP,GRIA1,GRIA2,GRIA3,GRIK1,GRIN2A,GRIN2B,GRIN2C,GRIN3A,GRINA,HDAC9,ITPR1,ITPR3,MCU,MEF2A,MEF2C,MYH10,MYH11,MYH14,MYH7,MYL2,MYL6,MYL9,MYO18A,MYO18B,MYO5C,NFAT5,PRKAR1A,PRKAR1B,RAP2B,RCAN1,RYR2,SLC8A1,SLC8B1,TNNI3,Tpm1,Tpm4,TRPC4
Pathogen Induced Cytokine Storm Signaling Pathway	5.05	0.24	3.498	BHLHE40,C3,Ccl2,CCL2,CCL3L3,CCL4,Ccl6,Ccl8,CCR5,CD163,CLEC7A,COL11A2,COL16A1,Col17a1,COL18A1,COL27A1,COL4A1,COL4A2,COL4A3,COL4A4,COL4A5,COL6A3,COL8A1,COL8A2,COL9A3,CSF2RA,CSF2RB,CX3CL1,CXCL10,CXCL12,CXCL13,CXCL14,CXCL16,CXCL3,Cxcl9,CXCR4,DDX58,DHX58,FTH1,FTL,HLA-DMA,HLA-DMB,HLA-DOA,HLA-DOB,IFIH1,IFNAR2,IFNGR2,IL12B,IL12RB2,IL1RL2,IL1RN,IRF1,IRF7,IRF9,JUN,LYST,MAPK10,MAPK15,MAPK4,MAPK8,MYC,Naip1 (…
ID1 Signaling Pathway	5.04	0.274	0.405	ACVR2A,ACVRL1,AKT3,ATF3,BCL3,BHLHB9,BHLHE22,BHLHE40,BLK,BMP2,CDK4,CDKN1A,CDKN2A,CHRNA4,CREBBP,E2F1,EGFR,FGF2,FGFR1,FGFR2,FGFR3,FGR,FN1,GLI2,GSK3B,HCK,HIF1A,IGF1R,IGF2,LIFR,LYN,MMP2,MYC,NFKB2,PIK3CB,PIK3R1,PIK3R3,PLAC8,PLXNB1,PTEN,PTGER4,PTK7,RAP2B,SMAD3,SMAD5,STAT3,TGFB2,TGFBR2,TGFBR3,TGM2,TNF,USP1,VEGFB,VIM,YES1
Glycolysis I	4.95	0.519	0.535	ALDOA,ALDOC,BPGM,ENO1,ENO2,ENO4,GAPDH,GPI,PFKL,PFKM,PFKP,PGAM1,PKM,TPI1
Remodeling of Epithelial Adherens Junctions	4.88	0.368	3.051	ACTB,ACTG1,ACTR3,APC,ARF6,ARPC1A,ARPC1B,ARPC2,ARPC3,ARPC4,ARPC5,CTNNA2,DNM1,HGF,IQGAP1,NME1,RAB5C,RAB7A,TUBA1A,TUBA1B,TUBB,TUBB4A,TUBB4B,TUBB6,VCL
TREM1 Signaling	4.78	0.351	4.315	AKT3,CCL2,CD40,CD83,CD86,CXCL3,FCGR2B,ICAM1,ITGA5,ITGAX,LAT2,Naip1 (includes others),NFKB2,NLRC4,NLRC5,PLCG1,PLCG2,RELB,STAT3,TLR1,Tlr11,Tlr12,Tlr13,TLR2,TLR7,TNF,TYROBP
Factors Promoting Cardiogenesis in Vertebrates	4.73	0.288	-2.967	ACVR2A,ACVRL1,APC,APC2,ATF4,BMP1,BMP2,BMP6,BMP7,CAMK2A,CAMK2B,CREBBP,FZD3,FZD4,FZD6,GSK3B,LRP6,MAPK10,MAPK8,MEF2C,MYC,MYH7,MYL2,PLCB4,PLCD4,PLCE1,PLCG1,PLCG2,PLCH1,PLCL1,PLCL2,PRKCA,PRKCB,PRKCD,PRKCE,PRKCG,PRKCH,PRKCQ,RHOA,ROCK2,SMAD5,TGFB2,TGFBR2,TGFBR3
Colorectal Cancer Metastasis Signaling	4.67	0.251	2.61	ADCY5,ADCY6,ADCY7,ADCY8,ADCY9,AKT3,APC,BAD,EGFR,FZD3,FZD4,FZD6,GNAI1,GNAI2,GNAI3,GNAO1,GNAS,GNB1,GNB5,GNG12,GNG5,GRK3,GSK3B,GUCY1B1,JAK3,JUN,LRP6,MAPK10,MAPK8,MMP11,MMP12,MMP14,MMP15,MMP2,MMP25,MMP28,MMP8,MYC,NFKB2,PIK3CB,PIK3R1,PIK3R3,PRKAR1A,PRKAR1B,PTGER4,RAC1,RAC2,RAP2B,RELB,RHOA,RHOB,RHOBTB1,RHOG,SIAH1,SMAD3,STAT1,STAT3,TGFB2,TGFBR2,TLR1,Tlr11,Tlr12,Tlr13,TLR2,TLR7,TNF,TYK2,VEGFB
Th1 Pathway	4.63	0.303	3.053	APH1A,APH1B,CCR5,CD274,CD3E,CD3G,CD4,CD40,CD86,CD8A,HAVCR2,HLA-A,HLA-DMA,HLA-DMB,HLA-DOA,HLA-DOB,ICAM1,ICOSLG/LOC102723996,IFNGR2,IL10RB,IL12B,IL12RB2,IL27RA,IRF1,ITGB2,JAK3,NCSTN,NOTCH3,PIK3CB,PIK3R1,PIK3R3,PRKCQ,PSEN1,PSEN2,STAT1,STAT3,TYK2
Antigen Presentation Pathway	4.61	0.436	#NUM!	B2M,CALR,CANX,HLA-A,HLA-DMA,HLA-DMB,HLA-DOA,HLA-DOB,HLA-E,HLA-G,NLRC5,PSMB6,PSMB8,PSMB9,TAP1,TAP2,TAPBP
TNFR2 Signaling	4.59	0.469	0.577	IKBKE,JUN,MAPK8,NAIP,Naip1 (includes others),NFKB2,NFKBIA,NFKBIB,NFKBID,NFKBIE,RELB,TANK,TNF,TNFAIP3,TRAF2
Apelin Endothelial Signaling Pathway	4.58	0.291	0.169	ADCY5,ADCY6,ADCY7,ADCY8,ADCY9,AKT3,CCL2,GNAI1,GNAI2,GNAI3,GNAO1,GNAS,GNB1,GNB5,GNG12,GNG5,GUCY1B1,HIF1A,ICAM1,JUN,MAPK10,MAPK8,MEF2A,MEF2C,NFKB2,PIK3CB,PIK3R1,PIK3R3,PLCB4,PRKAB1,PRKCA,PRKCB,PRKCD,PRKCE,PRKCG,PRKCH,PRKCQ,RAP2B,RELB,SMAD3,VCAM1
GABA Receptor Signaling	4.56	0.295	#NUM!	ABAT,ADCY5,ADCY6,ADCY7,ADCY8,ADCY9,ALDH5A1,AP2A2,CACNA1A,CACNA1C,CACNA1G,CACNA1S,CACNA2D3,CACNB4,CACNG7,DNM1,GABARAP,GABBR1,GABRA2,GABRB1,GNAI1,GNAI2,GNAI3,GNAO1,GNAS,GNB1,GNB5,GNG12,GNG5,GPHN,GPR37,GUCY1B1,ITPR1,ITPR3,KCNH2,KCNN4,KCNQ2,RPS27A,SLC6A1
GPCR-Mediated Integration of Enteroendocrine Signaling Exemplified by an L Cell	4.53	0.347	0.6	ADCY5,ADCY6,ADCY7,ADCY8,ADCY9,ADRB2,ADRB3,GNAI1,GNAI2,GNAI3,GNAS,GUCY1B1,ITPR1,ITPR3,PLCB4,PLCD4,PLCE1,PLCG1,PLCG2,PLCH1,PLCL1,PLCL2,PRKAR1A,PRKAR1B,SST,VIPR1
Germ Cell-Sertoli Cell Junction Signaling	4.52	0.276	#NUM!	ACTB,ACTG1,AFDN,BCAR1,CDH2,CFL1,CLINT1,CTNNA2,EPN2,EPN3,FER,IQGAP1,ITGA3,LIMK2,MAP3K13,MAP3K15,MAP3K4,Map3k7,MAP3K8,MAPK10,MAPK8,NECTIN3,PAK6,PIK3CB,PIK3R1,PIK3R3,PLS1,RAB8B,RAC1,RAC2,RAP2B,RHOA,RHOB,RHOBTB1,RHOG,SORBS1,TGFB2,TGFBR2,TJP1,TNF,TUBA1A,TUBA1B,TUBB,TUBB4A,TUBB4B,TUBB6,VCL
nNOS Signaling in Neurons	4.51	0.404	-1.89	CAMK2A,CAPN1,CAPN3,CAPN6,CAPNS1,DLG4,GRIN2A,GRIN2B,GRIN2C,GRIN3A,GRINA,PFKM,PRKCA,PRKCB,PRKCD,PRKCE,PRKCG,PRKCH,PRKCQ
Role of Pattern Recognition Receptors in Recognition of Bacteria and Viruses	4.51	0.282	2.043	C1QA,C1QB,C1QC,C3,C3AR1,C5AR1,CLEC7A,DDX58,EIF2AK2,IFIH1,IL12B,IRF7,MAPK10,MAPK8,NFKB2,NLRC4,OAS1,Oas1c (includes others),OAS2,OAS3,OSM,PIK3CB,PIK3R1,PIK3R3,PLCG2,PRKCA,PRKCB,PRKCD,PRKCE,PRKCG,PRKCH,PRKCQ,RELB,RNASEL,TGFB2,TLR1,Tlr11,TLR2,TLR7,TNF,TNFSF12,TNFSF13B,TNFSF8,Tnfsf9
Sphingosine-1-phosphate Signaling	4.41	0.3	-0.365	ACER3,ADCY5,ADCY6,ADCY7,ADCY8,ADCY9,AKT3,ASAH1,CASP4,GNAI1,GNAI2,GNAI3,GUCY1B1,NAAA,PDGFA,PDGFD,PDGFRA,PDGFRB,PIK3CB,PIK3R1,PIK3R3,PLCB4,PLCD4,PLCE1,PLCG1,PLCG2,PLCH1,PLCL1,PLCL2,PTK2B,RAC1,RAC2,RHOA,RHOB,RHOBTB1,RHOG
Regulation of Cellular Mechanics by Calpain Protease	4.4	0.326	0.632	CAPN1,CAPN3,CAPN6,CAPNS1,CAST,CCND2,CDK4,CNGA1,EGFR,EZR,ITGA1,ITGA3,ITGA4,ITGA5,ITGA7,ITGA8,ITGA9,ITGAE,ITGAL,ITGAX,ITGB2,ITGB5,ITGB6,ITGB7,ITGB8,RAP2B,TLN1,TLN2,VCL
Human Embryonic Stem Cell Pluripotency	4.39	0.264	-1.786	ACVR2A,ACVRL1,AKT3,APC,APC2,BMP1,BMP2,BMP6,BMP7,DUSP9,ESRRB,FGF2,FGFR1,FGFR2,FGFR3,FOXO1,FZD3,FZD4,FZD6,GSK3B,HSP90AB1,ID2,ID3,ID4,JAK3,LIFR,MYC,NTRK2,NTRK3,PDGFA,PDGFD,PDGFRA,PDGFRB,PIK3CB,PIK3R1,PIK3R3,PRKCA,PRKCB,PRKCD,PRKCE,PRKCG,PRKCH,PRKCQ,RAP2B,RIF1,SMAD3,SMAD5,SOX2,STAT3,TGFB2,TGFBR2,TYK2,ZIC3
Glioma Signaling	4.38	0.296	-0.756	ABL1,AKT3,CAMK1D,CAMK2A,CAMK2B,CAMK4,CCND2,CDK4,CDKN1A,CDKN2A,E2F1,EGFR,HDAC9,IDH2,IGF1,IGF1R,IGF2,PA2G4,PDGFA,PDGFD,PDGFRA,PDGFRB,PIK3CB,PIK3R1,PIK3R3,PLCG1,PLCG2,PRKCA,PRKCB,PRKCD,PRKCE,PRKCG,PRKCH,PRKCQ,PTEN,RAP2B,SHC1
Osteoarthritis Pathway	4.38	0.254	2.214	ACVRL1,AGER,ANKH,ANXA2,ANXA5,ATF4,BMP2,CASP4,CEBPB,CNMD,CREBBP,CTNNA2,FGF18,FGF2,FGFR1,FGFR3,FN1,FZD3,FZD4,FZD6,GLI2,GLIS2,HIF1A,HTRA1,IL1RL2,ITGA1,ITGA3,ITGA4,ITGA5,ITGA7,ITGA8,ITGA9,ITGAE,ITGAL,ITGAX,ITGB2,ITGB5,ITGB6,ITGB7,ITGB8,MEF2C,MMP12,MYBBP1A,NAMPT,NFKB2,PPARGC1A,PRKAB1,RAC1,RBPJ,RELB,RUNX2,SMAD3,SMAD5,SOX9,SPP1,TGFBR2,TIMP3,TLR2,TNF,VEGFB
Paxillin Signaling	4.36	0.308	-0.218	ACTB,ACTG1,ARF6,BCAR1,DOCK1,ITGA1,ITGA3,ITGA4,ITGA5,ITGA7,ITGA8,ITGA9,ITGAE,ITGAL,ITGAX,ITGB2,ITGB5,ITGB6,ITGB7,ITGB8,MAPK10,MAPK8,PAK6,PARVA,PIK3CB,PIK3R1,PIK3R3,PTK2B,RAC1,RAP2B,TLN1,TLN2,VCL
Macrophage Alternative Activation Signaling Pathway	4.33	0.262	3.434	ACLY,ATF4,CEBPB,Chil3/Chil4,CLEC10A,CREBBP,CSF1,CXCL13,EIF4EBP1,FCER1G,FCGR2B,FFAR1,H4C1,H4C14,H4C3,H4C6,H4C9,HLA-DMA,HLA-DMB,HLA-DOA,HLA-DOB,Ighg2b,IL10RB,IL12B,IL13RA1,IL1RN,IL2RG,IRS1,IRS2,JAK3,JUN,KDM6B,LPL,MRC1,MYC,NFKB2,NFKBIA,NFKBIB,NFKBID,NFKBIE,PF4,PIK3CB,PIK3R1,PIK3R3,PPARGC1A,RELB,RXRG,STAT1,STAT3,TGFB2,TNF,TYK2,ZC3H12A
STAT3 Pathway	4.32	0.289	-0.539	BMP6,CDKN1A,CSF2RB,EGFR,FGF2,FGFR1,FGFR2,FGFR3,FLT1,HGF,IGF1,IGF1R,IL10RB,IL11RA,IL12RB2,IL13RA1,IL17RC,IL1RL2,IL27RA,IL2RG,IL3RA,IL7R,MAP3K21,MAPK10,MAPK8,MYC,NTRK2,NTRK3,PDGFRA,PDGFRB,PTPN6,RAC1,RAP2B,SOCS6,STAT3,TGFB2,TGFBR2,TGFBR3,TYK2
Breast Cancer Regulation by Stathmin1	4.27	0.214	-2.155	ACKR4,ADCYAP1R1,ADGRA3,ADGRB1,ADGRB2,ADGRB3,ADGRE1,ADGRG5,ADGRL1,ADGRL3,ADGRV1,ADRB2,ADRB3,ARHGEF12,ARHGEF16,ARHGEF17,ARHGEF19,ARHGEF3,ARHGEF9,ATF4,BMP6,C3AR1,C5AR1,CAMK1D,CAMK2A,CAMK2B,CAMK4,CCND2,CCR5,CCR9,CCRL2,CDK4,CELSR1,CELSR2,CELSR3,CMKLR1,CNR2,CREBBP,CRHR2,E2F1,EDNRB,F2RL3,FFAR1,FGF2,FZD3,FZD4,FZD6,GABBR1,GNB1,GNB5,GNG12,GNG5,GPR108,GPR137,GPR137B,GPR141,GPR155,GPR162,GPR174,GPR26,GPR31,G…
BEX2 Signaling Pathway	4.22	0.329	1	AKT3,BAD,BEX1,CDH2,CDKN1A,ERBB2,GSK3B,HIF1A,ITGB6,JUN,LDB1,MAP2,MAPK10,MAPK8,MMP2,NFKB2,NFKBIA,PLXNC1,PPM1L,PPP2R2C,PPP2R3A,PTEN,PTPA,RELB,SPP1,STAT3,VEGFB
α-Adrenergic Signaling	4.19	0.303	-0.447	ADCY5,ADCY6,ADCY7,ADCY8,ADCY9,CAMK4,GNAI1,GNAI2,GNAI3,GNAO1,GNAS,GNB1,GNB5,GNG12,GNG5,GUCY1B1,ITPR1,ITPR3,PHKB,PLCG1,PLCG2,PRKAR1A,PRKAR1B,PRKCA,PRKCB,PRKCD,PRKCE,PRKCG,PRKCH,PRKCQ,PYGM,RAP2B,SLC8A1
IL-1 Signaling	4.14	0.312	1.807	ADCY5,ADCY6,ADCY7,ADCY8,ADCY9,GNAI1,GNAI2,GNAI3,GNAO1,GNAS,GNB1,GNB5,GNG12,GNG5,GUCY1B1,IKBKE,IRAK2,IRAK3,JUN,MAPK10,MAPK8,NFKB2,NFKBIA,NFKBIB,NFKBID,NFKBIE,PRKAR1A,PRKAR1B,RELB,TAB2
Nitric Oxide Signaling in the Cardiovascular System	4.03	0.292	0	ADRB3,AKT3,CACNA1A,CACNA1C,CACNA1S,CACNA2D3,CACNB4,CACNG7,FLT1,GUCY1A2,GUCY1B1,HSP90AB1,ITPR1,ITPR3,KNG1,NPR1,NPR2,PDE1B,PDE3B,PDE5A,PIK3CB,PIK3R1,PIK3R3,PRKAR1A,PRKAR1B,PRKCA,PRKCB,PRKCD,PRKCE,PRKCG,PRKCH,PRKCQ,RYR2,SLC7A1,VEGFB
TR/RXR Activation	4.02	0.321	#NUM!	ACACA,AKT3,BCL3,CAMK4,COL6A3,ENO1,F10,GPS2,HIF1A,LDLR,ME1,NCOA4,PDE3B,PFKP,PIK3CB,PIK3R1,PIK3R3,PPARGC1A,RXRG,SLC16A2,SLC16A3,SLC2A1,SREBF2,STRBP,SYT12,THRA,UCP2
Leptin Signaling in Obesity	3.95	0.329	-0.333	ADCY5,ADCY6,ADCY7,ADCY8,ADCY9,AKT3,FOXO1,GUCY1B1,LEPR,PDE3A,PDE3B,PIK3CB,PIK3R1,PIK3R3,PLCB4,PLCD4,PLCE1,PLCG1,PLCG2,PLCH1,PLCL1,PLCL2,PRKAR1A,PRKAR1B,STAT3
iNOS Signaling	3.94	0.383	2.84	CD14,CREBBP,IFNGR2,IKBKE,IRAK2,IRAK3,IRF1,JAK3,JUN,LBP,NFKB2,NFKBIA,NFKBIB,NFKBID,NFKBIE,RELB,STAT1,TYK2
Melatonin Signaling	3.92	0.333	-0.816	CAMK2A,CAMK2B,GNAI1,GNAI2,GNAI3,GNAO1,PLCB4,PLCD4,PLCE1,PLCG1,PLCG2,PLCH1,PLCL1,PLCL2,PRKAR1A,PRKAR1B,PRKCA,PRKCB,PRKCD,PRKCE,PRKCG,PRKCH,PRKCQ,RORB
Ephrin B Signaling	3.92	0.333	-0.229	CAP1,CFL1,CXCL12,CXCR4,EFNB1,EFNB2,EPHB1,EPHB3,GNAI1,GNAI2,GNAI3,GNAO1,GNAS,GNB1,GNB5,GNG12,GNG5,HNRNPK,ITSN1,KALRN,RAC1,RAC2,RHOA,ROCK2
Adrenomedullin signaling pathway	3.91	0.256	-1.286	ADCY5,ADCY6,ADCY7,ADCY8,ADCY9,AKT3,BAD,C3,CEBPB,CTH,GNAS,GPR37,GSK3B,GUCY1A2,GUCY1B1,HIF1A,IL1RN,ITPR1,ITPR3,KCNH2,KCNN4,KCNQ2,MAPK10,MAPK15,MAPK4,MAPK8,MAX,MMP2,NFKB2,NPR1,NPR2,NPR3,PIK3CB,PIK3R1,PIK3R3,PLCB4,PLCD4,PLCE1,PLCG1,PLCG2,PLCH1,PLCL1,PLCL2,PRKAR1A,PRKAR1B,PTK2B,RAP2B,RELB,RXRG,SHC1,TNF
Neutrophil Extracellular Trap Signaling Pathway	3.91	0.223	3.128	ABHD3,AGER,AKT3,ATP5F1C,BLK,C1QA,C1QB,C1QC,CASP4,CCR5,CD14,CLEC7A,COL11A2,COL16A1,Col17a1,COL18A1,COL27A1,COL4A1,COL4A2,COL4A3,COL4A4,COL4A5,COL6A3,COL8A1,COL8A2,COL9A3,CYBB,DOCK1,FCGR3A/FCGR3B,FGR,H4C1,H4C14,H4C3,H4C6,H4C9,HCK,HIF1A,Ighg2b,ITGA3,ITGAL,ITGB2,ITPR1,ITPR3,LCAT,LYN,MAPK10,MAPK8,MMP2,NCF1,NCF2,NDUFA2,NDUFA6,NDUFB4,NDUFB9,NFKB2,PF4,PIK3CB,PIK3R1,PIK3R3,PLA2G5,PLAAT1,PLCB4,PLCD4,PLCE1,…
Chemokine Signaling	3.89	0.321	0	CAMK1D,CAMK2A,CAMK2B,CAMK4,CCL2,CCL4,CCR5,CFL1,CXCL12,CXCR4,GNAI1,GNAI2,GNAI3,JUN,LIMK2,MAPK8,MYL2,PLCB4,PLCG1,PLCG2,PRKCA,PRKCB,PTK2B,RAP2B,RHOA,ROCK2
Interferon Signaling	3.86	0.417	3.742	IFI35,IFIT1,IFIT3,IFITM3,IFNAR2,IFNGR2,IRF1,IRF9,ISG15,OAS1,PSMB8,STAT1,STAT2,TAP1,TYK2
HIPPO signaling	3.83	0.314	0.471	AMOT,CD44,CSNK1E,DLG4,DLG5,MOB1A,PARD3,PATJ,PPM1L,PPP1CA,PPP1R10,PPP2R2C,PPP2R3A,PTPA,SKP2,SMAD3,SMAD5,TEAD1,TJP2,TP53BP2,WWC1,YAP1,YWHAB,YWHAE,YWHAG,YWHAH,YWHAZ
Glioblastoma Multiforme Signaling	3.81	0.263	-0.973	AKT3,APC,APC2,CCND2,CDK4,CDKN1A,CDKN2A,E2F1,EGFR,FOXO1,FZD3,FZD4,FZD6,GSK3B,IGF1,IGF1R,IGF2,ITPR1,ITPR3,MYC,PDGFA,PDGFD,PDGFRA,PDGFRB,PIK3CB,PIK3R1,PIK3R3,PLCB4,PLCD4,PLCE1,PLCG1,PLCG2,PLCH1,PLCL1,PLCL2,PRKCD,PTEN,RAC1,RAC2,RAP2B,RHOA,RHOB,RHOBTB1,RHOG,SHC1
HER-2 Signaling in Breast Cancer	3.76	0.247	0.135	AKT3,ARF3,ARF5,ARF6,BAD,BLK,CDK4,CDKN1A,COX4I1,COX6A2,COX6B1,COX6B2,COX7A2,COX7A2L,EGFR,ELF4,ERBB2,FCER1G,FGR,FOXO1,GSK3B,HCK,IKBKE,ITGB2,ITGB5,ITGB6,ITGB7,ITGB8,JUN,LYN,MMP2,MTCL1,MYC,NFKB2,NFKBIA,NFKBIB,NFKBID,NFKBIE,PARD3,PIK3CB,PIK3R1,PIK3R3,PLCG1,PRKCA,PRKCB,PRKCD,PRKCE,PRKCG,PRKCH,PRKCQ,PTEN,RAP2B,RELB,SMAD3,STAT3,YES1
NF-κB Activation by Viruses	3.75	0.321	1.46	AKT3,CCR5,CD4,EIF2AK2,IKBKE,ITGA3,NFKB2,NFKBIA,NFKBIB,NFKBID,NFKBIE,PIK3CB,PIK3R1,PIK3R3,PRKCA,PRKCB,PRKCD,PRKCE,PRKCG,PRKCH,PRKCQ,RAP2B,RELB,TNFRSF14,TRAF2
Th1 and Th2 Activation Pathway	3.75	0.262	#NUM!	ACVR2A,APH1A,APH1B,CCR5,CD274,CD3E,CD3G,CD4,CD40,CD86,CD8A,CHD4,CRLF2,CXCR4,HAVCR2,HLA-A,HLA-DMA,HLA-DMB,HLA-DOA,HLA-DOB,ICAM1,ICOSLG/LOC102723996,IFNGR2,IL10RB,IL12B,IL12RB2,IL27RA,IL2RG,IRF1,ITGB2,JAK3,JUN,NCSTN,NOTCH3,PIK3CB,PIK3R1,PIK3R3,PRKCQ,PSEN1,PSEN2,STAT1,STAT3,TGFBR2,TGFBR3,TYK2
White Adipose Tissue Browning Pathway	3.74	0.275	-1.521	ADCY5,ADCY6,ADCY7,ADCY8,ADCY9,ADRB3,ATF4,BMP7,CACNA1A,CACNA1C,CACNA1G,CACNA1S,CACNA2D3,CACNB4,CACNG7,CAMKK2,CEBPB,CREBBP,FCER1G,FGFR1,FGFR2,FGFR3,GNAS,GUCY1A2,GUCY1B1,ITPR1,ITPR3,LDHA,NDN,NPR1,PPARGC1A,PRDM16,PRKAB1,PRKAR1A,PRKAR1B,RXRG,SLC16A1,THRA
Regulation Of The Epithelial Mesenchymal Transition By Growth Factors Pathway	3.74	0.255	-0.447	AKT3,CDH2,DOCK10,EGFR,ERBB2,FGF11,FGF18,FGF2,FGFR1,FGFR2,FGFR3,FOXO1,GAB1,GSK3B,HGF,ID2,IKBKE,JAK3,JUN,MAPK10,MAPK8,MEST,MMP2,NFKB2,PDGFA,PDGFD,PDGFRA,PDGFRB,PIK3CB,PIK3R1,PIK3R3,RAC1,RAP2B,RELB,RHOA,SHC1,SMAD3,STAT3,TGFB2,TGFBR2,TNF,TNFSF12,TNFSF12-TNFSF13,TNFSF13B,TNFSF8,TYK2,VIM,YAP1,ZEB1
Chondroitin Sulfate Degradation (Metazoa)	3.71	0.562	0.333	ARSB,Chil3/Chil4,GALNS,GM2A,HEXA,HEXB,HEXD,HYAL1,OGA
Mechanisms of Viral Exit from Host Cells	3.68	0.39	#NUM!	ACTB,ACTG1,CHMP2A,CHMP4B,LMNB1,PDCD6IP,PRKCA,PRKCB,PRKCD,PRKCE,PRKCG,PRKCH,PRKCQ,SH3GL2,SH3GLB1,VPS28
IL-12 Signaling and Production in Macrophages	3.55	0.272	#NUM!	AKT3,APOC2,APOC4,APOE,CD40,CEBPB,CLU,IKBKE,IL12B,IL12RB2,IRF1,IRF8,JUN,LYZ,MAP3K8,MAPK10,MAPK8,NFKB2,NFKBIA,NFKBIB,NFKBIE,PIK3CB,PIK3R1,PIK3R3,PRKCA,PRKCB,PRKCD,PRKCE,PRKCG,PRKCH,PRKCQ,RAB7A,RELB,STAT1,TGFB2,TLR2,TNF
Role of PKR in Interferon Induction and Antiviral Response	3.55	0.272	0.87	ATF3,DDX58,E2F1,EIF2AK2,FCGR1A,HSP90AB1,HSPA8,HSPA9,IFIH1,IFNAR2,IFNGR2,IKBKE,IRF1,IRF9,JUN,MAPK10,MAPK8,MSR1,NFKB2,NFKBIA,NFKBIB,NFKBID,NFKBIE,NLRP1,NPM1,PDGFA,PDGFD,PDGFRB,RELB,SCARA5,STAT1,STAT2,STAT3,TAB2,TNF,TRAF3,TYK2
FAT10 Cancer Signaling Pathway	3.55	0.36	1.291	ACVR2A,AKT3,CXCR4,EEF1A1,GSK3B,IKBKE,NFKB2,NFKBIA,NFKBIB,NFKBIE,PCNA,RELB,SMAD3,STAT3,TGFB2,TGFBR2,TGFBR3,TNF
CD40 Signaling	3.54	0.328	-0.218	CD40,ICAM1,IKBKE,JAK3,JUN,MAPK10,MAPK8,MAPKAPK2,NFKB2,NFKBIA,NFKBIB,NFKBID,NFKBIE,PIK3CB,PIK3R1,PIK3R3,RELB,STAT3,TANK,TNFAIP3,TRAF2,TRAF3
Multiple Sclerosis Signaling Pathway	3.48	0.243	4.082	C1QA,C1QB,C1QC,C3,CAPN1,CAPN3,CAPN6,CAPNS1,EED,GAS5,GRIN2A,GRIN2B,GRIN2C,GRIN3A,GRINA,HLA-A,HLA-DMA,HLA-DMB,HLA-DOA,HLA-DOB,HLA-E,HLA-G,IFNGR2,IL12B,IL17RC,IL7R,IRF1,NFKB2,NLRP1,OSM,P2RX4,PARP1,PARP10,PARP12,PARP14,PARP9,PLAU,PLP1,RNF213,SLC8A1,SLC8B1,STAT1,TGFB2,TLR1,Tlr11,Tlr12,Tlr13,TLR2,TLR7,TNF,TNFSF12,TNFSF13B,TNFSF8,Tnfsf9
ERBB4 Signaling	3.43	0.324	-0.5	APH1A,APH1B,ERBB4,NCSTN,NRG3,PIK3CB,PIK3R1,PIK3R3,PLCG1,PLCG2,PRKCA,PRKCB,PRKCD,PRKCE,PRKCG,PRKCH,PRKCQ,PSEN1,PSEN2,RAP2B,SHC1,YAP1
TNFR1 Signaling	3.42	0.353	0.5	IKBKE,JUN,MAP4K2,MAPK8,NAIP,Naip1 (includes others),NFKB2,NFKBIA,NFKBIB,NFKBID,NFKBIE,PAK6,RELB,TANK,TNF,TNFAIP3,TRADD,TRAF2
Iron homeostasis signaling pathway	3.41	0.268	#NUM!	ATP6AP1,ATP6V0B,ATP6V0C,ATP6V0D1,ATP6V0D2,ATP6V0E1,ATP6V1B2,ATP6V1C1,ATP6V1F,ATP6V1G1,ATP6V1G2,BMP1,BMP2,BMP6,BMP7,CD163,CIAO2A,EGFR,FTH1,FTL,HEPH,HIF1A,HMOX1,HSPA9,JAK3,PDGFA,PDGFRA,PDGFRB,SKP2,SLC11A1,SLC25A37,SLC40A1,SMAD3,SMAD5,STAT3,TF,TYK2
Pulmonary Healing Signaling Pathway	3.35	0.246	1	BLK,CFL1,CXCL12,CXCR4,EGFR,FGFR1,FGFR2,FGR,FZD3,FZD4,FZD6,HCK,HIF1A,IDH2,LYN,MAPK10,MAPK8,MMP11,MMP12,MMP14,MMP15,MMP2,MMP25,MMP28,MMP8,MYC,NFKB2,NFKBIA,NOTCH3,PECAM1,PRKAB1,PRKCA,PRKCB,PRKCD,PRKCE,PRKCG,PRKCH,PRKCQ,RAC1,RAP2B,RBPJ,SMAD5,STAT3,TGFB2,TLR2,TNF,VEGFB,YAP1,YES1
Adipogenesis pathway	3.35	0.266	#NUM!	ACVR2A,ACVRL1,ATG5,ATG7,BMP2,BMP7,BSCL2,CEBPB,EGR2,FGF2,FGFR1,FGFR2,FGFR3,FOXO1,FZD3,FZD4,FZD6,GTF2H2,HDAC9,HIF1A,KAT2B,KAT6A,Kat6b,KLF3,LPL,NR2F2,PPIP5K1,RBP1,SAP130,SAP30,SIRT2,SMAD3,SMAD5,SOX9,TNF,TXNIP,ZNF423
Huntington's Disease Signaling	3.31	0.23	-0.174	AKT3,AP2A2,ATF4,ATP5F1C,CAPN1,CAPN3,CAPN6,CAPNS1,CASP4,CDK5R1,CLTA,CLTB,CPLX2,CREBBP,CTSD,DLG4,DNM1,EGFR,GLS,GNB1,GNB5,GNG12,GNG5,GOSR2,GRIN2B,GRM5,HDAC9,HSPA8,HSPA9,IFT57,IGF1,IGF1R,ITPR1,JUN,MAPK8,NAPB,PACSIN1,PIK3CB,PIK3R1,PIK3R3,PLCB4,PRKCA,PRKCB,PRKCD,PRKCE,PRKCG,PRKCH,PRKCQ,PSMA6,PSMB1,PSMB10,PSMB6,PSMB8,PSMB9,PSMD7,PSME1,PSME2,RPS27A,SHC1,SNAP25,SNCA,STX1B,TGM2,VAMP2,VTI1A
Apelin Adipocyte Signaling Pathway	3.3	0.293	-0.853	ADCY5,ADCY6,ADCY7,ADCY8,ADCY9,CYBB,GNAI1,GNAI2,GNAI3,GPX1,GPX8,Gsta4,GSTK1,GUCY1B1,HIF1A,MAPK10,MAPK15,MAPK4,MAPK8,NCF1,NCF2,PPARGC1A,PRKAB1,PRKAR1A,PRKAR1B,RAC1,RAC2
Cardiac β-adrenergic Signaling	3.28	0.25	-0.816	ADCY5,ADCY6,ADCY7,ADCY8,ADCY9,AKAP1,AKAP11,AKAP5,AKAP6,CACNA1A,CACNA1C,CACNA1S,CACNA2D3,CACNB4,CACNG7,ENPP1,GNAI1,GNAI2,GNAI3,GNAO1,GNAS,GNB1,GNB5,GNG12,GNG5,GRK3,GUCY1B1,PDE1B,PDE3A,PDE3B,PDE5A,PDE9A,PKIB,Pld6,PPM1L,PPP1CA,PPP1R10,PPP1R1A,PPP2R2C,PPP2R3A,PRKAR1A,PRKAR1B,PTPA,RYR2,SLC8A1
Relaxin Signaling	3.27	0.258	-1.4	ADCY5,ADCY6,ADCY7,ADCY8,ADCY9,AKT3,CTH,ENPP1,GNAI1,GNAI2,GNAI3,GNAO1,GNAS,GNB1,GNB5,GNG12,GNG5,GUCY1A2,GUCY1B1,JUN,NFKB2,NFKBIA,NFKBIB,NFKBID,NFKBIE,NPR1,NPR2,NPR3,PDE1B,PDE3A,PDE3B,PDE5A,PDE9A,PIK3CB,PIK3R1,PIK3R3,Pld6,PRKAR1A,PRKAR1B,RELB
Pancreatic Adenocarcinoma Signaling	3.24	0.27	1.8	ABL1,AKT3,BAD,CDK4,CDKN1A,CDKN2A,CYP2E1,E2F1,EGFR,ERBB2,HDAC9,HMOX1,JAK3,MAPK10,MAPK8,NFKB2,PA2G4,PIK3CB,PIK3R1,PIK3R3,PLD1,PLD2,PLD3,PLD4,Pld6,RAC1,RELB,SMAD3,STAT1,STAT3,TGFB2,TGFBR2,TYK2,VEGFB
Hepatic Cholestasis	3.23	0.246	#NUM!	ABCB4,ADCY5,ADCY6,ADCY7,ADCY8,ADCY9,CD14,ESR1,GUCY1B1,IKBKE,IL12B,IL1RL2,IL1RN,IRAK2,IRAK3,JUN,LBP,MAP3K4,MAP4K2,MAPK10,MAPK8,NFKB2,NFKBIA,NFKBIB,NFKBID,NFKBIE,OSM,PRKAR1A,PRKAR1B,PRKCA,PRKCB,PRKCD,PRKCE,PRKCG,PRKCH,PRKCQ,RELB,SLC4A2,SLCO1C1,TGFB2,TJP2,TNF,TNFSF12,TNFSF13B,TNFSF8,Tnfsf9,TRAF2
PD-1, PD-L1 cancer immunotherapy pathway	3.23	0.28	-1.89	AKT3,B2M,CD274,CSNK2B,GSK3B,HLA-A,HLA-DMA,HLA-DMB,HLA-DOA,HLA-DOB,HLA-E,HLA-G,IFNGR2,IL12B,IL2RG,JAK3,PDCD1,PDCD4,PIK3CB,PIK3R1,PIK3R3,PLCG1,PRKCQ,PTEN,SKP2,SMAD3,TGFB2,TNF,TYK2,YAP1
eNOS Signaling	3.21	0.256	-0.707	ADCY5,ADCY6,ADCY7,ADCY8,ADCY9,AKT3,AQP1,AQP11,CHRNA4,CNGA1,ESR1,FLT1,GNAS,GUCY1A2,GUCY1B1,HSP90AB1,HSPA8,HSPA9,ITPR1,ITPR3,KNG1,LPAR5,LPAR6,PIK3CB,PIK3R1,PIK3R3,PLCG1,PLCG2,PRKAB1,PRKAR1A,PRKAR1B,PRKCA,PRKCB,PRKCD,PRKCE,PRKCG,PRKCH,PRKCQ,SLC7A1,VEGFB
Endocannabinoid Developing Neuron Pathway	3.17	0.268	1.671	ADCY5,ADCY6,ADCY7,ADCY8,ADCY9,AKT3,ATF4,CNR2,CREBBP,GNAI1,GNAI2,GNAI3,GNAO1,GNB1,GNB5,GNG12,GNG5,GSK3B,GUCY1B1,MAPK10,MAPK15,MAPK4,MAPK8,MGLL,PIK3CB,PIK3R1,PIK3R3,PRKAR1A,PRKAR1B,RAC1,RAC2,RAP2B,RHOA,STAT3
Th2 Pathway	3.16	0.263	1.8	ACVR2A,APH1A,APH1B,CCR5,CD3E,CD3G,CD4,CD40,CD86,CHD4,CRLF2,CXCR4,HLA-A,HLA-DMA,HLA-DMB,HLA-DOA,HLA-DOB,ICAM1,ICOSLG/LOC102723996,IL12B,IL12RB2,IL2RG,ITGB2,JAK3,JUN,NCSTN,NOTCH3,PIK3CB,PIK3R1,PIK3R3,PRKCQ,PSEN1,PSEN2,TGFBR2,TGFBR3,TYK2
Aldosterone Signaling in Epithelial Cells	3.16	0.25	-1.732	ASIC2,CRYAB,DNAJB14,DNAJC10,DNAJC18,DNAJC2,DNAJC6,DNAJC8,HSP90AB1,HSPA12A,HSPA4L,HSPA8,HSPA9,HSPB8,HSPD1,HSPE1,ITPR1,ITPR3,KCNMA1,PI4KA,PIK3CB,PIK3R1,PIK3R3,PIKFYVE,PIP4K2B,PIP5K1B,PIP5K1C,PLCB4,PLCD4,PLCE1,PLCG1,PLCG2,PLCH1,PLCL1,PLCL2,PRKCA,PRKCB,PRKCD,PRKCE,PRKCG,PRKCH,PRKCQ,SLC12A2
Choline Biosynthesis III	3.14	0.533	0.378	HMOX1,PCYT1B,PHKA1,PLD1,PLD2,PLD3,PLD4,Pld6
Wound Healing Signaling Pathway	3.05	0.23	0	ACVR2A,CEBPB,COL11A2,COL16A1,Col17a1,COL18A1,COL27A1,COL4A1,COL4A2,COL4A3,COL4A4,COL4A5,COL6A3,COL8A1,COL8A2,COL9A3,EGFR,FGF2,FGFR2,FN1,IFNGR2,IL12B,IL1RL2,IL1RN,ITGA3,JUN,LAMA5,LAMB1,MAPK10,MAPK8,MMP8,NFKB2,NFKBIA,NFKBIB,NFKBID,NFKBIE,OSM,PDGFA,PDGFD,PF4,PRKCA,RAC1,RAP2B,SHC1,STAT1,TGFB2,TGFBR2,TGFBR3,TNF,TNFSF12,TNFSF13B,TNFSF8,Tnfsf9,TRADD,TRAF2,TYK2,VEGFB,VIM
G Beta Gamma Signaling	3.04	0.264	0.898	AKT3,CACNA1A,CACNA1C,CACNA1G,CACNA1S,CACNA2D3,CACNB4,CACNG7,EGFR,GNAI1,GNAI2,GNAI3,GNAO1,GNAS,GNB1,GNB5,GNG12,GNG5,ITPR1,ITPR3,KCNJ9,PLCG1,PLCG2,PRKAR1A,PRKAR1B,PRKCA,PRKCB,PRKCD,PRKCE,PRKCG,PRKCH,PRKCQ,RAP2B,SHC1
D-myo-inositol (1,4,5)-Trisphosphate Biosynthesis	3.03	0.423	-0.905	PI4KA,PIKFYVE,PIP4K2B,PIP5K1B,PIP5K1C,PLCB4,PLCD4,PLCE1,PLCG1,PLCG2,PLCH1
Role of Hypercytokinemia/hyperchemokinemia in the Pathogenesis of Influenza	3.03	0.291	5	CCL2,CCL4,CXCL10,CXCL3,DDX58,EIF2AK2,IFIT2,IFIT3,IFNAR2,IL12B,IL1RN,IRF7,IRF9,ISG15,NFKB2,OAS1,Oas1c (includes others),OAS2,OAS3,RSAD2,STAT1,STAT2,TLR7,TNF,TYK2
Role of RIG1-like Receptors in Antiviral Innate Immunity	3.03	0.348	2.53	CREBBP,DDX58,DHX58,IFIH1,IKBKE,IRF7,NFKB2,NFKBIA,NFKBIB,NFKBID,NFKBIE,RELB,TANK,TRAF2,TRAF3,TRIM25
Notch Signaling	3	0.368	0.333	APH1A,APH1B,CNTN1,DTX1,HEY2,LFNG,MAML1,MAML3,NCSTN,NOTCH3,NUMB,PSEN1,PSEN2,RBPJ
PDGF Signaling	2.95	0.287	0.6	ABL1,CSNK2B,EIF2AK2,INPP5J,JAK3,JUN,MAPK8,MYC,PDGFA,PDGFD,PDGFRA,PDGFRB,PIK3CB,PIK3R1,PIK3R3,PLCG1,PLCG2,PRKCA,PRKCB,RAP2B,SHC1,STAT1,STAT3,SYNJ2,TYK2
Role Of Osteoblasts In Rheumatoid Arthritis Signaling Pathway	2.94	0.23	3.266	ACVR2A,ACVRL1,AKT3,APC,APC2,BMP2,BMP7,CSNK1A1,CSNK1E,CTSA,CTSB,CTSC,CTSD,CTSE,CTSH,CTSO,CTSS,CTSV,CTSZ,CXCL12,DKK2,FZD3,FZD4,FZD6,GSK3B,IGF1,IGF1R,IL12B,JAK3,LRP6,MMP11,MMP12,MMP14,MMP15,MMP2,MMP25,MMP28,MMP8,OSM,PIK3CB,PIK3R1,PIK3R3,RUNX2,SFRP1,SMAD5,STAT1,STAT2,STAT3,TGFB2,TNF,TNFSF12,TNFSF13B,TNFSF8,Tnfsf9,TYK2,VEGFB
Superpathway of Inositol Phosphate Compounds	2.91	0.231	-1.021	ATP1A2,DUSP14,DUSP15,DUSP16,DUSP8,DUSP9,ENPP1,EYA4,HACD2,IGBP1,INPP5J,IPPK,MTMR6,NUDT9,PDCD1,PHOSPHO1,PI4KA,PIK3CB,PIK3R1,PIK3R3,PIKFYVE,PIP4K2B,PIP5K1B,PIP5K1C,PLCB4,PLCD4,PLCE1,PLCG1,PLCG2,PLCH1,PLPPR4,PPFIA2,PPFIBP2,PPIP5K1,PPM1L,PPP1CA,PPP1R10,PPP1R1A,PPP1R1B,PPP2R2C,PPP2R3A,PTEN,PTPA,PTPN1,PTPN13,PTPN22,PTPN23,PTPN6,PTPRC,PTPRF,PTPRN,SYNJ2,TNS3,UBLCP1
B Cell Activating Factor Signaling	2.89	0.349	0	IKBKE,JUN,MAPK10,MAPK8,NFAT5,NFKB2,NFKBIA,NFKBIB,NFKBID,NFKBIE,RELB,TNFRSF17,TNFSF13B,TRAF2,TRAF3
Inhibition of Matrix Metalloproteases	2.87	0.359	-1.155	ADAM10,HSPG2,MMP11,MMP12,MMP14,MMP15,MMP2,MMP25,MMP28,MMP8,SDC2,TIMP2,TIMP3,TIMP4
IL-9 Signaling	2.86	0.371	1.155	BCL3,IL2RG,IRS1,IRS2,JAK3,NFKB2,PIK3CB,PIK3R1,PIK3R3,RELB,STAT1,STAT3,TNF
p53 Signaling	2.84	0.276	-1.279	ADGRB1,AKT3,CCND2,CDK4,CDKN1A,CDKN2A,E2F1,GADD45G,GNL3,GSK3B,HDAC9,HIF1A,HIPK2,JMY,JUN,KAT2B,MAPK8,PCNA,PERP,PIK3CB,PIK3R1,PIK3R3,PLAGL1,PML,PTEN,SERPINE2,TP53BP2
Granulocyte Adhesion and Diapedesis	2.81	0.238	#NUM!	ACKR4,C5AR1,Ccl2,CCL2,CCL3L3,CCL4,Ccl6,Ccl8,CCR5,CCR9,CLDN1,CLDN2,CX3CL1,CXCL10,CXCL12,CXCL13,CXCL14,CXCL16,CXCL3,Cxcl9,CXCR4,EZR,GNAI1,GNAI2,GNAI3,ICAM1,IL1RL2,IL1RN,ITGA4,ITGB2,MMP11,MMP12,MMP14,MMP15,MMP2,MMP25,MMP28,MMP8,MSN,PECAM1,PF4,SDC2,SDC3,TNF,VCAM1
WNT/β-catenin Signaling	2.78	0.241	1.151	ACVR2A,AKT3,APC,APC2,AXIN2,CD44,CDH2,CDH3,CDKN2A,CREBBP,CSNK1A1,CSNK1E,CSNK2B,DKK2,FZD3,FZD4,FZD6,GJA1,GNAO1,GSK3B,JUN,LRP6,MAP4K1,MYC,NLK,PPM1L,PPP2R2C,PPP2R3A,PTPA,RPS27A,SFRP1,SOX12,SOX13,SOX2,SOX4,SOX5,SOX6,SOX9,TGFB2,TGFBR2,TGFBR3,TLE3
WNT/Ca+ pathway	2.78	0.303	-2.982	ATF4,CAMK2A,CREBBP,FZD3,FZD4,FZD6,GSK3B,NFAT5,NFKB2,PLCB4,PLCD4,PLCE1,PLCG1,PLCG2,PLCH1,PLCL1,PLCL2,PRKCA,RELB,ROR1
Regulation of the Epithelial-Mesenchymal Transition Pathway	2.77	0.236	#NUM!	AKT3,APC,APH1A,APH1B,CDH2,EGFR,FGF11,FGF18,FGF2,FGFR1,FGFR2,FGFR3,FZD3,FZD4,FZD6,GAB1,GSK3B,HGF,HIF1A,ID2,JAK3,LOX,MAML1,MMP2,NCSTN,NFKB2,NOTCH3,PDGFD,PDGFRB,PIK3CB,PIK3R1,PIK3R3,PSEN1,PSEN2,PYGO1,PYGO2,RAP2B,RBPJ,RELB,RHOA,SMAD3,STAT3,TGFB2,TGFBR2,TYK2,ZEB1
LPS-stimulated MAPK Signaling	2.74	0.282	0.853	CD14,IKBKE,JUN,LBP,MAPK10,MAPK8,NFKB2,NFKBIA,NFKBIB,NFKBID,NFKBIE,PIK3CB,PIK3R1,PIK3R3,PRKCA,PRKCB,PRKCD,PRKCE,PRKCG,PRKCH,PRKCQ,RAC1,RAP2B,RELB
Growth Hormone Signaling	2.74	0.296	-0.943	IGF1,IGF1R,IGF2,IRS1,PIK3CB,PIK3R1,PIK3R3,PLCG1,PLCG2,PRKCA,PRKCB,PRKCD,PRKCE,PRKCG,PRKCH,PRKCQ,PTPN6,RPS6KA2,SOCS6,STAT1,STAT3
IL-17A Signaling in Airway Cells	2.69	0.299	0	AKT3,CXCL3,GSK3B,IKBKE,IL17RC,JAK3,MAPK10,MAPK8,NFKB2,NFKBIA,NFKBIB,NFKBID,NFKBIE,PIK3CB,PIK3R1,PIK3R3,PTEN,RELB,STAT3,TYK2
CDK5 Signaling	2.68	0.261	-0.378	ABL1,ADCY5,ADCY6,ADCY7,ADCY8,ADCY9,CABLES1,CACNA1A,CAPN1,CDK5R1,GNAS,GUCY1B1,ITGA3,LAMA5,LAMB1,MAPK10,MAPK15,MAPK4,MAPK8,NTRK2,PPM1L,PPP1CA,PPP1R10,PPP1R1B,PPP2R2C,PPP2R3A,PRKAR1A,PRKAR1B,PTPA,RAP2B
Thrombopoietin Signaling	2.64	0.302	0.688	IRS2,JUN,MYC,PIK3CB,PIK3R1,PIK3R3,PLCG1,PLCG2,PRKCA,PRKCB,PRKCD,PRKCE,PRKCG,PRKCH,PRKCQ,RAP2B,SHC1,STAT1,STAT3
Pentose Phosphate Pathway (Oxidative Branch)	2.61	0.8	2	G6PD,H6PD,PGD,PGLS
TWEAK Signaling	2.6	0.351	0	IKBKE,NAIP,Naip1 (includes others),NFKB2,NFKBIA,NFKBIB,NFKBID,NFKBIE,RELB,TNFSF12,TRADD,TRAF2,TRAF3
Oxytocin In Brain Signaling Pathway	2.58	0.231	-1.769	ABHD3,AKT3,ATF4,CACNA1A,CACNA1C,CACNA1G,CACNA1S,CACNA2D3,CACNB4,CACNG7,CAMKK2,CREBBP,EGFR,GNAI1,GNAI2,GNAI3,GNAO1,GNB1,GNB5,GNG12,GNG5,ITPR1,ITPR3,KCNJ13,LCAT,MEF2A,MEF2C,NFKB2,NLRP1,PIK3CB,PIK3R1,PIK3R3,PLA2G5,PLAAT1,PNPLA3,PRKCA,PRKCB,PRKCD,PRKCE,PRKCG,PRKCH,PRKCQ,PTPN1,RAP2B,SLC12A5,TNF
Phospholipases	2.52	0.29	-1.698	ABHD3,HMOX1,LCAT,LPL,PLA2G5,PLAAT1,PLCB4,PLCD4,PLCE1,PLCG1,PLCG2,PLCH1,PLCL1,PLCL2,PLD1,PLD2,PLD3,PLD4,Pld6,PNPLA3
April Mediated Signaling	2.52	0.333	-1.387	IKBKE,JUN,MAPK10,MAPK8,NFAT5,NFKB2,NFKBIA,NFKBIB,NFKBID,NFKBIE,RELB,TNFRSF17,TRAF2,TRAF3
Pentose Phosphate Pathway	2.52	0.545	2.449	G6PD,H6PD,PGD,PGLS,TALDO1,TKT
Gα12/13 Signaling	2.51	0.248	0.756	AKT3,CDH10,CDH2,CDH23,CDH3,F2RL3,IKBKE,JUN,LPAR5,LPAR6,MAPK10,MAPK8,MEF2A,MEF2C,MYL12A,MYL12B,MYL2,MYL6,MYL9,NFKB2,NFKBIA,NFKBIB,NFKBID,NFKBIE,PIK3CB,PIK3R1,PIK3R3,PTK2B,RAP2B,RELB,RHOA,ROCK2,TEC
Sirtuin Signaling Pathway	2.49	0.215	-1.938	ACLY,ACSS2,ADAM10,ATG5,ATG7,ATP5F1C,BECN1,BPGM,CPT1A,CPT1C,E2F1,FOXO1,G6PD,GABARAP,GADD45G,GLS,GLUD1,GSK3B,H1-3,HIF1A,IDH2,JUN,LDHA,MAP1LC3A,MAPK15,MAPK4,MYC,NAMPT,NDUFA2,NDUFA6,NDUFB4,NDUFB9,NFE2L2,NFKB2,NQO1,PARP1,PCK2,PFKFB3,PFKM,PGAM1,POLR1B,POLR1C,POLR1D,PPARGC1A,RBBP8,RELB,SIRT2,SLC25A5,SLC2A1,SOD2,SOD3,STAT3,TIMM44,TNF,TOMM22,TOMM6,TOMM7,TOMM70,TSPO,TUBA1A,TUBA1B,UCP2,VDAC2
IL-17A Signaling in Fibroblasts	2.49	0.342	#NUM!	CCL2,CEBPB,GSK3B,IKBKE,IL17RC,JUN,LCN2,NFKB2,NFKBIA,NFKBIB,NFKBID,NFKBIE,RELB
IL-3 Signaling	2.48	0.278	1.279	AKT3,BAD,CSF2RB,FOXO1,IL3RA,JUN,PIK3CB,PIK3R1,PIK3R3,PRKCA,PRKCB,PRKCD,PRKCE,PRKCG,PRKCH,PRKCQ,PTPN6,RAC1,RAP2B,SHC1,STAT1,STAT3
Cholecystokinin/Gastrin-mediated Signaling	2.44	0.252	-0.962	BCAR1,EGFR,IL1RN,ITPR1,ITPR3,JUN,MAPK10,MAPK8,MEF2A,MEF2C,PLCB4,PRKCA,PRKCB,PRKCD,PRKCE,PRKCG,PRKCH,PRKCQ,PTK2B,RAC1,RAC2,RAP2B,RHOA,RHOB,RHOBTB1,RHOG,ROCK2,SHC1,SST,TNF
UVB-Induced MAPK Signaling	2.4	0.308	-1.5	BAD,EGFR,EIF4EBP1,JUN,MAPK10,MAPK8,PIK3CB,PIK3R1,PIK3R3,PRKCA,PRKCB,PRKCD,PRKCE,PRKCG,PRKCH,PRKCQ
Erythropoietin Signaling Pathway	2.38	0.232	-0.949	AKT3,BAD,CCND2,CSF2RB,EPOR,GSK3B,HIF1A,IL12B,IRS2,ITPR1,ITPR3,JUN,NFKB2,NFKBIA,NFKBIB,NFKBID,NFKBIE,OSM,PIK3CB,PIK3R1,PIK3R3,PLCG1,PRKCA,PRKCB,PRKCD,PRKCE,PRKCG,PRKCH,PRKCQ,PTPN6,RAC1,RAC2,RAP2B,RELB,SHC1,TGFB2,TNF,TNFSF12,TNFSF13B,TNFSF8,Tnfsf9
Prolactin Signaling	2.38	0.263	0	CEBPB,CREBBP,IRF1,IRS1,JUN,KCNMA1,MYC,PIK3CB,PIK3R1,PIK3R3,PLCG1,PLCG2,PRKCA,PRKCB,PRKCD,PRKCE,PRKCG,PRKCH,PRKCQ,PRLR,RAP2B,SHC1,SOCS6,STAT1,STAT3
NAD Signaling Pathway	2.37	0.238	0.667	AKT3,BMP6,CEBPB,FGF2,GJA1,GSK3B,H1-3,HGF,HIF1A,HSPD1,IDH2,IGF1,LDHA,NADK,NAMPT,NFKB2,NMNAT2,NT5E,PARP1,PARP10,PARP12,PARP14,PARP9,PIK3CB,PIK3R1,PIK3R3,PPARGC1A,PRKAB1,RYR2,SIRT2,SLC29A4,SLC36A4,SOD2,TGFB2,TPCN2,TRPM2
Xenobiotic Metabolism Signaling	2.37	0.213	#NUM!	AIP,ALDH18A1,ALDH1A3,ALDH1B1,ALDH3B1,ALDH5A1,ALDH6A1,ALDH7A1,CAMK1D,CAMK2A,CAMK2B,CAMK4,CHST1,CHST11,CHST12,CHST2,CHST3,CREBBP,ESD,FTL,GSTK1,GSTO1,HMOX1,HS3ST1,HS3ST3B1,HS3ST4,HS6ST2,HSP90AB1,IL4I1,MAOB,MAP3K13,MAP3K15,MAP3K4,Map3k7,MAP3K8,MAPK8,NFE2L2,NFKB2,NQO1,NRIP1,PIK3CB,PIK3R1,PIK3R3,PPARGC1A,PPM1L,PPP2R2C,PPP2R3A,PRKCA,PRKCB,PRKCD,PRKCE,PRKCG,PRKCH,PRKCQ,PTGES3,PTPA,RAP2B,RELB,SCAND1,SOD3,…
CD27 Signaling in Lymphocytes	2.36	0.298	-0.905	IKBKE,JUN,MAP3K13,MAP3K15,MAP3K4,Map3k7,MAP3K8,MAPK10,MAPK8,NFKB2,NFKBIA,NFKBIB,NFKBID,NFKBIE,RELB,SIVA1,TRAF2
NRF2-mediated Oxidative Stress Response	2.34	0.219	2.268	ACTB,ACTG1,AKR1A1,AOX1,ATF4,CCT7,CREBBP,CYP2E1,CYP2J2,CYP2U1,DNAJA2,DNAJA4,DNAJB14,DNAJC10,DNAJC18,DNAJC6,DNAJC8,ERP29,FKBP5,FTH1,FTL,GSK3B,GSR,GSTK1,GSTO1,HERPUD1,HMOX1,HSP90AB1,HSPB8,JUN,JUNB,MAFF,MAPK8,NFE2L2,NQO1,PIK3CB,PIK3R1,PIK3R3,PPIB,PRDX1,PRKCA,PRKCB,PRKCD,PRKCE,PRKCG,PRKCH,PRKCQ,RAP2B,SOD2,SOD3,SQSTM1,TXNRD1
Crosstalk between Dendritic Cells and Natural Killer Cells	2.32	0.264	3	ACTB,ACTG1,CAMK2A,CAMK2B,CD40,CD83,CD86,CSF2RB,HLA-A,HLA-E,HLA-G,IL12B,IL2RG,IL3RA,ITGAL,LTBR,NFKB2,RELB,TLN1,TLN2,TLR7,TNF,TREM2,TYROBP
Neurovascular Coupling Signaling Pathway	2.32	0.22	-2.1	ABHD3,CACNA1A,CACNA1C,CACNA1G,CACNA1S,CACNA2D3,CACNB4,CACNG7,CTH,GABBR1,GABRA2,GABRB1,GJA1,GRIA1,GRIA2,GRIA3,GRIN2A,GRIN2B,GRIN2C,GRIN3A,GRINA,GRM5,GUCY1A2,GUCY1B1,ITPR1,ITPR3,KCNJ10,KCNJ12,KCNJ2,KCNJ9,KCNMA1,KCNN4,KNG1,LCAT,NPR1,NPR2,NPR3,P2RX1,PLA2G5,PLAAT1,PLCB4,PLD2,PNPLA3,PRKAR1A,PRKAR1B,PTGER4,RHOA,ROCK2,RYR2,SLC16A1,SLC1A2
Macrophage Classical Activation Signaling Pathway	2.32	0.228	3.592	ACOD1,CD14,CD40,CD86,CXCL10,CYBB,EED,GBP2,GBP4,HIF1A,HLA-DMA,HLA-DMB,HLA-DOA,HLA-DOB,IFNAR2,IFNGR2,IL12B,IL13RA1,IRF1,IRF8,IRF9,LBP,MERTK,NCF2,NFKB2,NFKBIA,NFKBIB,NFKBID,NFKBIE,OSM,PARP14,PARP9,PKM,STAT1,STAT2,STAT3,TGFB2,TNF,TNFSF12,TNFSF13B,TNFSF8,Tnfsf9,TYK2
Death Receptor Signaling	2.32	0.26	1.46	ACTB,ACTG1,ARHGDIB,CFLAR,IKBKE,MAP4K4,MAPK8,NAIP,Naip1 (includes others),NFKB2,NFKBIA,NFKBIB,NFKBID,NFKBIE,PARP1,PARP10,PARP12,PARP14,PARP9,RELB,TANK,TNF,TNFSF12,TRADD,TRAF2
Mitochondrial L-carnitine Shuttle Pathway	2.32	0.421	-2.121	ACSL3,ACSL5,ACSL6,CPT1A,CPT1C,CPT2,SLC27A1,SLC27A3
Endocannabinoid Cancer Inhibition Pathway	2.31	0.238	0.343	ADCY5,ADCY6,ADCY7,ADCY8,ADCY9,AKT3,ATF3,ATF4,BAD,CAMKK2,CASP4,CCND2,CDKN1A,CNR2,CREBBP,GNAI1,GNAI2,GNAI3,GNAO1,GSK3B,GUCY1B1,HIF1A,MMP2,MYC,NUPR1,PIK3CB,PIK3R1,PIK3R3,PRKAB1,PRKAR1A,PRKAR1B,RHOA,ROCK2,VEGFB,VIM
Gluconeogenesis I	2.3	0.37	0	ALDOA,ALDOC,BPGM,ENO1,ENO2,ENO4,GAPDH,GPI,ME1,PGAM1
Pyrimidine Deoxyribonucleotides De Novo Biosynthesis I	2.3	0.391	0.333	AK7,AK8,AK9,CMPK2,DTYMK,NME1,NME2,NME5,RRM1
D-myo-inositol-5-phosphate Metabolism	2.29	0.226	-1.151	ATP1A2,DUSP14,DUSP15,DUSP16,DUSP8,DUSP9,ENPP1,EYA4,HACD2,IGBP1,MTMR6,NUDT9,PDCD1,PHOSPHO1,PIKFYVE,PLCB4,PLCD4,PLCE1,PLCG1,PLCG2,PLCH1,PLPPR4,PPFIA2,PPFIBP2,PPIP5K1,PPM1L,PPP1CA,PPP1R10,PPP1R1A,PPP1R1B,PPP2R2C,PPP2R3A,PTEN,PTPA,PTPN1,PTPN13,PTPN22,PTPN23,PTPN6,PTPRC,PTPRF,PTPRN,TNS3,UBLCP1
Senescence Pathway	2.28	0.211	-0.397	ACVR2A,AKT3,ANAPC5,ASXL3,ATF3,BHLHE40,CACNA1A,CACNA1C,CACNA1S,CACNA2D3,CACNB4,CACNG7,CAPN1,CAPN3,CAPN6,CAPNS1,CCND2,CDK4,CDKN1A,CDKN2A,CEBPB,CREBBP,DMTF1,E2F1,EED,EIF4EBP1,ELF4,GADD45G,HIPK2,IKBKE,ITPR3,JUN,KAT2B,MAPK15,MAPK4,MAPKAPK2,MAPKAPK3,MCU,NFAT5,NFKB2,PARP1,PDK2,PDK4,PIK3CB,PIK3R1,PIK3R3,PML,PPM1L,PPP1CA,PPP2R2C,PPP2R3A,PTEN,PTPA,RAP2B,SERPINE1,SMAD3,SMAD5,SOD2,SQSTM1,TGFB2,TGFBR2,TGFBR3,…
Atherosclerosis Signaling	2.24	0.241	#NUM!	ABHD3,ALOX5,APOC2,APOC4,APOE,CCL2,CD40,CLU,COL11A2,COL18A1,CSF1,CXCL12,CXCR4,ICAM1,IL1RN,ITGA4,ITGB2,LCAT,LPL,LYZ,MSR1,NFKB2,PDGFA,PDGFD,PLA2G5,PLAAT1,PNPLA3,RELB,TNF,TNFRSF14,TNFSF12,VCAM1
IL-7 Signaling Pathway	2.21	0.269	2.828	AKT3,BAD,BCL6,FOXG1,FOXO1,GSK3B,HGF,Ighg2b,Ighg2c,IL2RG,IL7R,JAK3,JUN,LYN,MYC,PIK3CB,PIK3R1,PIK3R3,SHC1,SLC2A1,STAT1
ERBB Signaling	2.2	0.258	-1.043	EGFR,ERBB2,ERBB4,FOXO1,GSK3B,JUN,MAPK10,MAPK8,NRG3,PAK6,PIK3CB,PIK3R1,PIK3R3,PLCG1,PLCG2,PRKCA,PRKCB,PRKCD,PRKCE,PRKCG,PRKCH,PRKCQ,RAP2B,SHC1
Natural Killer Cell Signaling	2.17	0.222	1.234	AKT3,B2M,CD244,CD48,CFL1,COL11A2,COL18A1,FCER1G,FCGR2A,FCGR3A/FCGR3B,HLA-A,HLA-E,HLA-G,HSPA8,HSPA9,IL12B,IL12RB2,ITGAL,JAK3,KLRB1,LIMK2,MAP3K13,MAP3K15,MAP3K4,Map3k7,MAP3K8,NFAT5,NFKB2,PAK6,PIK3CB,PIK3R1,PIK3R3,PLCG1,PLCG2,PRKCQ,PTK2B,PTPN6,RAC1,RAC2,RAP2B,RELB,TYK2,TYROBP,WIPF1
Role of MAPK Signaling in Promoting the Pathogenesis of Influenza	2.15	0.246	0	ABHD3,ATP6AP1,ATP6V0B,ATP6V0C,ATP6V0D1,ATP6V0D2,ATP6V0E1,ATP6V1B2,ATP6V1C1,ATP6V1F,ATP6V1G1,ATP6V1G2,BECN1,JUN,LCAT,MAPK10,MAPK8,NFKB2,NFKBIA,NFKBIB,NFKBID,NFKBIE,PLA2G5,PLAAT1,PNPLA3,PRKCA,RABGEF1,RAP2B
Apoptosis Signaling	2.14	0.25	0.408	BAD,BCL2A1,BIRC6,CAPN1,CAPN3,CAPN6,CAPNS1,IKBKE,MAP4K4,MAPK8,NAIP,Naip1 (includes others),NFKB2,NFKBIA,NFKBIB,NFKBID,NFKBIE,PARP1,PLCG1,PLCG2,PRKCA,PRKCE,PRKCQ,RAP2B,RELB,TNF
VEGF Signaling	2.14	0.253	1.789	ACTB,ACTG1,AKT3,BAD,EIF1AX,EIF2S2,EIF2S3,FLT1,FOXO1,HIF1A,PIK3CB,PIK3R1,PIK3R3,PLCG1,PLCG2,PRKCA,PRKCB,PTK2B,PTPN6,RAP2B,ROCK2,SHC1,VCL,VEGFB,YWHAE
Complement System	2.12	0.324	2.333	C1QA,C1QB,C1QBP,C1QC,C3,C3AR1,C4A/C4B,C5AR1,CD46,CD55,ITGAX,ITGB2
3-phosphoinositide Biosynthesis	2.11	0.22	-0.324	ATP1A2,DUSP14,DUSP15,DUSP16,DUSP8,DUSP9,ENPP1,EYA4,HACD2,IGBP1,MTMR6,NUDT9,PDCD1,PHOSPHO1,PI4KA,PIK3CB,PIK3R1,PIK3R3,PIKFYVE,PIP4K2B,PIP5K1B,PIP5K1C,PLPPR4,PPFIA2,PPFIBP2,PPIP5K1,PPM1L,PPP1CA,PPP1R10,PPP1R1A,PPP1R1B,PPP2R2C,PPP2R3A,PTEN,PTPA,PTPN1,PTPN13,PTPN22,PTPN23,PTPN6,PTPRC,PTPRF,PTPRN,TNS3,UBLCP1
IGF-1 Signaling	2.08	0.248	0.688	AKT3,BAD,CSNK2B,FOXO1,GRB10,IGF1,IGF1R,IGFBP2,IRS1,IRS2,JUN,MAPK8,PIK3CB,PIK3R1,PIK3R3,PRKAR1A,PRKAR1B,RAP2B,SHC1,SOCS6,STAT3,YWHAB,YWHAE,YWHAG,YWHAH,YWHAZ
Oleate Biosynthesis II (Animals)	2.07	0.462	-2.449	ALDH6A1,FADS1,FADS2,PTPRT,SCD,Scd2
Role of Osteoblasts, Osteoclasts and Chondrocytes in Rheumatoid Arthritis	2.06	0.215	#NUM!	ACVR2A,ACVRL1,AKT3,APC,APC2,BAD,BMP1,BMP2,BMP6,BMP7,CSF1,CSNK1A1,CSNK1E,DKK2,FOXO1,FZD3,FZD4,FZD6,GSK3B,IGF1,IKBKE,IL1RL2,IL1RN,ITGA5,JUN,LRP6,MAPK10,MAPK8,MMP14,MMP8,NAIP,Naip1 (includes others),NFAT5,NFKBIA,NFKBIB,NFKBID,NFKBIE,PIK3CB,PIK3R1,PIK3R3,PTK2B,RUNX2,SFRP1,SMAD5,SPP1,TAB2,TNF,TRADD,TRAF2
Ferroptosis Signaling Pathway	2.03	0.235	0.928	ACACA,ALOX5,ARF3,ARF5,ARF6,ATF4,BECN1,CDKN1A,CTH,CTSB,CYBB,FTH1,FTL,H2AC20,H2AZ1,HMOX1,NCOA4,NFE2L2,PRKAB1,RAP2B,SAT1,SLC1A5,SLC3A2,SLC7A11,SQSTM1,SREBF2,STAT3,TF,TXNRD1,VDAC2,YAP1
Dermatan Sulfate Degradation (Metazoa)	2.02	0.412	0.378	Chil3/Chil4,GM2A,HEXA,HEXB,HEXD,HYAL1,OGA
Small Cell Lung Cancer Signaling	2.02	0.25	1.897	ABL1,AKT3,CCND2,CDK4,E2F1,HDAC9,IKBKE,MAX,MYC,NFKB2,NFKBIA,NFKBIB,NFKBID,NFKBIE,PA2G4,PIK3CB,PIK3R1,PIK3R3,PTEN,RELB,RXRG,SKP2,TRAF2,TRAF3
FGF Signaling	2.01	0.256	-1.279	AKT3,ATF4,CREBBP,FGF11,FGF18,FGF2,FGFR1,FGFR2,FGFR3,GAB1,HGF,ITPR1,MAPK8,MAPKAPK2,PIK3CB,PIK3R1,PIK3R3,PLCG1,PRKCA,PTPN6,RAC1,STAT3
4-1BB Signaling in T Lymphocytes	1.98	0.324	0	IKBKE,JUN,MAPK10,MAPK8,NFKB2,NFKBIA,NFKBIB,NFKBID,NFKBIE,RELB,TRAF2
cAMP-mediated signaling	1.97	0.212	-2.592	ADCY5,ADCY6,ADCY7,ADCY8,ADCY9,ADRB2,ADRB3,AKAP1,AKAP11,AKAP5,AKAP6,ATF4,CAMK1D,CAMK2A,CAMK2B,CAMK4,CNGA1,CNR2,CREBBP,DUSP9,ENPP1,GABBR1,GNAI1,GNAI2,GNAI3,GNAO1,GNAS,GRM3,GRM8,GUCY1B1,HCAR2,MC3R,NPR3,P2RY12,P2RY13,PDE1B,PDE3A,PDE3B,PDE5A,PDE9A,PKIB,Pld6,PRKAR1A,PRKAR1B,PTGER4,RGS10,RGS12,RGS4,STAT3,VIPR1
Calcium Transport I	1.96	0.5	-0.447	ANXA5,ATP2B1,ATP2B2,ATP2B3,ATP2B4
nNOS Signaling in Skeletal Muscle Cells	1.95	0.292	#NUM!	CACNA1A,CACNA1C,CACNA1G,CACNA1S,CACNA2D3,CACNB4,CACNG7,CAPN3,DMD,ITPR1,ITPR3,RYR2,SNTA1,SNTB1
PFKFB4 Signaling Pathway	1.95	0.292	0.832	ATF4,CREBBP,FGF2,GNAS,GPI,HK1,HK2,PFKFB4,PFKM,PRKAR1A,PRKAR1B,TGFB2,TKT,XDH
Chondroitin Sulfate Biosynthesis	1.91	0.276	0	B3GALT6,CHPF,CHST1,CHST11,CHST12,CHST2,CHST3,CHSY3,CSGALNACT1,HS3ST1,HS3ST3B1,HS3ST4,HS6ST2,SULT4A1,XYLT1,XYLT2
UVA-Induced MAPK Signaling	1.91	0.245	-2	EGFR,JUN,MAPK10,MAPK8,PARP1,PARP10,PARP12,PARP14,PARP9,PIK3CB,PIK3R1,PIK3R3,PLCB4,PLCD4,PLCE1,PLCG1,PLCG2,PLCH1,PLCL1,PLCL2,PRKCA,RAP2B,RPS6KA2,STAT1
Role of JAK1, JAK2 and TYK2 in Interferon Signaling	1.9	0.346	1	IFNAR2,IFNGR2,NFKB2,PTPN6,RELB,STAT1,STAT2,STAT3,TYK2
MSP-RON Signaling In Cancer Cells Pathway	1.9	0.229	3.053	AKT3,ATF4,CREBBP,CSF2RB,EGFR,ELF4,FLNA,GSK3B,HIF1A,IL3RA,JUN,KLK8,MYC,NFKB2,NFKBIA,PIK3CB,PIK3R1,PIK3R3,PLAUR,PTK2B,RAP2B,RELB,RPS6KA2,ST14,STAT3,VEGFB,VIM,YWHAB,YWHAE,YWHAG,YWHAH,YWHAZ
Cell Cycle: G1/S Checkpoint Regulation	1.89	0.265	-0.258	ABL1,CCND2,CDK4,CDKN1A,CDKN2A,E2F1,FOXO1,GNL3,GSK3B,HDAC9,MAX,MYC,PA2G4,RPL11,RPL5,SKP2,SMAD3,TGFB2
Heme Degradation	1.89	0.75	#NUM!	BLVRA,BLVRB,HMOX1
Toll-like Receptor Signaling	1.89	0.256	1.155	CD14,EIF2AK2,IL12B,IL1RN,IRAK2,IRAK3,JUN,LBP,MAP4K4,MAPK8,NFKB2,NFKBIA,RELB,RPS27A,TAB2,TLR1,TLR2,TLR7,TNF,TNFAIP3
Putrescine Degradation III	1.88	0.364	0	ALDH1A3,ALDH1B1,ALDH3B1,ALDH7A1,IL4I1,MAOB,SAT1,SAT2
Gαs Signaling	1.86	0.232	-0.218	ADCY5,ADCY6,ADCY7,ADCY8,ADCY9,ADRB2,ADRB3,ATF4,CNGA1,CREBBP,GNAI1,GNAI2,GNAI3,GNAO1,GNAS,GNB1,GNB5,GNG12,GNG5,GUCY1B1,HCAR2,HCK,MC3R,PRKAR1A,PRKAR1B,PTGER4,RAPGEF2,RYR2,VIPR1
NGF Signaling	1.84	0.233	0	AKT3,ATF4,CREBBP,GAB1,IKBKE,MAP3K13,MAP3K15,MAP3K4,Map3k7,MAP3K8,MAPK10,MAPK8,NFKB2,PIK3CB,PIK3R1,PIK3R3,PLCG1,PLCG2,PRKCD,RAC1,RAP2B,RELB,RHOA,RHOG,ROCK2,RPS6KA2,SHC1,TRIO
PEDF Signaling	1.83	0.25	0.5	AKT3,CFLAR,DOCK3,IKBKE,NFKB2,NFKBIA,NFKBIB,NFKBID,NFKBIE,PIK3CB,PIK3R1,PIK3R3,RAC1,RAP2B,RELB,RHOA,ROCK2,SOD2,TCF12,WASF2,ZEB1
Protein Ubiquitination Pathway	1.83	0.204	#NUM!	ANAPC5,B2M,BAG1,BIRC6,CRYAB,DNAJB14,DNAJC10,DNAJC18,DNAJC2,DNAJC6,DNAJC8,HLA-A,HLA-E,HLA-G,HSP90AB1,HSPA12A,HSPA4L,HSPA8,HSPA9,HSPB8,HSPD1,HSPE1,NEDD4L,PRKN,PSMA6,PSMB1,PSMB10,PSMB6,PSMB8,PSMB9,PSMD7,PSME1,PSME2,RPS27A,SKP2,SUGT1,TAP1,TAP2,UBE2H,UBE2J1,UBE2L6,USP1,USP12,USP13,USP18,USP2,USP24,USP25,USP29,USP30,USP32,USP35,USP40,USP46,USP49,USP54
Androgen Signaling	1.81	0.219	-0.6	CACNA1A,CACNA1C,CACNA1G,CACNA1S,CACNA2D3,CACNB4,CACNG7,CALR,CREBBP,GNAI1,GNAI2,GNAI3,GNAO1,GNAS,GNB1,GNB5,GNG12,GNG5,GTF2H2,ITPR1,ITPR3,JUN,KAT2B,NCOA4,NFKB2,PRKAR1A,PRKAR1B,PRKCA,PRKCB,PRKCD,PRKCE,PRKCG,PRKCH,PRKCQ,RELB,SHC1,SMAD3
MYC Mediated Apoptosis Signaling	1.79	0.28	0.535	ADRB2,ADRB3,CDKN2A,CFLAR,CREBBP,IKBKE,MAX,MYC,NFKB2,PRKAR1A,PRKAR1B,TNF,TRADD,TRAF2
Aryl Hydrocarbon Receptor Signaling	1.78	0.22	-0.408	AIP,ALDH18A1,ALDH1A3,ALDH1B1,ALDH3B1,ALDH5A1,ALDH6A1,ALDH7A1,CCND2,CDK4,CDKN1A,CDKN2A,CTSD,E2F1,ESR1,GSTK1,GSTO1,HSP90AB1,JUN,MAPK8,MYC,NEDD8,NFE2L2,NFIA,NFIB,NFIX,NFKB2,NQO1,NRIP1,PTGES3,RELB,RXRG,TGFB2,TGM2,TNF
Ribonucleotide Reductase Signaling Pathway	1.77	0.218	0.493	ACTB,ACTL6B,AKT3,ARID2,ATF4,BAD,CDH3,CDK4,CDKN1A,CDKN2A,CREBBP,E2F1,EGFR,EIF4EBP1,ERBB2,ESR1,HGF,HIF1A,JUN,MAPK10,MAPK8,MMP2,MYC,NFKB2,PARP1,PARP10,PARP12,PARP14,PARP9,PIK3CB,PIK3R1,PIK3R3,RRM1,SKP2,SMARCA2,STAT3,YBX1
Dopamine Receptor Signaling	1.77	0.25	0	ADCY5,ADCY6,ADCY7,ADCY8,ADCY9,COMT,GUCY1B1,IL4I1,MAOB,NCS1,PPM1L,PPP1CA,PPP1R10,PPP1R1B,PPP2R2C,PPP2R3A,PRKAR1A,PRKAR1B,PTPA,QDPR
GADD45 Signaling	1.77	0.267	-2	ACVR2A,CCND2,CDK4,CDKN1A,GADD45G,MAP3K4,MAPK10,MAPK8,MYC,NFKB2,PCNA,RELB,SMAD3,TGFB2,TGFBR2,TNF
Dermatan Sulfate Biosynthesis	1.77	0.267	0	B3GALT6,CHPF,CHST1,CHST11,CHST12,CHST2,CHST3,CHSY3,CSGALNACT1,HS3ST1,HS3ST3B1,HS3ST4,HS6ST2,SULT4A1,XYLT1,XYLT2
Induction of Apoptosis by HIV1	1.76	0.262	0	CXCR4,IKBKE,MAPK10,MAPK8,NAIP,Naip1 (includes others),NFKB2,NFKBIA,NFKBIB,NFKBID,NFKBIE,RELB,SLC25A3,SLC25A5,TNF,TRADD,TRAF2
LPS/IL-1 Mediated Inhibition of RXR Function	1.75	0.205	0.728	ABCB9,ACOX2,ACSL3,ACSL5,ACSL6,ALAS1,ALDH18A1,ALDH1A3,ALDH1B1,ALDH3B1,ALDH5A1,ALDH6A1,ALDH7A1,APOC2,APOC4,APOE,CD14,CHST1,CHST11,CHST12,CHST2,CHST3,CPT1A,CPT1C,CPT2,CYP2E1,CYP2J2,CYP2U1,FABP5,GSTK1,GSTO1,HMGCS1,HS3ST1,HS3ST3B1,HS3ST4,HS6ST2,IL1RL2,IL1RN,IL4I1,JUN,LBP,MAOB,MAPK8,PLTP,PPARGC1A,PPARGC1B,SLC27A1,SLC27A3,SOD3,SULT4A1,TNF,TRAF2
RANK Signaling in Osteoclasts	1.73	0.242	-0.728	AKT3,IKBKE,JUN,MAP3K13,MAP3K15,MAP3K4,Map3k7,MAP3K8,MAPK10,MAPK8,NFKB2,NFKBIA,NFKBIB,NFKBID,NFKBIE,PIK3CB,PIK3R1,PIK3R3,PTK2B,RELB,TAB2,TRAF2
γ-linolenate Biosynthesis II (Animals)	1.73	0.368	-1.89	ACSL3,ACSL5,ACSL6,FADS1,FADS2,SLC27A1,SLC27A3
Purine Nucleotides Degradation II (Aerobic)	1.73	0.368	0	ACP3,ADARB2,ADAT3,IMPDH2,NT5C2,NT5E,XDH
BMP signaling pathway	1.73	0.242	-0.728	ACVR2A,ACVRL1,BMP1,BMP2,BMP6,BMP7,CAMK4,CHRD,CREBBP,JUN,MAGED1,MAPK10,MAPK8,NFKB2,PRKAR1A,PRKAR1B,RAP2B,RELB,RUNX2,SMAD5,SOSTDC1,ZNF423
IL-23 Signaling Pathway	1.73	0.283	1.732	AKT3,HIF1A,IL12B,IL12RB2,NFKB2,NFKBIA,PIK3CB,PIK3R1,PIK3R3,RELB,STAT3,TNF,TYK2
DNA Methylation and Transcriptional Repression Signaling	1.72	0.232	0.655	CDK12,CDK18,CDK4,CEBPB,CHD3,CHD4,CHD5,E2F1,ERCC5,GADD45G,H4C1,H4C14,H4C3,H4C6,H4C9,MBD2,MECP2,MYC,SAP130,SAP30,TCF12,TEAD1,TET1,TET3,UHRF1,ZEB1
PPAR Signaling	1.71	0.234	-2.449	AIP,CREBBP,HSP90AB1,IKBKE,IL1RL2,IL1RN,JUN,MAP4K4,NFKB2,NFKBIA,NFKBIB,NFKBID,NFKBIE,NRIP1,PDGFA,PDGFD,PDGFRA,PDGFRB,PPARGC1A,RAP2B,RELB,SCAND1,SHC1,TNF,TRAF2
CSDE1 Signaling Pathway	1.71	0.268	2.138	AGO3,AKT3,CCL2,CSDE1,CTTN,FN1,HNRNPD,MYC,PABPC1,PABPC4,PTEN,RAC1,RPL9,TRIO,VIM
LXR/RXR Activation	1.71	0.228	-0.655	ABCG4,ACACA,APOC2,APOC4,APOE,C3,C4A/C4B,CCL2,CD14,CLU,ECHS1,IL1RL2,IL1RN,KNG1,LBP,LCAT,LDLR,LPL,LYZ,MSR1,NFKB2,PLTP,RELB,RXRG,SCD,TF,TNF,TTR
EGF Signaling	1.71	0.268	-0.258	AKT3,CSNK2B,EGFR,ITPR1,ITPR3,JUN,MAPK8,PIK3CB,PIK3R1,PIK3R3,PLCG1,PRKCA,SHC1,STAT1,STAT3
CCR3 Signaling in Eosinophils	1.69	0.224	-0.5	CFL1,GNAI1,GNAI2,GNAI3,GNAO1,GNAS,GNB1,GNB5,GNG12,GNG5,ITPR1,ITPR3,LIMK2,PAK6,PIK3CB,PIK3R1,PIK3R3,PLA2G5,PLCB4,PRKCA,PRKCB,PRKCD,PRKCE,PRKCG,PRKCH,PRKCQ,RAC1,RAP2B,RHOA,ROCK2
Salvage Pathways of Pyrimidine Ribonucleotides	1.69	0.237	-0.209	ACVR2A,AK7,AK8,AK9,APOBEC1,APOBEC3B,CDK18,CDK4,CMPK2,CSNK1A1,DMPK,EIF2AK2,LIMK2,MAK,MAP3K8,MAPK8,NME1,NME2,NME5,PRKCD,PRKCE,PRKCH,PRKCQ
Necroptosis Signaling Pathway	1.68	0.218	2.401	AXL,CAMK2A,CAMK2B,CAPN1,CAPN3,CAPN6,CAPNS1,CFLAR,CYBB,EIF2AK2,GLUD1,GLUL,IRF9,MERTK,PLA2G5,RNF31,SLC25A3,SLC25A5,STAT1,STAT2,TAB2,TIMM44,TNF,TNIP1,TOMM22,TOMM6,TOMM7,TOMM70,TRADD,TRAF2,TSPO,TYRO3,VDAC2,ZBP1
Gαi Signaling	1.67	0.221	0.962	ADCY5,ADCY6,ADCY7,ADCY8,ADCY9,CNR2,GABBR1,GNAI1,GNAI2,GNAI3,GNAO1,GNAS,GNB1,GNB5,GNG12,GNG5,GRM3,GRM8,GUCY1B1,HCAR2,NPR3,P2RY12,P2RY13,PRKAR1A,PRKAR1B,RAP2B,RGS10,RGS12,RGS4,SHC1,STAT3
Regulation Of The Epithelial Mesenchymal Transition In Development Pathway	1.67	0.241	0.471	APC,APH1A,APH1B,AXIN2,FZD3,FZD4,FZD6,GLI2,GLIS2,GSK3B,HIF1A,LOX,MAML1,NCSTN,NFKB2,PSEN1,PSEN2,PYGO1,PYGO2,RBPJ,RELB
D-myo-inositol (1,4,5,6)-Tetrakisphosphate Biosynthesis	1.64	0.212	-0.539	ATP1A2,DUSP14,DUSP15,DUSP16,DUSP8,DUSP9,ENPP1,EYA4,HACD2,IGBP1,MTMR6,NUDT9,PDCD1,PHOSPHO1,PIKFYVE,PLPPR4,PPFIA2,PPFIBP2,PPIP5K1,PPM1L,PPP1CA,PPP1R10,PPP1R1A,PPP1R1B,PPP2R2C,PPP2R3A,PTEN,PTPA,PTPN1,PTPN13,PTPN22,PTPN23,PTPN6,PTPRC,PTPRF,PTPRN,TNS3,UBLCP1
D-myo-inositol (3,4,5,6)-tetrakisphosphate Biosynthesis	1.64	0.212	-0.539	ATP1A2,DUSP14,DUSP15,DUSP16,DUSP8,DUSP9,ENPP1,EYA4,HACD2,IGBP1,MTMR6,NUDT9,PDCD1,PHOSPHO1,PIKFYVE,PLPPR4,PPFIA2,PPFIBP2,PPIP5K1,PPM1L,PPP1CA,PPP1R10,PPP1R1A,PPP1R1B,PPP2R2C,PPP2R3A,PTEN,PTPA,PTPN1,PTPN13,PTPN22,PTPN23,PTPN6,PTPRC,PTPRF,PTPRN,TNS3,UBLCP1
Role of IL-17A in Arthritis	1.64	0.263	#NUM!	CCL2,CXCL3,IL17RC,MAPK10,MAPK8,MAPKAPK2,NFKB2,NFKBIA,NFKBIB,NFKBID,NFKBIE,PIK3CB,PIK3R1,PIK3R3,RELB
Acute Phase Response Signaling	1.63	0.211	2.556	AKT3,C1QA,C1QB,C1QC,C3,C4A/C4B,CEBPB,FN1,FTL,HMOX1,HNRNPK,IKBKE,IL1RN,JUN,LBP,MAPK8,NFKB2,NFKBIA,NFKBIB,NFKBID,NFKBIE,OSM,PIK3CB,PIK3R1,PIK3R3,RAP2B,RBP1,RELB,SERPINE1,SHC1,SOCS6,SOD2,STAT3,TF,TNF,TRADD,TRAF2,TTR,VWF
Asparagine Degradation I	1.63	1	#NUM!	ASPG,ASRGL1
β-alanine Degradation I	1.63	1	#NUM!	ABAT,ALDH6A1
Choline Degradation I	1.63	1	#NUM!	ALDH7A1,CHDH
Formaldehyde Oxidation II (Glutathione-dependent)	1.63	1	#NUM!	ADH5,ESD
Pyroptosis Signaling Pathway	1.62	0.237	1.279	CASP4,GAS5,GBP2,GBP4,KCNQ1OT1,NAIP,NFKB2,NLRC4,NLRP1,PRKAR1A,PRKAR1B,PTGER4,RHOA,TLR1,Tlr11,Tlr12,Tlr13,TLR2,TLR7,TNF,TRAF3,TXNIP
3-phosphoinositide Degradation	1.61	0.209	-0.522	ATP1A2,DUSP14,DUSP15,DUSP16,DUSP8,DUSP9,ENPP1,EYA4,HACD2,IGBP1,INPP5J,MTMR6,NUDT9,PDCD1,PHOSPHO1,PIKFYVE,PLPPR4,PPFIA2,PPFIBP2,PPIP5K1,PPM1L,PPP1CA,PPP1R10,PPP1R1A,PPP1R1B,PPP2R2C,PPP2R3A,PTEN,PTPA,PTPN1,PTPN13,PTPN22,PTPN23,PTPN6,PTPRC,PTPRF,PTPRN,SYNJ2,TNS3,UBLCP1
VDR/RXR Activation	1.59	0.244	0.258	CD14,CDKN1A,CEBPB,CXCL10,FOXO1,HR,PDGFA,PRKCA,PRKCB,PRKCD,PRKCE,PRKCG,PRKCH,PRKCQ,RUNX2,RXRG,SEMA3B,SPP1,TGFB2
Gustation Pathway	1.59	0.207	-1.406	ADCY5,ADCY6,ADCY7,ADCY8,ADCY9,ASIC2,CACNA1A,CACNA1C,CACNA1G,CACNA1S,CACNA2D3,CACNB4,CACNG7,DAGLB,GABRA2,GABRB1,GPR37,GUCY1B1,ITPR1,ITPR3,KCNH2,KCNJ12,KCNN4,KCNQ2,LIPA,LIPH,LPAR6,LPL,P2RX1,P2RX4,P2RY12,P2RY13,P2RY2,PDE3A,PDE3B,PRKAR1A,PRKAR1B,SCN1B,SCN2A,SCN3B,SCN8A,TAS1R1
Xenobiotic Metabolism PXR Signaling Pathway	1.58	0.208	0.949	ALDH18A1,ALDH1A3,ALDH1B1,ALDH3B1,ALDH5A1,ALDH6A1,ALDH7A1,CAMK2A,CAMK2B,CHST1,CHST11,CHST12,CHST2,CHST3,CREBBP,ESD,GSTK1,GSTO1,HS3ST1,HS3ST3B1,HS3ST4,HS6ST2,HSP90AB1,IL4I1,MAOB,NRIP1,PPARGC1A,PPP1CA,PPP1R10,PRKAR1A,PRKAR1B,PRKCA,PRKCB,PRKCD,PRKCE,PRKCG,PRKCH,PRKCQ,SCAND1,SULT4A1
Adenosine Nucleotides Degradation II	1.58	0.375	-0.447	ACP3,ADARB2,ADAT3,NT5C2,NT5E,XDH
MSP-RON Signaling Pathway	1.57	0.259	#NUM!	ACTB,ACTG1,CCL2,CSF1,CSF2RB,IL12B,IL3RA,ITGB2,KLK8,PIK3CB,PIK3R1,PIK3R3,RPS6KA2,TLR2,TNF
VEGF Family Ligand-Receptor Interactions	1.55	0.238	0.471	AKT3,FLT1,NRP1,NRP2,PIK3CB,PIK3R1,PIK3R3,PLA2G5,PLCG1,PLCG2,PRKCA,PRKCB,PRKCD,PRKCE,PRKCG,PRKCH,PRKCQ,RAP2B,SHC1,VEGFB
Superpathway of Serine and Glycine Biosynthesis I	1.54	0.6	#NUM!	PHGDH,PSAT1,SHMT2
Agrin Interactions at Neuromuscular Junction	1.52	0.246	-0.775	ACTB,ACTG1,CTTN,EGFR,ERBB2,ERBB4,ITGA4,JUN,LAMB1,MAPK10,MAPK8,NRG3,PAK6,RAC1,RAC2,RAP2B,UTRN
MIF Regulation of Innate Immunity	1.52	0.273	0.905	CD14,JUN,MAPK10,MAPK8,MIF,NFKB2,NFKBIA,NFKBIB,NFKBID,NFKBIE,PLA2G5,RELB
Valine Degradation I	1.49	0.333	-1.633	ABAT,ACAD8,ACADSB,ALDH6A1,BCAT1,ECHS1,HSD17B4
Stearate Biosynthesis I (Animals)	1.46	0.243	-0.277	ACOT11,ACOT9,ACSL3,ACSL5,ACSL6,ASPG,BDH2,CYP2E1,DHRS7,ELOVL1,ELOVL6,PPT1,PTGR3,SIRT2,SLC27A1,SLC27A3,SRD5A3
GM-CSF Signaling	1.46	0.243	2	AKT3,BCL2A1,CAMK2A,CAMK2B,CSF2RA,CSF2RB,HCK,LYN,PIK3CB,PIK3R1,PIK3R3,PRKCB,RACK1,RAP2B,SHC1,STAT1,STAT3
ERB2-ERBB3 Signaling	1.45	0.246	1.807	BAD,ERBB2,FOXO1,GSK3B,JAK3,JUN,MYC,NRG3,PIK3CB,PIK3R1,PIK3R3,PTEN,RAP2B,SHC1,STAT3,TYK2
Insulin Receptor Signaling	1.45	0.214	0.378	ACLY,AKT3,ASIC2,BAD,EIF4EBP1,FOXO1,GAB1,GRB10,GSK3B,INPP5J,IRS1,IRS2,Irs3,MAPK8,PDE3B,PIK3CB,PIK3R1,PIK3R3,PPP1CA,PPP1R10,PRKAR1A,PRKAR1B,PTEN,PTPN1,PTPRF,RAP2B,SHC1,STXBP4,SYNJ2,VAMP2
PCP (Planar Cell Polarity) Pathway	1.45	0.25	-1.069	CELSR1,DAAM1,EFNB1,FZD3,FZD4,FZD6,JUN,JUNB,LGR4,MAPK10,MAPK8,PFN1,RAC1,RHOA,ROCK2
Lymphotoxin β Receptor Signaling	1.44	0.255	1.265	AKT3,CREBBP,IKBKE,LTBR,NFKB2,NFKBIA,NFKBID,PIK3CB,PIK3R1,PIK3R3,RELB,TRAF2,TRAF3,VCAM1
Chondroitin Sulfate Biosynthesis (Late Stages)	1.44	0.26	-0.277	CHPF,CHST1,CHST11,CHST12,CHST2,CHST3,CHSY3,CSGALNACT1,HS3ST1,HS3ST3B1,HS3ST4,HS6ST2,SULT4A1
Folate Transformations I	1.43	0.444	1	MTHFD1L,MTHFD2,MTR,SHMT2
HOTAIR Regulatory Pathway	1.43	0.209	1.915	AGO3,AKT3,ATG7,ATXN1,CD44,CDKN1A,CREBBP,EED,ERBB2,ESR1,ICAM1,IRF1,JAM2,MMP11,MMP12,MMP14,MMP15,MMP2,MMP25,MMP28,MMP8,MYC,NFKB2,NFKBIA,PCDH10,PIK3CB,PIK3R1,PIK3R3,PTEN,RELB,ROCK2,SPP1,STAT3,VIM
GDNF Family Ligand-Receptor Interactions	1.42	0.237	-0.5	DOK1,DOK6,GAB1,IRS1,IRS2,ITPR1,ITPR3,JUN,MAPK10,MAPK8,PIK3CB,PIK3R1,PIK3R3,PLCG1,PLCG2,RAC1,RAP2B,SHC1
Sumoylation Pathway	1.4	0.223	-0.5	ARHGDIA,ARHGDIB,CBX4,CREBBP,JUN,MAPK10,MAPK8,NFKB2,NFKBIA,PCNA,PML,RAC1,RAC2,RAN,RHOA,RHOB,RHOBTB1,RHOG,SAE1,SLC19A1,SNCA,SUMO2,ZEB1
Role of PI3K/AKT Signaling in the Pathogenesis of Influenza	1.4	0.242	-0.535	AKT3,CCR5,GNAI1,GNAI2,GNAI3,GSK3B,NFKB2,NFKBIA,NFKBIB,NFKBID,NFKBIE,PIK3CB,PIK3R1,PIK3R3,PLAC8,RELB
Semaphorin Signaling in Neurons	1.39	0.246	#NUM!	ARHGEF12,CFL1,DPYSL5,LIMK2,NRP1,PAK6,PLXNB1,RAC1,RAC2,RHOA,RHOB,RHOBTB1,RHOG,ROCK2,SEMA4D
JAK/STAT Signaling	1.39	0.232	0.943	AKT3,CDKN1A,CEBPB,JAK3,JUN,NFKB2,PIK3CB,PIK3R1,PIK3R3,PTPN1,PTPN6,RAP2B,RELB,SHC1,SOCS6,STAT1,STAT2,STAT3,TYK2
Netrin Signaling	1.36	0.236	-0.775	CACNA1A,CACNA1C,CACNA1G,CACNA1S,CACNA2D3,CACNB4,CACNG7,ENAH,ITPR1,ITPR3,NFAT5,PRKAR1A,PRKAR1B,RAC1,RAC2,RYR2,UNC5A
Cardiomyocyte Differentiation via BMP Receptors	1.34	0.296	#NUM!	ACVR2A,ACVRL1,BMP2,BMP7,MEF2C,MYH7,MYL2,SMAD5
Apelin Liver Signaling Pathway	1.34	0.296	-2.828	COL11A2,COL18A1,GSK3B,IRS1,MAPK10,MAPK8,PDGFRB,TNF
Role of JAK2 in Hormone-like Cytokine Signaling	1.33	0.242	0	CCND2,EPOR,IGF1,IRS1,IRS2,Irs3,LEPR,PRLR,PTPN1,PTPN6,SHC1,STAT1,STAT3,TYK2,VEGFB
Isoleucine Degradation I	1.33	0.333	-1	ACAA2,ACAD8,ACADSB,BCAT1,ECHS1,HSD17B4
Noradrenaline and Adrenaline Degradation	1.31	0.27	0.632	ADH5,ADHFE1,AKR1A1,ALDH1A3,ALDH1B1,ALDH3B1,ALDH7A1,COMT,IL4I1,MAOB
Ephrin A Signaling	1.31	0.255	#NUM!	ADAM10,BCAR1,CFL1,EPHA3,EPHA5,NGEF,PIK3CB,PIK3R1,PIK3R3,RAC1,RHOA,ROCK2
Glioma Invasiveness Signaling	1.31	0.233	1.604	CD44,MMP2,PIK3CB,PIK3R1,PIK3R3,PLAU,PLAUR,RAC1,RAC2,RAP2B,RHOA,RHOB,RHOBTB1,RHOG,TIMP2,TIMP3,TIMP4
Chondroitin and Dermatan Biosynthesis	1.29	0.5	#NUM!	CHPF,CHSY3,CSGALNACT1
BAG2 Signaling Pathway	1.29	0.226	0.302	ANXA2,CDKN1A,CTSB,HSPA8,HSPA9,MAPKAPK2,MYC,NFKB2,PRKN,PSMA6,PSMB1,PSMB10,PSMB6,PSMB8,PSMB9,PSMD7,PSME1,PSME2,RELB
Urate Biosynthesis/Inosine 5'-phosphate Degradation	1.29	0.357	0.447	ACP3,IMPDH2,NT5C2,NT5E,XDH
Ketolysis	1.27	0.4	#NUM!	ACAA2,BDH1,BDH2,OXCT1
Unfolded protein response	1.27	0.222	2.309	ATF4,CALR,CANX,CD82,CEBPB,DNAJA2,DNAJA4,DNAJB14,DNAJC10,DNAJC18,DNAJC6,DNAJC8,HSPA8,HSPA9,MAPK8,NFE2L2,OS9,P4HB,SREBF2,TRAF2
Glucocorticoid Receptor Signaling	1.26	0.179	#NUM!	ACTB,ACTL6B,ADRB2,AKT3,ARID2,ATP5F1C,B2M,BAG1,CCL2,CD163,CD3E,CD3G,CDKN1A,CREBBP,CSF2RB,CXCL3,DCAF6,DNAH10,DNALI1,EGFR,ESR1,FCGR1A,FKBP5,GJA1,GTF2H2,H2-K2/H2-Q9,H2-M2,H2-T10,H2-T22,H2-T24,HLA-A,HLA-DMA,HLA-DMB,HLA-DOA,HLA-DOB,HLA-E,HLA-G,HSP90AB1,HSPA8,HSPA9,ICAM1,IGF1,IKBKE,IL10RB,IL11RA,IL12RB2,IL13RA1,IL17RC,IL1RL2,IL1RN,IL27RA,IL2RG,IL3RA,IL7R,JAK3,JUN,KAT2B,KRT18,KRT23,KRT8,MAPK10,MAPK8,MMP2…
Xenobiotic Metabolism CAR Signaling Pathway	1.26	0.199	0.324	ALDH18A1,ALDH1A3,ALDH1B1,ALDH3B1,ALDH5A1,ALDH6A1,ALDH7A1,CHST1,CHST11,CHST12,CHST2,CHST3,CREBBP,EGFR,GSTK1,GSTO1,HS3ST1,HS3ST3B1,HS3ST4,HS6ST2,HSP90AB1,NRIP1,PPARGC1A,PPM1L,PPP2R2C,PPP2R3A,PRKCA,PRKCB,PRKCD,PRKCE,PRKCG,PRKCH,PRKCQ,PTPA,RACK1,SCAND1,SOD3,SULT4A1
IL-6 Signaling	1.25	0.209	2.041	AKT3,CD14,CEBPB,CSNK2B,IKBKE,IL1RL2,IL1RN,JUN,LBP,MAP4K4,MAPK10,MAPK8,MAPKAPK2,NFKB2,NFKBIA,NFKBIB,NFKBID,NFKBIE,PIK3CB,PIK3R1,PIK3R3,RAP2B,RELB,SHC1,STAT3,TNF,TRAF2
Apelin Muscle Signaling Pathway	1.25	0.25	0	AKT3,GNAI1,GNAI2,GNAI3,GNAO1,GNAS,GNB1,GNB5,GNG12,GNG5,PPARGC1A,PRKAB1
Fc Epsilon RI Signaling	1.24	0.212	0	AKT3,FCER1G,GAB1,INPP5J,LYN,MAPK10,MAPK8,PIK3CB,PIK3R1,PIK3R3,PLA2G5,PLCG1,PLCG2,PRKCA,PRKCB,PRKCD,PRKCE,PRKCG,PRKCH,PRKCQ,RAC1,RAC2,RAP2B,SYNJ2,TNF
Role of NANOG in Mammalian Embryonic Stem Cell Pluripotency	1.23	0.21	0.832	ACVR2A,ACVRL1,AKT3,APC,APC2,BMP1,BMP2,BMP6,BMP7,FZD3,FZD4,FZD6,GAB1,GSK3B,JAK3,LIFR,PIK3CB,PIK3R1,PIK3R3,RAP2B,RIF1,SHC1,SMAD5,SOX2,STAT3,TYK2
Serine Biosynthesis	1.2	0.667	#NUM!	PHGDH,PSAT1
Ascorbate Recycling (Cytosolic)	1.2	0.667	#NUM!	GLRX,GSTO1
Methionine Salvage II (Mammalian)	1.2	0.667	#NUM!	BHMT,MTR
Hypusine Biosynthesis	1.2	0.667	#NUM!	DOHH,EIF5A
Biotin-carboxyl Carrier Protein Assembly	1.2	0.667	#NUM!	ACACA,ACACB
4-aminobutyrate Degradation I	1.2	0.667	#NUM!	ABAT,ALDH5A1
IL-22 Signaling	1.19	0.292	1.134	AKT3,IL10RB,MAPK10,MAPK8,STAT1,STAT3,TYK2
Inhibition of Angiogenesis by TSP1	1.17	0.265	-0.447	AKT3,GUCY1A2,GUCY1B1,HSPG2,JUN,MAPK10,MAPK8,SDC2,TGFBR2
Fatty Acid Activation	1.17	0.333	-1.342	ACSL3,ACSL5,ACSL6,SLC27A1,SLC27A3
Angiopoietin Signaling	1.17	0.224	-1.155	AKT3,BAD,FOXO1,GRB14,IKBKE,NFKB2,NFKBIA,NFKBIB,NFKBID,NFKBIE,PAK6,PIK3CB,PIK3R1,PIK3R3,RAP2B,RELB,TNIP1
Hypoxia Signaling in the Cardiovascular System	1.17	0.224	1.508	ATF4,BIRC6,CREBBP,HIF1A,HSP90AB1,JUN,LDHA,NFKBIA,NFKBIB,NFKBID,NFKBIE,NQO1,P4HB,PTEN,UBE2H,UBE2J1,UBE2L6
Mouse Embryonic Stem Cell Pluripotency	1.14	0.212	-0.655	AKT3,APC,APC2,CREBBP,FZD3,FZD4,FZD6,GSK3B,ID2,ID3,ID4,JAK3,LIFR,MYC,PIK3CB,PIK3R1,PIK3R3,RAP2B,SMAD5,SOX2,STAT3,TYK2
Cell Cycle: G2/M DNA Damage Checkpoint Regulation	1.13	0.24	0	ABL1,CDKN1A,CDKN2A,HIPK2,KAT2B,SKP2,TOP2A,YWHAB,YWHAE,YWHAG,YWHAH,YWHAZ
Ketogenesis	1.12	0.364	#NUM!	ACAA2,BDH1,BDH2,HMGCS1
HMGB1 Signaling	1.12	0.198	0.6	AGER,AKT3,CCL2,ICAM1,IFNGR2,IL12B,JUN,KAT2B,KAT6A,Kat6b,MAPK10,MAPK8,NFKB2,OSM,PIK3CB,PIK3R1,PIK3R3,RAC1,RAC2,RAP2B,RELB,RHOA,RHOB,RHOBTB1,RHOG,SERPINE1,TGFB2,TNF,TNFSF12,TNFSF13B,TNFSF8,Tnfsf9,VCAM1
Antiproliferative Role of Somatostatin Receptor 2	1.12	0.221	0.333	CDKN1A,CTH,GNB1,GNB5,GNG12,GNG5,GUCY1A2,GUCY1B1,NPR1,NPR2,NPR3,PIK3CB,PIK3R1,PIK3R3,PTPN6,RAP2B,SST
Bladder Cancer Signaling	1.11	0.207	0	ABL1,CDK4,CDKN1A,CDKN2A,E2F1,EGFR,ERBB2,FGF11,FGF18,FGF2,FGFR3,HDAC9,MMP11,MMP12,MMP14,MMP15,MMP2,MMP25,MMP28,MMP8,MYC,PA2G4,RAP2B,VEGFB
Coagulation System	1.1	0.257	-0.333	F10,F13A1,F5,KNG1,PLAU,PLAUR,PROS1,SERPINE1,VWF
Ethanol Degradation II	1.1	0.257	-0.333	ACSS2,ACSS3,ADH5,ADHFE1,AKR1A1,ALDH1A3,ALDH1B1,ALDH3B1,ALDH7A1
Fatty Acid β-oxidation I	1.1	0.257	-0.333	ACAA2,ACSL3,ACSL5,ACSL6,ECHS1,HSD17B4,SCP2,SLC27A1,SLC27A3
Thioredoxin Pathway	1.1	0.429	#NUM!	NXN,SELENOT,TXNRD1
Ceramide Degradation	1.1	0.429	#NUM!	ACER3,ASAH1,NAAA
Glycoaminoglycan-protein Linkage Region Biosynthesis	1.1	0.429	#NUM!	B3GALT6,XYLT1,XYLT2
Role of p14/p19ARF in Tumor Suppression	1.1	0.267	0	CDKN2A,E2F1,NPM1,NPM3,PIK3CB,PIK3R1,PIK3R3,RAC1
Non-Small Cell Lung Cancer Signaling	1.1	0.213	-0.277	ABL1,AKT3,BAD,CCND2,CDK4,CDKN2A,E2F1,EGFR,ERBB2,HDAC9,ITPR1,ITPR3,PA2G4,PIK3CB,PIK3R1,PIK3R3,PLCG1,PRKCA,RAP2B,RXRG
UVC-Induced MAPK Signaling	1.08	0.235	-1.155	EGFR,JUN,MAPK10,MAPK8,PRKCA,PRKCB,PRKCD,PRKCE,PRKCG,PRKCH,PRKCQ,RAP2B
Apelin Pancreas Signaling Pathway	1.06	0.239	-1.265	MAPK10,MAPK8,NFKB2,PDE3B,PIK3CB,PIK3R1,PIK3R3,PRKAB1,PRKAR1A,PRKAR1B,RELB
Role Of Chondrocytes In Rheumatoid Arthritis Signaling Pathway	1.04	0.199	2.646	CAMKK2,CCL2,CEBPB,CFLAR,CXCL12,CXCR4,FN1,IL17RC,IL1RL2,IL1RN,ITGA5,JUN,MMP11,MMP12,MMP14,MMP15,MMP2,MMP25,MMP28,MMP8,NFKB2,PLAU,PRKAB1,RUNX2,STAT3,TLR2,TNF,VEGFB
MIF-mediated Glucocorticoid Regulation	1.04	0.25	2.121	CD14,MIF,NFKB2,NFKBIA,NFKBIB,NFKBID,NFKBIE,PLA2G5,RELB
Thyroid Cancer Signaling	1.04	0.215	1.213	AKT3,CXCR4,FOXO1,GSK3B,IGF1,IRS1,IRS2,JUN,MYC,NTRK2,NTRK3,PIK3CB,PIK3R1,PIK3R3,PTEN,RAP2B,SHC1
Role of JAK family kinases in IL-6-type Cytokine Signaling	1.04	0.215	1.698	ADAM10,HSP90AB1,IL11RA,IL27RA,IRF1,JUNB,LBP,LIFR,MAPK10,MAPK8,MYC,OSM,STAT1,STAT3,TGFB2,TYK2,VEGFB
Role of MAPK Signaling in Inhibiting the Pathogenesis of Influenza	1.04	0.215	-1.698	ABHD3,CCL2,CXCL10,EIF2AK2,JUN,LCAT,MAPK10,MAPK8,NFKB2,NFKBIA,NFKBIB,NFKBID,NFKBIE,PLA2G5,PLAAT1,PNPLA3,TNF
IL-17A Signaling in Gastric Cells	1.03	0.269	-1.633	CXCL10,EGFR,IL17RC,JUN,MAPK10,MAPK8,TNF
ERK5 Signaling	1.02	0.216	1	ATF4,BAD,CREBBP,EGFR,GAB1,MAP3K8,MEF2A,MEF2C,MYC,RAP2B,RPS6KA2,YWHAB,YWHAE,YWHAG,YWHAH,YWHAZ
MSP-RON Signaling In Macrophages Pathway	1.01	0.202	-1.043	ATF4,CREBBP,ETV3,HLA-DMA,HLA-DMB,HLA-DOA,HLA-DOB,IFNGR2,IKBKE,IL12B,ITGB2,JUN,KLK8,NFKB2,PIK3CB,PIK3R1,PIK3R3,RAP2B,RELB,SBNO2,ST14,STAT1,STAT3,TNF
Mitochondrial Dysfunction	1.01	0.193	#NUM!	APH1A,APH1B,ATP5F1C,BACE1,BACE2,COX4I1,COX6A2,COX6B1,COX6B2,COX7A2,COX7A2L,CPT1A,CPT1C,FIS1,GSR,LRRK2,MAOB,MAPK10,MAPK8,NCSTN,NDUFA2,NDUFA6,NDUFB4,NDUFB9,PRDX5,PRKN,PSEN1,PSEN2,SNCA,SOD2,UCP2,VDAC2,XDH
Telomerase Signaling	1	0.204	2.183	ABL1,AKT3,CDKN1A,E2F1,EGFR,ELF4,HDAC9,HSP90AB1,IL2RG,MYC,PIK3CB,PIK3R1,PIK3R3,PPM1L,PPP2R2C,PPP2R3A,PTGES3,PTPA,RAP2B,SHC1,TEP1,TPP1
Role of JAK1 and JAK3 in γc Cytokine Signaling	0.996	0.217	#NUM!	CRLF2,IL2RG,IL7R,IRS1,IRS2,Irs3,JAK3,PIK3CB,PIK3R1,PIK3R3,PTK2B,RAP2B,SHC1,STAT1,STAT3
Prostate Cancer Signaling	0.991	0.202	#NUM!	ABL1,AKT3,ATF4,BAD,CDKN1A,CREBBP,E2F1,FOXO1,GSK3B,HDAC9,HSP90AB1,NFKB2,NFKBIA,NFKBIB,NFKBID,NFKBIE,PA2G4,PIK3CB,PIK3R1,PIK3R3,PTEN,RAP2B,RELB
p38 MAPK Signaling	0.983	0.2	2.132	ATF4,CREBBP,EEF2K,HMGN1,IL1RL2,IL1RN,IRAK2,IRAK3,MAP4K1,MAPKAPK2,MAPKAPK3,MAX,MEF2A,MEF2C,MYC,PLA2G5,RPS6KA2,STAT1,TAB2,TGFB2,TGFBR2,TNF,TRADD,TRAF2
Estrogen-Dependent Breast Cancer Signaling	0.959	0.21	0.277	AKT3,ATF4,CREBBP,EGFR,ESR1,HSD17B11,HSD17B12,HSD17B4,IGF1,IGF1R,JUN,NFKB2,PIK3CB,PIK3R1,PIK3R3,RAP2B,RELB
Tryptophan Degradation X (Mammalian, via Tryptamine)	0.959	0.259	0.378	AKR1A1,ALDH1A3,ALDH1B1,ALDH3B1,ALDH7A1,IL4I1,MAOB
Melanocyte Development and Pigmentation Signaling	0.955	0.204	-0.229	ADCY5,ADCY6,ADCY7,ADCY8,ADCY9,ATF4,CREBBP,GNAS,GUCY1B1,PIK3CB,PIK3R1,PIK3R3,PLCG1,PLCG2,PRKAR1A,PRKAR1B,PTPN6,RAP2B,RPS6KA2,SHC1
Polyamine Regulation in Colon Cancer	0.951	0.22	1.387	AKT3,APC,CSNK2B,DOHH,EIF5A,GSK3B,JUN,MYC,OAZ1,RHOA,SAT1,SAT2,SLC3A2
Superoxide Radicals Degradation	0.951	0.375	#NUM!	NQO1,SOD2,SOD3
Xenobiotic Metabolism AHR Signaling Pathway	0.947	0.207	-0.728	AIP,ALDH18A1,ALDH1A3,ALDH1B1,ALDH3B1,ALDH5A1,ALDH6A1,ALDH7A1,CREBBP,GSTK1,GSTO1,HSP90AB1,NFKB2,NQO1,NRIP1,PTGES3,RELB,TNF
Spermine and Spermidine Degradation I	0.939	0.5	#NUM!	SAT1,SAT2
Melatonin Degradation II	0.939	0.5	#NUM!	IL4I1,MAOB
Transcriptional Regulatory Network in Embryonic Stem Cells	0.932	0.222	#NUM!	H4C1,H4C14,H4C3,H4C6,H4C9,KAT6A,OTX1,RIF1,SOX2,STAT3,ZFHX3,ZIC3
Pyridoxal 5'-phosphate Salvage Pathway	0.932	0.215	-0.535	ACVR2A,CDK18,CDK4,CSNK1A1,DMPK,EIF2AK2,LIMK2,MAK,MAP3K8,MAPK8,PRKCD,PRKCE,PRKCH,PRKCQ
Role of Tissue Factor in Cancer	0.928	0.198	#NUM!	AKT3,BLK,CFL1,CSF1,EGFR,F10,FGR,HCK,ITGA3,LIMK2,LYN,P4HB,PIK3CB,PIK3R1,PIK3R3,PLAUR,PRKCA,PTEN,PTK2B,RAC1,RAP2B,RPS6KA2,YES1
Pyrimidine Ribonucleotides Interconversion	0.924	0.237	0	AK7,AK8,AK9,CANT1,CMPK2,NME1,NME2,NME5,NTPCR
Guanosine Nucleotides Degradation III	0.896	0.308	0	ACP3,NT5C2,NT5E,XDH
Vitamin-C Transport	0.883	0.261	1.633	GLRX,GSTO1,NXN,SELENOT,SLC2A1,TXNRD1
Melanoma Signaling	0.863	0.22	1	AKT3,BAD,CDK4,CDKN1A,CDKN2A,E2F1,PIK3CB,PIK3R1,PIK3R3,PTEN,RAP2B
Chronic Myeloid Leukemia Signaling	0.851	0.196	#NUM!	ABL1,AKT3,BAD,CCND2,CDK4,CDKN1A,CDKN2A,E2F1,HDAC9,IKBKE,MYC,NFKB2,PA2G4,PIK3CB,PIK3R1,PIK3R3,RAP2B,RELB,SMAD3,TGFB2,TGFBR2
Serotonin Receptor Signaling	0.842	0.222	#NUM!	ADCY5,ADCY6,ADCY7,ADCY8,ADCY9,GUCY1B1,HTR2C,IL4I1,MAOB,QDPR
Coronavirus Replication Pathway	0.842	0.222	-0.632	ACE,COPA,GSK3B,IFITM3,TUBA1A,TUBA1B,TUBB,TUBB4A,TUBB4B,TUBB6
CDX Gastrointestinal Cancer Signaling Pathway	0.836	0.183	-0.845	AKT3,AXIN2,BMP1,BMP2,BMP6,BMP7,CYBB,EFNB1,EGFR,FZD3,FZD4,FZD6,GSK3B,IKBKE,IL12B,JAK3,JUN,NCF1,NCF2,NFKB2,OSM,PIK3CB,PIK3R1,PIK3R3,PTEN,RAC1,RAC2,RELB,SOX2,STAT3,TGFB2,TNF,TNFSF12,TNFSF13B,TNFSF8,Tnfsf9,TYK2
Pathogenesis of Multiple Sclerosis	0.827	0.333	#NUM!	CCL4,CCR5,CXCL10
Sphingosine and Sphingosine-1-phosphate Metabolism	0.827	0.333	#NUM!	ACER3,ASAH1,NAAA
Citrulline Biosynthesis	0.827	0.333	#NUM!	ALDH18A1,GLS,LOC102724788/PRODH
Leucine Degradation I	0.827	0.333	#NUM!	BCAT1,MCCC1,MCCC2
Acetyl-CoA Biosynthesis III (from Citrate)	0.812	1	#NUM!	ACLY
Glutamine Biosynthesis I	0.812	1	#NUM!	GLUL
L-cysteine Degradation II	0.812	1	#NUM!	CTH
Asparagine Biosynthesis I	0.812	1	#NUM!	ASNS
D-mannose Degradation	0.812	1	#NUM!	MPI
FXR/RXR Activation	0.81	0.19	#NUM!	ABCB4,AKT3,APOC2,APOC4,APOE,C3,C4A/C4B,CLU,CREBBP,FOXO1,IL1RN,KNG1,LCAT,LPL,MAPK10,MAPK8,PCK2,PLTP,PPARGC1A,SLC4A2,TF,TNF,TTR,VLDLR
Oxytocin In Spinal Neurons Signaling Pathway	0.796	0.229	-1.414	CAMKK2,CTH,GNAI3,GUCY1A2,GUCY1B1,NPR1,NPR2,NPR3
Inhibition of ARE-Mediated mRNA Degradation Pathway	0.796	0.185	3.545	AGO3,AKT3,MAPK15,MAPK4,MAPKAPK2,PPM1L,PPP2R2C,PPP2R3A,PRKAR1A,PRKAR1B,PSMA6,PSMB1,PSMB10,PSMB6,PSMB8,PSMB9,PSMD7,PSME1,PSME2,PTPA,TNF,TNFSF12,TNFSF12-TNFSF13,TNFSF13B,TNFSF8,YWHAB,YWHAE,YWHAG,YWHAH,YWHAZ
Pyrimidine Ribonucleotides De Novo Biosynthesis	0.77	0.22	0	AK7,AK8,AK9,CANT1,CMPK2,NME1,NME2,NME5,NTPCR
Creatine-phosphate Biosynthesis	0.764	0.4	#NUM!	CKB,MAP4K4
Tetrahydrofolate Salvage from 5,10-methenyltetrahydrofolate	0.764	0.4	#NUM!	MTHFD1L,MTHFD2
CMP-N-acetylneuraminate Biosynthesis I (Eukaryotes)	0.764	0.4	#NUM!	CMAS,NANS
Lysine Degradation II	0.764	0.4	#NUM!	AASS,ALDH7A1
Glutathione Redox Reactions II	0.764	0.4	#NUM!	GLRX,GSR
Lysine Degradation V	0.764	0.4	#NUM!	ALDH7A1,PIPOX
Glutamate Degradation III (via 4-aminobutyrate)	0.764	0.4	#NUM!	ABAT,ALDH5A1
Folate Polyglutamylation	0.764	0.4	#NUM!	MTHFD1L,SHMT2
Acetate Conversion to Acetyl-CoA	0.764	0.4	#NUM!	ACSS2,ACSS3
Ethanol Degradation IV	0.754	0.24	-0.816	ACSS2,ACSS3,ALDH1A3,ALDH1B1,ALDH3B1,ALDH7A1
Role of IL-17F in Allergic Inflammatory Airway Diseases	0.752	0.213	0.816	ATF4,CCL2,CCL4,CREBBP,CXCL10,IGF1,IL17RC,NFKB2,RELB,RPS6KA2
Dermatan Sulfate Biosynthesis (Late Stages)	0.752	0.213	0.632	CHST1,CHST11,CHST12,CHST2,CHST3,HS3ST1,HS3ST3B1,HS3ST4,HS6ST2,SULT4A1
Inflammasome pathway	0.735	0.25	0.447	CTSB,NAIP,NFKB2,NLRC4,NLRP1
Prostanoid Biosynthesis	0.721	0.3	#NUM!	HPGDS,PTGDS,PTGES3
Superpathway of Citrulline Metabolism	0.721	0.267	1	ALDH18A1,ASS1,GLS,LOC102724788/PRODH
Glycine Betaine Degradation	0.721	0.3	#NUM!	BHMT,PIPOX,SHMT2
Sonic Hedgehog Signaling	0.721	0.226	-1.89	DYRK1B,GLI2,GLIS2,GSK3B,PRKAR1A,PRKAR1B,STK36
ATM Signaling	0.717	0.19	-0.775	ABL1,ATF4,CBX5,CDKN1A,CREBBP,GADD45G,JUN,MAPK10,MAPK8,NFKBIA,PPM1L,PPP2R2C,PPP2R3A,PTPA,RBBP8,SMC2,TLK1,TRRAP,ZEB1
Estrogen-mediated S-phase Entry	0.697	0.231	1.633	CDK4,CDKN1A,E2F1,ESR1,MYC,SKP2
Endometrial Cancer Signaling	0.688	0.2	1.414	AKT3,APC2,BAD,CTNNA2,ERBB2,GSK3B,MYC,PIK3CB,PIK3R1,PIK3R3,PTEN,RAP2B
Xenobiotic Metabolism General Signaling Pathway	0.684	0.182	-0.392	ABCA4,AKT3,CREBBP,FTL,GSTK1,GSTO1,HMOX1,MAP3K13,MAP3K15,MAP3K4,Map3k7,MAP3K8,MAPK8,NFE2L2,NQO1,PIK3CB,PIK3R1,PIK3R3,PRKCA,PRKCB,PRKCD,PRKCE,PRKCG,PRKCH,PRKCQ,RAP2B
Oncostatin M Signaling	0.682	0.209	2.333	JAK3,OSM,PLAU,RAP2B,SHC1,STAT1,STAT3,TIMP3,TYK2
Basal Cell Carcinoma Signaling	0.676	0.194	-1	APC,APC2,BMP1,BMP2,BMP6,BMP7,FZD3,FZD4,FZD6,GLI2,GLIS2,GSK3B,KIF7,STK36
Dopamine Degradation	0.672	0.219	0.378	ALDH1A3,ALDH1B1,ALDH3B1,ALDH7A1,COMT,IL4I1,MAOB
Endoplasmic Reticulum Stress Pathway	0.672	0.238	1.342	ATF4,CALR,MAPK8,TAOK3,TRAF2
TGF-β Signaling	0.664	0.188	-0.775	ACVR2A,BMP2,BMP7,CREBBP,INHA,IRF7,JUN,MAP4K1,MAPK8,RAP2B,RUNX2,SERPINE1,SMAD3,SMAD5,TGFB2,TGFBR2,TGIF1,ZNF423
Triacylglycerol Biosynthesis	0.662	0.2	-1.414	ASPG,ELOVL1,ELOVL6,GPAT3,LPCAT2,MBOAT1,MBOAT2,PLPP3,PLPPR4,PNPLA3,SIRT2
MicroRNA Biogenesis Signaling Pathway	0.654	0.176	-0.174	ABL1,ADAR,AGO3,AKT3,BMP6,CSDE1,DDX17,DNAJA2,DROSHA,EGFR,ESR1,FGF2,HGF,HMOX1,HNRNPD,HOPX,HSP90AB1,HSPA8,IGF1,MTCL1,MYC,PIK3CB,PIK3R1,PIK3R3,PTGES3,RAN,RAP2B,SMAD3,SMAD5,TGFB2,TUT4,YAP1,ZC3H12A
Docosahexaenoic Acid (DHA) Signaling	0.654	0.211	#NUM!	AKT3,BAD,BCL2A1,FOXO1,GSK3B,PIK3CB,PIK3R1,PIK3R3
Extrinsic Prothrombin Activation Pathway	0.65	0.25	0	F10,F13A1,F5,PROS1
Parkinson's Signaling	0.65	0.25	#NUM!	GPR37,MAPK8,PRKN,SNCA
Renal Cell Carcinoma Signaling	0.642	0.19	0	AKT3,CREBBP,EGLN3,GAB1,HGF,HIF1A,JUN,PAK6,PIK3CB,PIK3R1,PIK3R3,RAC1,RAP2B,RPS27A,SLC2A1
Ceramide Signaling	0.638	0.187	-0.5	AKT3,BAD,CTSD,JUN,KSR1,MAPK8,NFKB2,PIK3CB,PIK3R1,PIK3R3,PPM1L,PPP2R2C,PPP2R3A,PTPA,RAP2B,RELB,TNF
Arginine Biosynthesis IV	0.633	0.333	#NUM!	ASS1,GLUD1
Sucrose Degradation V (Mammalian)	0.633	0.273	#NUM!	ALDOA,ALDOC,TPI1
Pentose Phosphate Pathway (Non-oxidative Branch)	0.633	0.333	#NUM!	TALDO1,TKT
Tryptophan Degradation to 2-amino-3-carboxymuconate Semialdehyde	0.633	0.333	#NUM!	HAAO,KYNU
Purine Nucleotides De Novo Biosynthesis II	0.633	0.273	#NUM!	ADSS1,ATIC,IMPDH2
Rapoport-Luebering Glycolytic Shunt	0.633	0.333	#NUM!	BPGM,PGAM1
NAD Biosynthesis III	0.633	0.333	#NUM!	NAMPT,NMNAT2
GDP-mannose Biosynthesis	0.633	0.333	#NUM!	GPI,MPI
FAT10 Signaling Pathway	0.627	0.196	#NUM!	PSMA6,PSMB1,PSMB10,PSMB6,PSMB8,PSMB9,PSMD7,PSME1,PSME2,SQSTM1,TNF
IL-2 Signaling	0.622	0.194	1.667	AKT3,CSNK2B,IL2RG,JAK3,JUN,MAPK8,PIK3CB,PIK3R1,PIK3R3,PTK2B,RAP2B,SHC1
IL-13 Signaling Pathway	0.614	0.181	1.528	AKT3,BLK,FGR,HCK,IL13RA1,IL17RC,JUN,LYN,PDGFA,PIK3CB,PIK3R1,PIK3R3,POSTN,PRKCD,RHOA,ROCK2,STAT1,STAT3,TGFB2,TYK2,YES1
RAN Signaling	0.585	0.235	2	IPO5,KPNA4,RAN,RANBP1
Differential Regulation of Cytokine Production in Intestinal Epithelial Cells by IL-17A and IL-17F	0.562	0.217	2.236	CCL2,CCL4,IL12B,LCN2,TNF
The Visual Cycle	0.562	0.217	-1	DHRS3,DHRS7,RBP1,RDH5,RLBP1
Assembly of RNA Polymerase I Complex	0.556	0.25	#NUM!	POLR1B,POLR1C,POLR1D
L-DOPA Degradation	0.547	0.5	#NUM!	COMT
L-cysteine Degradation III	0.547	0.5	#NUM!	MPST
GDP-L-fucose Biosynthesis II (from L-fucose)	0.547	0.5	#NUM!	FCSK
Thyroid Hormone Biosynthesis	0.547	0.5	#NUM!	CTSD
Glycine Degradation (Creatine Biosynthesis)	0.547	0.5	#NUM!	GATM
Cysteine Biosynthesis/Homocysteine Degradation	0.547	0.5	#NUM!	CTH
Putrescine Biosynthesis III	0.547	0.5	#NUM!	AZIN2
Glycine Biosynthesis I	0.547	0.5	#NUM!	SHMT2
Glutamine Degradation I	0.547	0.5	#NUM!	GLS
Glutamate Biosynthesis II	0.547	0.5	#NUM!	GLUD1
Glutamate Degradation X	0.547	0.5	#NUM!	GLUD1
Primary Immunodeficiency Signaling	0.532	0.186	#NUM!	CD3E,CD4,CD40,CD8A,Ighg2b,IL2RG,IL7R,JAK3,PTPRC,TAP1,TAP2
Trehalose Degradation II (Trehalase)	0.53	0.286	#NUM!	HK1,HK2
Phosphatidylcholine Biosynthesis I	0.53	0.286	#NUM!	PCYT1B,PHKA1
Adenine and Adenosine Salvage III	0.53	0.286	#NUM!	ADARB2,ADAT3
Differential Regulation of Cytokine Production in Macrophages and T Helper Cells by IL-17A and IL-17F	0.527	0.222	2	CCL2,CCL4,IL12B,TNF
Intrinsic Prothrombin Activation Pathway	0.502	0.19	-1.134	COL11A2,COL18A1,F10,F13A1,F5,KLK8,KNG1,PROS1
Phototransduction Pathway	0.502	0.185	#NUM!	CNGA1,GNB1,GNB5,GNGT2,GUCY1A2,GUCY1B1,NPR1,NPR2,PRKAR1A,PRKAR1B
NAD biosynthesis II (from tryptophan)	0.491	0.231	#NUM!	HAAO,KYNU,NMNAT2
Cholesterol Biosynthesis I	0.491	0.231	#NUM!	DHCR7,EBP,TM7SF2
γ-glutamyl Cycle	0.491	0.231	#NUM!	ANPEP,GGT7,OPLAH
Cholesterol Biosynthesis II (via 24,25-dihydrolanosterol)	0.491	0.231	#NUM!	DHCR7,EBP,TM7SF2
Cholesterol Biosynthesis III (via Desmosterol)	0.491	0.231	#NUM!	DHCR7,EBP,TM7SF2
UDP-N-acetyl-D-galactosamine Biosynthesis II	0.491	0.231	#NUM!	GPI,HK1,HK2
Cyclins and Cell Cycle Regulation	0.488	0.176	0.905	ABL1,CCND2,CDK4,CDKN1A,CDKN2A,E2F1,GSK3B,HDAC9,PA2G4,PPM1L,PPP2R2C,PPP2R3A,PTPA,SKP2,TGFB2
Maturity Onset Diabetes of Young (MODY) Signaling	0.484	0.177	#NUM!	APOC2,APOC4,APOE,BLK,CACNA1A,CACNA1C,CACNA1S,CACNA2D3,CACNB4,CACNG7,CREBBP,GAPDH,NFKB2,UCP2
CDP-diacylglycerol Biosynthesis I	0.47	0.2	-1	GPAT3,LPCAT2,MBOAT1,MBOAT2,PNPLA3
Glutathione-mediated Detoxification	0.467	0.189	0.447	ANPEP,Gsta4,GSTK1,GSTO1,HPGDS,LANCL1,Nat8f3 (includes others)
Histidine Degradation III	0.45	0.25	#NUM!	MTHFD1L,MTHFD2
Inositol Pyrophosphates Biosynthesis	0.45	0.25	#NUM!	IPPK,PPIP5K1
BER (Base Excision Repair) Pathway	0.439	0.182	2.121	ARL6IP5,CDKN2A,E2F1,HUWE1,LIG1,PARP1,PCNA,SLC19A1
Cell Cycle Regulation by BTG Family Proteins	0.435	0.184	#NUM!	BTG2,CDK4,E2F1,PPM1L,PPP2R2C,PPP2R3A,PTPA
DNA Double-Strand Break Repair by Homologous Recombination	0.434	0.214	#NUM!	ABL1,ATRX,LIG1
Acyl-CoA Hydrolysis	0.434	0.214	#NUM!	ACOT11,ACOT9,PPT1
Glycogen Degradation III	0.434	0.214	#NUM!	GAA,MTAP,PYGM
Phenylalanine Degradation IV (Mammalian, via Side Chain)	0.434	0.214	#NUM!	IL4I1,MAOB,SLC27A3
Tryptophan Degradation III (Eukaryotic)	0.431	0.192	2	ACAA2,HAAO,HACD2,HSD17B4,KYNU
FLT3 Signaling in Hematopoietic Progenitor Cells	0.418	0.171	1.069	AKT3,ATF4,BAD,CREBBP,EIF4EBP1,PIK3CB,PIK3R1,PIK3R3,RAP2B,RPS6KA2,SHC1,STAT1,STAT2,STAT3
Diphthamide Biosynthesis	0.405	0.333	#NUM!	EEF2
NADH Repair	0.405	0.333	#NUM!	GAPDH
Methylglyoxal Degradation I	0.405	0.333	#NUM!	GLO1
S-methyl-5'-thioadenosine Degradation II	0.405	0.333	#NUM!	MTAP
Proline Degradation	0.405	0.333	#NUM!	LOC102724788/PRODH
1,25-dihydroxyvitamin D3 Biosynthesis	0.405	0.333	#NUM!	POR
D-glucuronate Degradation I	0.405	0.333	#NUM!	AKR1A1
Inosine-5'-phosphate Biosynthesis II	0.405	0.333	#NUM!	ATIC
Anandamide Degradation	0.405	0.333	#NUM!	NAAA
Thiosulfate Disproportionation III (Rhodanese)	0.405	0.333	#NUM!	MPST
Adenine and Adenosine Salvage I	0.405	0.333	#NUM!	APRT
1D-myo-inositol Hexakisphosphate Biosynthesis V (from Ins(1,3,4)P3)	0.405	0.333	#NUM!	IPPK
N-acetylglucosamine Degradation I	0.405	0.333	#NUM!	AMDHD2
Role of CHK Proteins in Cell Cycle Checkpoint Control	0.396	0.172	-1.134	ATMIN,CDKN1A,E2F1,PCNA,PPM1L,PPP2R2C,PPP2R3A,PTPA,SLC19A1,TLK1
NAD Salvage Pathway II	0.394	0.185	-1	ACP3,ENPP5,NMNAT2,NT5C2,NT5E
Phosphatidylglycerol Biosynthesis II (Non-plastidic)	0.394	0.185	-1	GPAT3,LPCAT2,MBOAT1,MBOAT2,PNPLA3
Histamine Degradation	0.388	0.19	0	ALDH1A3,ALDH1B1,ALDH3B1,ALDH7A1
Fatty Acid α-oxidation	0.388	0.19	0	ALDH1A3,ALDH1B1,ALDH3B1,ALDH7A1
Immunogenic Cell Death Signaling Pathway	0.384	0.167	3.357	ATF4,ATG5,BCAP31,BECN1,CALR,CFLAR,CXCL10,HSP90AB1,HSPA8,HSPA9,IFNAR2,IFNGR2,NFKB2,P2RY2,TNF
Leukotriene Biosynthesis	0.384	0.2	#NUM!	ALOX5,ALOX5AP,GGT7
Purine Ribonucleosides Degradation to Ribose-1-phosphate	0.383	0.222	#NUM!	ADARB2,ADAT3
PXR/RXR Activation	0.379	0.169	0.905	ABCB9,AKT3,ALAS1,CPT1A,FOXO1,PCK2,PPARGC1A,PRKAR1A,PRKAR1B,SCD,TNF
Role of MAPK Signaling in the Pathogenesis of Influenza	0.378	0.167	#NUM!	ABHD3,AKT3,CCL2,CXCL10,LCAT,MAPK10,MAPK8,PLA2G5,PLAAT1,PNPLA3,PRKCA,RABGEF1,RAP2B,TNF
Neurotrophin/TRK Signaling	0.372	0.167	-0.905	ATF4,CREBBP,GAB1,JUN,MAPK8,NTRK2,NTRK3,PIK3CB,PIK3R1,PIK3R3,PLCG1,RAP2B,SHC1
Acute Myeloid Leukemia Signaling	0.366	0.165	0.577	AKT3,BAD,CSF2RA,CSF2RB,EIF4EBP1,IDH2,MYC,NFKB2,PIK3CB,PIK3R1,PIK3R3,PML,RAP2B,RELB,STAT3
Retinol Biosynthesis	0.358	0.17	0.816	DAGLB,DDHD2,DHRS3,DHRS7,ESD,LPL,PNPLA3,RBP1
Glutathione Redox Reactions I	0.329	0.172	1	GPX1,GPX8,GSR,Gsta4,GSTK1
Superpathway of Cholesterol Biosynthesis	0.329	0.172	0	ACAA2,DHCR7,EBP,HMGCS1,TM7SF2
α-tocopherol Degradation	0.328	0.2	#NUM!	CYP4F2,CYP4F3
TCA Cycle II (Eukaryotic)	0.317	0.174	-1	CS,DLST,IDH3A,OGDHL
Apelin Cardiac Fibroblast Signaling Pathway	0.317	0.174	0	AKT3,PRKAB1,SERPINE1,TGFB2
Retinoate Biosynthesis II	0.312	0.25	#NUM!	RBP1
2-ketoglutarate Dehydrogenase Complex	0.312	0.25	#NUM!	DLST
PRPP Biosynthesis I	0.312	0.25	#NUM!	PRPS2
Eumelanin Biosynthesis	0.312	0.25	#NUM!	MIF
Proline Biosynthesis I	0.312	0.25	#NUM!	ALDH18A1
N-acetylglucosamine Degradation II	0.312	0.25	#NUM!	AMDHD2
Phenylalanine Degradation I (Aerobic)	0.312	0.25	#NUM!	QDPR
Molybdenum Cofactor Biosynthesis	0.312	0.25	#NUM!	GPHN
Heparan Sulfate Biosynthesis	0.308	0.159	1.069	B3GALT6,CHST1,CHST11,CHST12,CHST2,CHST3,HS3ST1,HS3ST3B1,HS3ST4,HS6ST2,SULT4A1,TARS2,XYLT1,XYLT2
1D-myo-inositol Hexakisphosphate Biosynthesis II (Mammalian)	0.302	0.176	#NUM!	INPP5J,IPPK,SYNJ2
D-myo-inositol (1,3,4)-trisphosphate Biosynthesis	0.302	0.176	#NUM!	INPP5J,PTEN,SYNJ2
Tumoricidal Function of Hepatic Natural Killer Cells	0.287	0.167	#NUM!	ICAM1,ITGAL,LYVE1,M6PR
CNTF Signaling	0.281	0.158	0.333	LIFR,PIK3CB,PIK3R1,PIK3R3,RAP2B,RPS6KA2,STAT1,STAT3,TYK2
Oxidative Ethanol Degradation III	0.281	0.158	-0.816	ACSS2,ACSS3,ALDH1A3,ALDH1B1,ALDH3B1,ALDH7A1,CYP2E1,CYP2J2,CYP2U1
Mismatch Repair in Eukaryotes	0.268	0.167	#NUM!	LIG1,PCNA,SLC19A1
Serotonin Degradation	0.266	0.155	-0.302	ADH5,ADHFE1,AKR1A1,ALDH1A3,ALDH1B1,ALDH3B1,ALDH7A1,CSGALNACT1,IL4I1,LARGE2,MAOB
Cancer Drug Resistance By Drug Efflux	0.263	0.155	0	AKT3,FOXG1,FOXO1,PIK3CB,PIK3R1,PIK3R3,PTEN,RAP2B,YBX1
Bupropion Degradation	0.259	0.16	0	CYP2E1,CYP2J2,CYP2U1,POR
Estrogen Biosynthesis	0.258	0.156	1.134	CYP2E1,CYP2J2,CYP2U1,HSD17B11,HSD17B12,HSD17B4,POR
Methylglyoxal Degradation III	0.251	0.156	1	AKR1A1,AKR1B1,CYP2E1,DHRS7,PTGR3
Arsenate Detoxification I (Glutaredoxin)	0.246	0.2	#NUM!	GSTO1
Protein Citrullination	0.246	0.2	#NUM!	PADI2
Tetrapyrrole Biosynthesis II	0.246	0.2	#NUM!	ALAS1
Myo-inositol Biosynthesis	0.246	0.2	#NUM!	ISYNA1
Citrulline-Nitric Oxide Cycle	0.246	0.2	#NUM!	ASS1
Lactose Degradation III	0.246	0.2	#NUM!	GLB1
dTMP De Novo Biosynthesis	0.246	0.2	#NUM!	SHMT2
Tyrosine Degradation I	0.246	0.2	#NUM!	FAH
Glycogen Degradation II	0.243	0.167	#NUM!	MTAP,PYGM
GDP-glucose Biosynthesis	0.243	0.167	#NUM!	HK1,HK2
Glutaryl-CoA Degradation	0.238	0.158	#NUM!	ACAA2,HACD2,HSD17B4
Pyruvate Fermentation to Lactate	0.199	0.167	#NUM!	LDHA
Urea Cycle	0.199	0.167	#NUM!	ASS1
Glycine Cleavage Complex	0.199	0.167	#NUM!	GLDC
Selenocysteine Biosynthesis II (Archaea and Eukaryotes)	0.199	0.167	#NUM!	SARS1
Zymosterol Biosynthesis	0.199	0.167	#NUM!	TM7SF2
Role of BRCA1 in DNA Damage Response	0	0.113	#NUM!	ACTB,ACTL6B,ARID2,CDKN1A,E2F1,RBBP8,SLC19A1,SMARCA2,STAT1
Role of NFAT in Regulation of the Immune Response	0	0.0559	1.406	AKAP5,AKT3,CD3E,CD3G,CD4,CD86,CSNK1A1,CSNK1E,FCER1G,FCGR1A,FCGR2A,FCGR2B,FCGR3A/FCGR3B,GNAI1,GNAI2,GNAI3,GNAO1,GNAS,GNB1,GNB5,GNG12,GNG5,GSK3B,HLA-A,HLA-DMA,HLA-DMB,HLA-DOA,HLA-DOB,Ighg2b,Ighg2c,Iglc3,IKBKE,IPO5,ITK,ITPR1,ITPR3,JUN,KPNA4,LYN,MEF2A,MEF2C,NFAT5,NFKB2,NFKBIA,NFKBIB,NFKBID,NFKBIE,PIK3CB,PIK3R1,PIK3R3,PLCB4,PLCG1,PLCG2,PRKCQ,RAP2B,RCAN1,RELB,Trbc2
FcγRIIB Signaling in B Lymphocytes	0	0.0432	0	CACNA1A,CACNA1C,CACNA1G,CACNA1S,CACNA2D3,CACNB4,CACNG7,DOK1,FCGR2B,Ighg2b,Ighg2c,Iglc3,ITPR1,ITPR3,LYN,MAPK10,MAPK8,PIK3CB,PIK3R1,PIK3R3,PLCG2,RAP2B,SHC1
CCR5 Signaling in Macrophages	0	0.0762	-0.229	CACNA1A,CACNA1C,CACNA1G,CACNA1S,CACNA2D3,CACNB4,CACNG7,CCL4,CCR5,CD3E,CD3G,CD4,FCER1G,GNAI1,GNAI2,GNAI3,GNAO1,GNAS,GNB1,GNB5,GNG12,GNG5,ITPR1,ITPR3,JUN,MAPK10,MAPK8,PLCG1,PLCG2,PRKCA,PRKCB,PRKCD,PRKCE,PRKCG,PRKCH,PRKCQ,PTK2B,Trbc2
Calcium-induced T Lymphocyte Apoptosis	0	0.0435	0.943	CD3E,CD3G,CD4,FCER1G,HLA-A,HLA-DMA,HLA-DMB,HLA-DOA,HLA-DOB,ITPR1,ITPR3,PLCG1,PRKCA,PRKCB,PRKCD,PRKCE,PRKCG,PRKCH,PRKCQ,Trbc2
Cytotoxic T Lymphocyte-mediated Apoptosis of Target Cells	0	0.0188	#NUM!	B2M,CD3E,CD3G,FCER1G,HLA-A,HLA-E,HLA-G,Trbc2
IL-17 Signaling	0	0.15	2.268	AKT3,CCL2,CEBPB,Chil3/Chil4,CXCL3,GSK3B,HSP90AB1,IL12B,IL17RC,JUN,LCN2,MAPK10,MAPK8,MMP2,OSM,PIK3CB,PIK3R1,PIK3R3,RAP2B,TAB2,TGFB2,TNF,TNFSF12,TNFSF13B,TNFSF8,Tnfsf9,TRAF2,VEGFB
Airway Pathology in Chronic Obstructive Pulmonary Disease	0	0.144	#NUM!	CCL2,CXCL3,FGF11,FGF18,FGF2,IL12B,LCN2,MMP2,MMP8,OSM,PTGDS,TGFB2,TNF,TNFSF12,TNFSF13B,TNFSF8,Tnfsf9
CTLA4 Signaling in Cytotoxic T Lymphocytes	0	0.102	-2.474	AKT3,AP1G2,AP1S1,AP2A2,B2M,BLK,CARD11,CD3E,CD3G,CD86,CD8A,CLTA,CLTB,FCER1G,FGR,FYB1,GSK3B,H2-K2/H2-Q9,H2-M2,H2-T10,H2-T22,H2-T24,HCK,HLA-A,HLA-DMA,HLA-DMB,HLA-DOA,HLA-DOB,HLA-E,HLA-G,HMOX1,ITGA3,ITGAL,ITGB2,ITK,JUN,LYN,MAPK10,MAPK8,NFAT5,NFKB2,PIK3CB,PIK3R1,PIK3R3,PLCG1,PLCG2,PLD1,PLD2,PLD3,PLD4,Pld6,PPM1L,PPP2R2C,PPP2R3A,PRKCQ,PTPA,RAC1,RAC2,RAP2B,TGFB2,Trbc2,YES1
Airway Inflammation in Asthma	0	0.152	#NUM!	CCL2,IFNGR2,IL12B,OSM,TGFB2
T Helper Cell Differentiation	0	0.0467	#NUM!	BCL6,CD3E,CD3G,CD40,CD86,FCER1G,HLA-A,HLA-DMA,HLA-DMB,HLA-DOA,HLA-DOB,ICOSLG/LOC102723996,IFNGR2,IL10RB,IL12B,IL12RB2,IL2RG,STAT1,STAT3,TGFBR2,TNF,Trbc2
CD28 Signaling in T Helper Cells	0	0.0812	1.134	ACTR3,AKT3,ARPC1A,ARPC1B,ARPC2,ARPC3,ARPC4,ARPC5,CARD11,CD3E,CD3G,CD4,CD86,FCER1G,HLA-A,HLA-DMA,HLA-DMB,HLA-DOA,HLA-DOB,IKBKE,ITK,ITPR1,ITPR3,JUN,MAPK10,MAPK8,NFAT5,NFKB2,NFKBIA,NFKBIB,NFKBID,NFKBIE,PIK3CB,PIK3R1,PIK3R3,PLCG1,PRKCQ,PTPN6,PTPRC,RAC1,RELB,Trbc2
IL-15 Signaling	0	0.0302	2.309	AKT3,Ighg2b,Ighg2c,Iglc3,IL2RG,JAK3,MYC,NFKB2,PIK3CB,PIK3R1,PIK3R3,RAP2B,RELB,SHC1,STAT3,TYK2
Role of Cytokines in Mediating Communication between Immune Cells	0	0.0556	#NUM!	IL12B,IL1RN,TNF
Dendritic Cell Maturation	0	0.0973	2.722	AKT3,ATF4,B2M,CD3E,CD3G,CD40,CD83,CD86,COL11A2,COL18A1,CREBBP,FCER1G,FCGR1A,FCGR2A,FCGR2B,FCGR3A/FCGR3B,HLA-A,HLA-DMA,HLA-DMB,HLA-DOA,HLA-DOB,HLA-E,HLA-G,ICAM1,Ighg2b,IKBKE,IL12B,IL1RL2,IL1RN,IRF8,LEPR,LTBR,MAPK10,MAPK8,NFKB2,NFKBIA,NFKBIB,NFKBID,NFKBIE,PIK3CB,PIK3R1,PIK3R3,PLCB4,PLCD4,PLCE1,PLCG1,PLCG2,PLCH1,PLCL1,PLCL2,RELB,STAT1,STAT2,TLR2,TNF,Trbc2,TREM2,TYROBP
ICOS-ICOSL Signaling in T Helper Cells	0	0.0769	1.4	AKT3,BAD,CAMK2A,CAMK2B,CD3E,CD3G,CD4,CD40,CD86,FCER1G,HLA-A,HLA-DMA,HLA-DMB,HLA-DOA,HLA-DOB,ICOSLG/LOC102723996,IKBKE,IL2RG,ITK,ITPR1,ITPR3,NFAT5,NFKB2,NFKBIA,NFKBIB,NFKBID,NFKBIE,PIK3CB,PIK3R1,PIK3R3,PLCG1,PLEKHA1,PRKCQ,PTEN,PTPRC,RAC1,RELB,SHC1,Trbc2
Lipid Antigen Presentation by CD1	0	0.0241	#NUM!	AP2A2,ARF6,B2M,CALR,CANX,CD3E,CD3G,FCER1G,PSAP,Trbc2
Mitotic Roles of Polo-Like Kinase	0	0.134	#NUM!	ANAPC5,CAPN1,HSP90AB1,PLK3,PLK5,PPM1L,PPP2R2C,PPP2R3A,PTPA
Role of OCT4 in Mammalian Embryonic Stem Cell Pluripotency	0	0.13	#NUM!	MEF2A,NR2F2,PARP1,SH3GLB1,SOX2,SPP1
Type I Diabetes Mellitus Signaling	0	0.0648	2.828	CD3E,CD3G,CD86,CPE,FCER1G,HLA-A,HLA-DMA,HLA-DMB,HLA-DOA,HLA-DOB,HLA-E,HLA-G,HSPD1,ICA1,IFNGR2,IKBKE,IL12B,IRF1,MAPK10,MAPK8,NFKB2,NFKBIA,NFKBIB,NFKBID,NFKBIE,PTPRN,RELB,SOCS6,STAT1,TNF,TRADD,TRAF2,Trbc2
Allograft Rejection Signaling	0	0.0431	#NUM!	B2M,CD3E,CD3G,CD40,CD86,FCER1G,H2-K2/H2-Q9,H2-M2,H2-T10,H2-T22,H2-T24,HLA-A,HLA-DMA,HLA-DMB,HLA-DOA,HLA-DOB,HLA-E,HLA-G,Ighg2b,TNF,Trbc2
Autoimmune Thyroid Disease Signaling	0	0.0306	#NUM!	CD3E,CD3G,CD40,CD86,FCER1G,HLA-A,HLA-DMA,HLA-DMB,HLA-DOA,HLA-DOB,HLA-E,HLA-G,Ighg2b,Trbc2
Graft-versus-Host Disease Signaling	0	0.0314	#NUM!	CD3E,CD3G,CD86,FCER1G,HLA-A,HLA-DMA,HLA-DMB,HLA-DOA,HLA-DOB,HLA-E,HLA-G,IL1RN,TNF,Trbc2
p70S6K Signaling	0	0.0792	0	AKT3,BAD,BCAP31,EEF2,EEF2K,EGFR,F2RL3,GNAI1,GNAI2,GNAI3,Ighg2b,Ighg2c,Iglc3,IL2RG,IRS1,LYN,PIK3CB,PIK3R1,PIK3R3,PLCB4,PLCD4,PLCE1,PLCG1,PLCG2,PLCH1,PLCL1,PLCL2,PLD1,PPM1L,PPP2R2C,PPP2R3A,PRKCA,PRKCB,PRKCD,PRKCE,PRKCG,PRKCH,PRKCQ,PTPA,RAP2B,SHC1,YWHAB,YWHAE,YWHAG,YWHAH,YWHAZ
G Protein Signaling Mediated by Tubby	0	0.0534	1.46	ABL1,CD3E,CD3G,FCER1G,FYB1,GNAI1,GNAI2,GNAI3,GNAO1,GNAS,GNB1,GNB5,GNG12,GNG5,IFT122,ITK,MERTK,MYC,NAMPT,PLCB4,PLCG1,PLCG2,THRA,Trbc2,WDR35
Communication between Innate and Adaptive Immune Cells	0	0.0322	#NUM!	B2M,CCL3L3,CCL4,CD3E,CD3G,CD4,CD40,CD83,CD86,CD8A,CXCL10,FCER1G,HLA-A,HLA-E,HLA-G,Ighg2b,Ighg2c,Iglc3,IL12B,IL1RN,TLR1,Tlr11,Tlr12,Tlr13,TLR2,TLR7,TNF,TNFRSF17,TNFSF13B,Trbc2
Systemic Lupus Erythematosus Signaling	0	0.0403	#NUM!	AKT3,CAMK4,CD22,CD3E,CD3G,CD40,CD72,CD86,FCER1G,FCGR1A,FCGR2A,FCGR2B,FCGR3A/FCGR3B,HLA-A,HLA-E,HLA-G,Ighg2b,Ighg2c,Iglc3,IL1RN,JUN,KNG1,LSM1,LYN,NFAT5,PIK3CB,PIK3R1,PIK3R3,PLCG1,PLCG2,PRPF40B,PTPN6,PTPRC,RAP2B,RNPC3,RNU1-4,SNRNP70,SNRPB,SNRPN,TLR7,TNF,TNFSF13B,Trbc2
CDC42 Signaling	0	0.113	1.183	ACTR3,APC,APC2,ARPC1A,ARPC1B,ARPC2,ARPC3,ARPC4,ARPC5,B2M,CD3E,CD3G,CDC42BPA,CFL1,DIAPH1,EXOC1,EXOC4,EXOC6,FCER1G,FGD1,GSK3B,H2-K2/H2-Q9,H2-M2,H2-T10,H2-T22,H2-T24,HLA-A,HLA-DMA,HLA-DMB,HLA-DOA,HLA-DOB,HLA-E,HLA-G,IQGAP1,IQGAP2,IQGAP3,ITGA1,ITGA3,ITGA4,ITGA5,ITGA7,ITGA8,ITGA9,ITGAE,ITGAL,ITGAX,ITGB2,ITGB5,ITGB6,ITGB7,ITGB8,ITK,JUN,LIMK2,MAPK10,MAPK8,MYL12A,MYL12B,MYL2,MYL6,MYL9,PARD3,TNK2,Trbc2,WI…
FAK Signaling	0	0.145	-1.383	ACKR4,ACTR3,ACVR2A,ADCYAP1R1,ADGRA3,ADGRB1,ADGRB2,ADGRB3,ADGRE1,ADGRG5,ADGRL1,ADGRL3,ADGRV1,ADRB2,ADRB3,AKT3,APC,ARHGAP35,ARPC1A,ARPC1B,ARPC2,ARPC3,ARPC4,ARPC5,BAD,BCAR1,C3AR1,C5AR1,CAPN1,CAPN3,CAPN6,CAPNS1,CCR5,CCR9,CCRL2,CD3E,CD3G,CELSR1,CELSR2,CELSR3,CMKLR1,CNR2,COL11A2,COL18A1,CRHR2,CSF2RB,DOCK1,ECM2,EDNRB,EFNB1,EFNB2,EGFR,ELF4,ERBB2,F2RL3,FCER1G,FFAR1,FLT1,FZD3,FZD4,FZD6,GABBR1,GPR108,GPR137…
Retinoic acid Mediated Apoptosis Signaling	0	0.133	2.646	CFLAR,IRF1,PARP1,PARP10,PARP12,PARP14,PARP9,RXRG
Hereditary Breast Cancer Signaling	0	0.141	#NUM!	ACTB,ACTL6B,AKT3,ARID2,CCND2,CDK4,CDKN1A,CREBBP,E2F1,GADD45G,HDAC9,NPM1,PIK3CB,PIK3R1,PIK3R3,PTEN,RAP2B,RPS27A,SLC19A1,SMARCA2
Phospholipase C Signaling	0	0.0776	0.143	ADCY5,ADCY6,ADCY7,ADCY8,ADCY9,ARHGEF12,ARHGEF16,ARHGEF17,ARHGEF19,ARHGEF3,ARHGEF9,ATF4,CAMK4,CD3E,CD3G,CREBBP,FCER1G,FCGR2A,FCGR2B,GNAS,GNB1,GNB5,GNG12,GNG5,GUCY1B1,HDAC9,HMOX1,Ighg2b,Ighg2c,Iglc3,ITGA1,ITGA3,ITGA4,ITGA5,ITGA7,ITGA8,ITGA9,ITGAE,ITGAL,ITGAX,ITGB2,ITGB5,ITGB6,ITGB7,ITGB8,ITK,ITPR1,ITPR3,LYN,MEF2A,MEF2C,MYL12A,MYL12B,MYL2,MYL6,MYL9,NFAT5,NFKB2,PLA2G5,PLCB4,PLCD4,PLCE1,PLCG1,PLCG2,PL…
Ovarian Cancer Signaling	0	0.152	1.387	ABL1,AKT3,APC,CD44,CDK4,CDKN2A,E2F1,EGFR,FZD3,FZD4,FZD6,GJA1,GSK3B,HDAC9,MMP2,PA2G4,PIK3CB,PIK3R1,PIK3R3,PRKAR1A,PRKAR1B,PTEN,RAP2B,VEGFB
Altered T Cell and B Cell Signaling in Rheumatoid Arthritis	0	0.033	#NUM!	CD3E,CD3G,CD40,CD86,CSF1,CXCL13,FCER1G,HLA-A,HLA-DMA,HLA-DMB,HLA-DOA,HLA-DOB,Ighg2b,Ighg2c,Iglc3,IL12B,IL1RN,NFKB2,RELB,SPP1,TLR1,Tlr11,Tlr12,Tlr13,TLR2,TLR7,TNF,TNFRSF17,TNFSF13B,TRAF3,Trbc2
Granzyme B Signaling	0	0.125	#NUM!	LMNB1,PARP1
B Cell Development	0	0.0266	#NUM!	CD40,CD86,HLA-A,HLA-DMA,HLA-DMB,HLA-DOA,HLA-DOB,Ighg2b,Ighg2c,Iglc3,IL7R,PTPRC,SPN
Neuroprotective Role of THOP1 in Alzheimer's Disease	0	0.132	0	ACE,FAP,HLA-A,HLA-E,HLA-G,HPN,HTRA1,KLK8,KNG1,PRKAR1A,PRKAR1B,SST,ST14,TMPRSS11A,TPP1,YWHAE
Regulation of IL-2 Expression in Activated and Anergic T Lymphocytes	0	0.0563	2.353	CARD11,CD3E,CD3G,FCER1G,IKBKE,JUN,MAPK10,MAPK8,NFAT5,NFKB2,NFKBIA,NFKBIB,NFKBID,NFKBIE,PABPC4,PLCG1,PLCG2,PRKCQ,RAC1,RAP2B,RELB,SMAD3,TGFB2,TGFBR2,TOB1,Trbc2
Granzyme A Signaling	0	0.133	-1.897	FN1,H1-3,LMNB1,NDUFA2,NDUFA6,NDUFB4,NDUFB9,NME1,PARP1,TREX1
Role of WNT/GSK-3β Signaling in the Pathogenesis of Influenza	0	0.128	0.378	APC,APC2,CSNK1A1,CSNK1E,FZD3,FZD4,FZD6,GSK3B,NCOA4,SIAH1
NUR77 Signaling in T Lymphocytes	0	0.0526	0.832	B2M,CD3E,CD3G,CD86,FCER1G,H2-K2/H2-Q9,H2-M2,H2-T10,H2-T22,H2-T24,HDAC9,HLA-A,HLA-DMA,HLA-DMB,HLA-DOA,HLA-DOB,HLA-E,HLA-G,PCNA,PRKCA,PRKCB,PRKCD,PRKCE,PRKCG,PRKCH,PRKCQ,Trbc2
PKCθ Signaling in T Lymphocytes	0	0.0842	1.333	CACNA1A,CACNA1C,CACNA1G,CACNA1S,CACNA2D3,CACNB4,CACNG7,CAMK2A,CAMK2B,CARD11,CD3E,CD3G,CD4,CD86,FCER1G,HLA-A,HLA-DMA,HLA-DMB,HLA-DOA,HLA-DOB,IKBKE,ITPR1,ITPR3,JUN,MAP3K13,MAP3K15,MAP3K4,Map3k7,MAP3K8,MAPK8,NFAT5,NFKB2,NFKBIA,NFKBIB,NFKBID,NFKBIE,PIK3CB,PIK3R1,PIK3R3,PLCG1,PLCG2,PRKCQ,RAC1,RAC2,RAP2B,RELB,Trbc2
Role of Lipids/Lipid Rafts in the Pathogenesis of Influenza	0	0.0435	#NUM!	RSAD2
Antiproliferative Role of TOB in T Cell Signaling	0	0.0282	-1.897	CD3E,CD3G,DPP7,FCER1G,PABPC1,PABPC4,SKP2,SMAD3,TGFB2,TGFBR2,TOB1,Trbc2
OX40 Signaling Pathway	0	0.0607	0	B2M,CD3E,CD3G,CD4,FCER1G,H2-K2/H2-Q9,H2-M2,H2-T10,H2-T22,H2-T24,HLA-A,HLA-DMA,HLA-DMB,HLA-DOA,HLA-DOB,HLA-E,HLA-G,JUN,MAPK10,MAPK8,NFKB2,NFKBIA,NFKBIB,NFKBID,NFKBIE,RELB,TRAF2,TRAF3,Trbc2
PI3K Signaling in B Lymphocytes	0	0.0778	1.151	ABL1,AKT3,ATF3,ATF4,BLK,C3,CAMK2A,CAMK2B,CD40,CD81,FCGR2B,Ighg2b,Ighg2c,Iglc3,IKBKE,IRS1,IRS2,Irs3,ITPR1,ITPR3,JUN,LYN,NFAT5,NFKB2,NFKBIA,NFKBIB,NFKBID,NFKBIE,PIK3AP1,PIK3CB,PIK3R1,PLCB4,PLCD4,PLCE1,PLCG1,PLCG2,PLCH1,PLCL1,PLCL2,PLEKHA1,PRKCB,PTEN,PTPRC,RAC1,RAP2B,RELB
Cell Cycle Control of Chromosomal Replication	0	0.143	2.121	CDK12,CDK18,CDK4,DNA2,LIG1,MCM3,PCNA,TOP2A
Assembly of RNA Polymerase II Complex	0	0.02	#NUM!	GTF2H2
Assembly of RNA Polymerase III Complex	0	0.0714	#NUM!	BRF1
DNA Double-Strand Break Repair by Non-Homologous End Joining	0	0.0714	#NUM!	PARP1
Spliceosomal Cycle	0	0.0816	1	HSPA8,PRPF40B,SF3B2,SF3B3
Role of IL-17A in Psoriasis	0	0.143	#NUM!	CXCL3,IL17RC
Embryonic Stem Cell Differentiation into Cardiac Lineages	0	0.1	#NUM!	SOX2
Hematopoiesis from Pluripotent Stem Cells	0	0.0202	#NUM!	CD3E,CD3G,CD4,CD8A,CSF1,FCER1G,Ighg2b,IL12B,Trbc2
Hematopoiesis from Multipotent Stem Cells	0	0.0833	#NUM!	CSF1
NAD Biosynthesis from 2-amino-3-carboxymuconate Semialdehyde	0	0.143	#NUM!	NMNAT2
Retinoate Biosynthesis I	0	0.119	-1	AKR1B1,ALDH1A3,DHRS3,RBP1,RDH5
Glucose and Glucose-1-phosphate Degradation	0	0.154	#NUM!	HK1,HK2
Thyroid Hormone Metabolism II (via Conjugation and/or Degradation)	0	0.05	#NUM!	CSGALNACT1,LARGE2
Nicotine Degradation III	0	0.121	-1.134	AOX1,CSGALNACT1,CYP2E1,CYP2J2,CYP2U1,LARGE2,POR
Heparan Sulfate Biosynthesis (Late Stages)	0	0.136	0.905	CHST1,CHST11,CHST12,CHST2,CHST3,HS3ST1,HS3ST3B1,HS3ST4,HS6ST2,SULT4A1,TARS2
Androgen Biosynthesis	0	0.143	#NUM!	EBP,Gsta4,SRD5A3
Ubiquinol-10 Biosynthesis (Eukaryotic)	0	0.129	0	CYP2E1,CYP46A1,MICAL1,MICAL3
tRNA Splicing	0	0.152	-2.236	ENPP1,PDE1B,PDE3A,PDE3B,PDE5A,PDE9A,Pld6
Melatonin Degradation I	0	0.0968	-0.816	CSGALNACT1,CYP2E1,CYP2J2,CYP2U1,LARGE2,POR
Ceramide Biosynthesis	0	0.143	#NUM!	SPTLC3
Triacylglycerol Degradation	0	0.136	0.707	ABHD12,ABHD2,DAGLB,DDHD2,LPL,MGLL,PNPLA3,TARS2
tRNA Charging	0	0.154	0.816	CARS2,FARS2,GARS1,SARS1,TARS2,VARS1
NAD Phosphorylation and Dephosphorylation	0	0.154	#NUM!	ACP3,NADK
NAD Salvage Pathway III	0	0.143	#NUM!	NMNAT2
Nicotine Degradation II	0	0.106	-1.134	AOX1,CSGALNACT1,CYP2E1,CYP2J2,CYP2U1,LARGE2,POR
Mevalonate Pathway I	0	0.143	#NUM!	ACAA2,HMGCS1
Superpathway of D-myo-inositol (1,4,5)-trisphosphate Metabolism	0	0.136	#NUM!	INPP5J,PTEN,SYNJ2
Bile Acid Biosynthesis, Neutral Pathway	0	0.111	#NUM!	AMACR,SCP2
D-myo-inositol (1,4,5)-trisphosphate Degradation	0	0.125	#NUM!	INPP5J,SYNJ2
Colanic Acid Building Blocks Biosynthesis	0	0.143	#NUM!	GPI,MPI
Heme Biosynthesis II	0	0.111	#NUM!	ALAS1
Dolichyl-diphosphooligosaccharide Biosynthesis	0	0.0909	#NUM!	ALG5
Salvage Pathways of Pyrimidine Deoxyribonucleotides	0	0.111	#NUM!	APOBEC3B
Superpathway of Melatonin Degradation	0	0.119	-0.707	CSGALNACT1,CYP2E1,CYP2J2,CYP2U1,IL4I1,LARGE2,MAOB,POR
Histidine Degradation VI	0	0.143	0	CYP2E1,CYP46A1,MICAL1,MICAL3
Glycogen Biosynthesis II (from UDP-D-Glucose)	0	0.143	#NUM!	GYG1
Pregnenolone Biosynthesis	0	0.148	0	CYP2E1,CYP46A1,MICAL1,MICAL3
Acetone Degradation I (to Methylglyoxal)	0	0.14	-0.447	CYP2E1,CYP2J2,CYP2U1,DHRS7,POR,PTGR3
Glucocorticoid Biosynthesis	0	0.143	#NUM!	EBP,Gsta4
Sphingomyelin Metabolism	0	0.125	#NUM!	SGMS2
Mineralocorticoid Biosynthesis	0	0.154	#NUM!	EBP,Gsta4
Methionine Degradation I (to Homocysteine)	0	0.0769	#NUM!	AHCYL2,THUMPD3
Superpathway of Methionine Degradation	0	0.122	-2	AHCYL2,BHMT,CTH,MTR,THUMPD3
Superpathway of Geranylgeranyldiphosphate Biosynthesis I (via Mevalonate)	0	0.111	#NUM!	ACAA2,HMGCS1
DNA damage-induced 14-3-3σ Signaling	0	0.109	0.447	AKT3,BAD,CASP4,CDKN1A,E2F1
Cysteine Biosynthesis III (mammalia)	0	0.107	#NUM!	AHCYL2,CTH,THUMPD3
TEC Kinase Signaling	0	0.119	1.897	ACTB,ACTG1,BLK,CD3E,CD3G,FCER1G,FGR,GNAI1,GNAI2,GNAI3,GNAO1,GNAS,GNB1,GNB5,GNG12,GNG5,GTF2I,HCK,ITGA1,ITGA3,ITGA4,ITGA5,ITGA7,ITGA8,ITGA9,ITGAE,ITGAL,ITGAX,ITGB2,ITGB5,ITGB6,ITGB7,ITGB8,ITK,JAK3,LYN,MAPK10,MAPK8,NFKB2,PAK6,PIK3CB,PIK3R1,PIK3R3,PLCG1,PLCG2,PRKCA,PRKCB,PRKCD,PRKCE,PRKCG,PRKCH,PRKCQ,PTK2B,RAC1,RAC2,RELB,RHOA,RHOB,RHOBTB1,RHOG,STAT1,STAT2,STAT3,TEC,TNF,TNFSF12,Trbc2,TYK2,YES1
Oxidative Phosphorylation	0	0.108	2.714	ATP5F1C,COX4I1,COX6A2,COX6B1,COX6B2,COX7A2,COX7A2L,ENOX1,NDUFA2,NDUFA6,NDUFB4,NDUFB9
Nucleotide Excision Repair Pathway	0	0.0857	#NUM!	ERCC5,ERCC6,GTF2H2
SAPK/JNK Signaling	0	0.0618	0.2	CD3E,CD3G,DUSP8,FCER1G,GAB1,GNB1,GNB5,GNG12,GNG5,HNRNPK,IRS1,JUN,MAP3K13,MAP3K4,MAP4K1,MAP4K2,MAP4K4,MAP4K5,MAPK10,MAPK8,MAPK8IP1,PIK3CB,PIK3R1,PIK3R3,RAC1,RAC2,RAP2B,SHC1,TRADD,TRAF2,Trbc2
IL-4 Signaling	0	0.0815	0.146	AKT3,ATF4,CD3E,CD3G,COL11A2,COL16A1,Col17a1,COL18A1,COL27A1,COL4A1,COL4A2,COL4A3,COL4A4,COL4A5,COL6A3,COL8A1,COL8A2,COL9A3,CREBBP,EIF4EBP1,FCER1G,GAB1,GNAI1,GNAI2,GNAI3,HLA-DMA,HLA-DMB,HLA-DOA,HLA-DOB,IL13RA1,IL2RG,IRS1,IRS2,JAK3,MMP12,NFKB2,PIK3CB,PIK3R1,PIK3R3,PRR5L,PTPN6,RAP2B,STAT3,TGFB2,TGM2,TIMP3,Trbc2
B Cell Receptor Signaling	0	0.0835	1.474	ABL1,AKT3,ATF4,BAD,BCL2A1,BCL6,CAMK2A,CAMK2B,CD22,CFL1,CREBBP,FCGR2A,FCGR2B,FOXO1,GAB1,GSK3B,Ighg2b,Ighg2c,Iglc3,IKBKE,INPP5J,JUN,LYN,MAP3K13,MAP3K15,MAP3K4,Map3k7,MAP3K8,MAPK8,MEF2C,NFAT5,NFKB2,NFKBIA,NFKBIB,NFKBID,NFKBIE,PIK3AP1,PIK3CB,PIK3R1,PIK3R3,PLCG2,PRKCB,PRKCQ,PTEN,PTK2B,PTPN6,PTPRC,RAC1,RAC2,RAP2B,RELB,SHC1,SYNJ2
NF-κB Signaling	0	0.0981	-0.277	AKT3,BMP2,CARD11,CD3E,CD3G,CD40,CREBBP,CSNK2B,EGFR,EIF2AK2,FCER1G,FGFR1,FGFR2,FGFR3,FLT1,GSK3B,IGF1R,IL1RN,IRAK3,LTBR,MAP3K8,MAP4K4,MAPK8,NFKB2,NFKBIA,NFKBIB,NFKBID,NFKBIE,NTRK2,NTRK3,PDGFRA,PDGFRB,PIK3CB,PIK3R1,PIK3R3,PLCG2,PRKCB,PRKCQ,RAP2B,RELB,TAB2,TANK,TGFBR2,TGFBR3,TLR1,TLR2,TLR7,TNF,TNFAIP3,TNFRSF17,TNFSF13B,TNIP1,TRADD,TRAF2,TRAF3,Trbc2
T Cell Receptor Signaling	0	0.0844	3.677	AKT3,B2M,CARD11,CD3E,CD3G,CD4,CD86,CD8A,FCER1G,FYB1,GSK3B,H2-K2/H2-Q9,H2-M2,H2-T10,H2-T22,H2-T24,HLA-A,HLA-DMA,HLA-DMB,HLA-DOA,HLA-DOB,HLA-E,HLA-G,ICAM1,ICOSLG/LOC102723996,IKBKE,ITGA3,ITGAL,ITGB2,ITK,JUN,MAPK8,NFAT5,NFKB2,NFKBIA,NFKBIB,NFKBIE,PIK3CB,PIK3R1,PIK3R3,PLCG1,PLCG2,PRKCQ,PTK2B,PTPN22,PTPN6,PTPRC,RAC1,RAP2B,RELB,TNF,Trbc2
Th17 Activation Pathway	0	0.0351	1.941	CD3E,CD3G,FCER1G,HIF1A,HSP90AB1,IL12B,IL12RB2,IRAK2,IRAK3,JAK3,NFAT5,NFKB2,PTGER4,RELB,STAT3,Trbc2,TYK2
SPINK1 Pancreatic Cancer Pathway	0	0.133	-1.414	CPD,CPE,CTSA,CTSB,KLK8,MMP12,SMAD3,TGFBR2
NER (Nucleotide Excision Repair, Enhanced Pathway)	0	0.154	-0.832	DNA2,ERCC5,ERCC6,GTF2H2,H4C1,H4C14,H4C3,H4C6,H4C9,HMGN1,LIG1,NEDD8,PCNA,POLD4,SLC19A1,TOP2A
SPINK1 General Cancer Pathway	0	0.145	1.265	AKT3,EGFR,JAK3,Mt3,PIK3CB,PIK3R1,PIK3R3,RAP2B,STAT3,TYK2
T Cell Exhaustion Signaling Pathway	0	0.0899	2.271	ACVR2A,AKT3,BCL6,CD274,CD3E,CD3G,CD86,FCER1G,FOXO1,HAVCR2,HLA-A,HLA-DMA,HLA-DMB,HLA-DOA,HLA-DOB,HLA-E,HLA-G,IFNAR2,IL10RB,IL12B,IL12RB2,IRF9,JAK3,JUN,LAG3,MAPK10,MAPK8,NFAT5,PDCD1,PIK3CB,PIK3R1,PIK3R3,PLCG1,PLCG2,PPM1L,PPP2R2C,PPP2R3A,PRDM1,PRKCQ,PTPA,PTPN6,RAP2B,SMAD3,STAT1,STAT2,STAT3,TGFBR2,TGFBR3,TNFRSF14,Trbc2,TYK2
Systemic Lupus Erythematosus In T Cell Signaling Pathway	0	0.0855	2.219	AKT3,ATF4,B2M,BCL6,CAMK4,CASP4,CD3E,CD3G,CD44,CD86,CREBBP,ESR1,EZR,FCER1G,GNAI1,GNAI2,GNAI3,H2-K2/H2-Q9,H2-M2,H2-T10,H2-T22,H2-T24,HLA-A,HLA-DMA,HLA-DMB,HLA-DOA,HLA-DOB,HLA-E,HLA-G,ICOSLG/LOC102723996,IL12B,ITGAL,ITPR1,JUN,LEPR,MSN,PIK3CB,PIK3R1,PIK3R3,PLCG1,PPM1L,PPP2R2C,PPP2R3A,PTPA,RAC1,RAC2,RAP2B,RHOA,RHOB,RHOBTB1,RHOG,ROCK2,STAT3,Trbc2,YES1
Systemic Lupus Erythematosus In B Cell Signaling Pathway	0	0.0992	2.183	AKT3,BAD,CARD11,CCND2,CD22,CD40,CD5,CD72,FCGR2A,FCGR2B,FGR,FOXG1,FOXO1,GAB1,GSK3B,HCK,IFIH1,IFIT2,IFIT3,IFNAR2,IFNGR2,Ighg2b,Ighg2c,Iglc3,IL12B,INPP5J,IRF7,IRF9,ISG15,JUN,LILRB3,LILRB4,LYN,MAP4K4,MYC,NFAT5,NFKB2,OSM,PDCD1,PIK3AP1,PIK3CB,PIK3R1,PIK3R3,PLCG2,PRKCA,PRKCB,PRKCD,PRKCE,PRKCG,PRKCH,PRKCQ,PTPN6,RAC1,RAC2,RAP2B,RELB,SHC1,STAT1,STAT2,STAT3,SYNJ2,TGFB2,TLR7,TNF,TNFSF12,TNFSF13B,TNFSF8,Tnfsf…
Kinetochore Metaphase Signaling Pathway	0	0.0901	1.134	ANAPC5,BUB3,DNAH10,DNALI1,H2AC20,H2AZ1,KNTC1,PPP1CA,PPP1R10,SPC24
Eicosanoid Signaling	0	0.143	-0.816	ABHD3,ALOX5,ALOX5AP,HPGDS,LCAT,PLA2G5,PLAAT1,PNPLA3,PTGDS,PTGER4

## Sheet: Additional File 2b
Additional File 2b. IPA canonical pathway (FDR < 5%) of Female Aging DEG (OF vs. YF)
© 2000-2024 QIAGEN. All rights reserved.
Ingenuity Canonical Pathways	-log(p-value)	Ratio	z-score	Molecules
Eukaryotic Translation Initiation	47.9	0.705	9.058	EIF1AX,EIF2S3,EIF3A,EIF3C,EIF3D,EIF3E,EIF3F,EIF3G,EIF3H,EIF3I,EIF3J,EIF3K,EIF3L,EIF3M,EIF4A1,EIF4B,EIF4EBP1,EIF4G1,FAU,PABPC1,RNU2-1,RPL10A,RPL11,RPL13,RPL13A,RPL14,RPL15,RPL17,RPL18,RPL18A,RPL19,RPL21,RPL22,RPL23,RPL24,RPL26,RPL27A,RPL28,RPL3,RPL30,RPL31,RPL35,RPL35A,RPL36AL,RPL37,RPL37A,RPL38,RPL39,RPL4,RPL41,RPL6,RPL7,RPL7A,RPL8,RPL9,RPLP0,RPLP2,RPS10,RPS11,RPS12,RPS13,RPS14,RPS15,RPS15A,RPS16…
Eukaryotic Translation Elongation	45.1	0.768	8.076	EEF1A1,EEF1A2,EEF1B2,EEF1D,EEF1G,EEF2,FAU,RNU2-1,RPL10A,RPL11,RPL13,RPL13A,RPL14,RPL15,RPL17,RPL18,RPL18A,RPL19,RPL21,RPL22,RPL23,RPL24,RPL26,RPL27A,RPL28,RPL3,RPL30,RPL31,RPL35,RPL35A,RPL36AL,RPL37,RPL37A,RPL38,RPL39,RPL4,RPL41,RPL6,RPL7,RPL7A,RPL8,RPL9,RPLP0,RPLP2,RPS10,RPS11,RPS12,RPS13,RPS14,RPS15,RPS15A,RPS16,RPS17,RPS18,RPS19,RPS2,RPS20,RPS21,RPS23,RPS24,RPS25,RPS26,RPS27A,RPS27L,RPS28,RPS2…
SRP-dependent cotranslational protein targeting to membrane	40.4	0.67	8.319	Arxes1/Arxes2,DDOST,FAU,RNU2-1,RPL10A,RPL11,RPL13,RPL13A,RPL14,RPL15,RPL17,RPL18,RPL18A,RPL19,RPL21,RPL22,RPL23,RPL24,RPL26,RPL27A,RPL28,RPL3,RPL30,RPL31,RPL35,RPL35A,RPL36AL,RPL37,RPL37A,RPL38,RPL39,RPL4,RPL41,RPL6,RPL7,RPL7A,RPL8,RPL9,RPLP0,RPLP2,RPN1,RPN2,RPS10,RPS11,RPS12,RPS13,RPS14,RPS15,RPS15A,RPS16,RPS17,RPS18,RPS19,RPS2,RPS20,RPS21,RPS23,RPS24,RPS25,RPS26,RPS27A,RPS27L,RPS28,RPS29,RPS3,R…
Eukaryotic Translation Termination	39.1	0.723	8.004	ETF1,FAU,RNU2-1,RPL10A,RPL11,RPL13,RPL13A,RPL14,RPL15,RPL17,RPL18,RPL18A,RPL19,RPL21,RPL22,RPL23,RPL24,RPL26,RPL27A,RPL28,RPL3,RPL30,RPL31,RPL35,RPL35A,RPL36AL,RPL37,RPL37A,RPL38,RPL39,RPL4,RPL41,RPL6,RPL7,RPL7A,RPL8,RPL9,RPLP0,RPLP2,RPS10,RPS11,RPS12,RPS13,RPS14,RPS15,RPS15A,RPS16,RPS17,RPS18,RPS19,RPS2,RPS20,RPS21,RPS23,RPS24,RPS25,RPS26,RPS27A,RPS27L,RPS28,RPS29,RPS3,RPS4Y1,RPS5,RPS7,RPS8,RPS9…
Response of EIF2AK4 (GCN2) to amino acid deficiency	37.4	0.68	8.128	ATF3,CEBPB,EIF2S3,FAU,RNU2-1,RPL10A,RPL11,RPL13,RPL13A,RPL14,RPL15,RPL17,RPL18,RPL18A,RPL19,RPL21,RPL22,RPL23,RPL24,RPL26,RPL27A,RPL28,RPL3,RPL30,RPL31,RPL35,RPL35A,RPL36AL,RPL37,RPL37A,RPL38,RPL39,RPL4,RPL41,RPL6,RPL7,RPL7A,RPL8,RPL9,RPLP0,RPLP2,RPS10,RPS11,RPS12,RPS13,RPS14,RPS15,RPS15A,RPS16,RPS17,RPS18,RPS19,RPS2,RPS20,RPS21,RPS23,RPS24,RPS25,RPS26,RPS27A,RPS27L,RPS28,RPS29,RPS3,RPS4Y1,RPS5,R…
Selenoamino acid metabolism	35.7	0.654	7.889	CTH,FAU,GSR,RNU2-1,RPL10A,RPL11,RPL13,RPL13A,RPL14,RPL15,RPL17,RPL18,RPL18A,RPL19,RPL21,RPL22,RPL23,RPL24,RPL26,RPL27A,RPL28,RPL3,RPL30,RPL31,RPL35,RPL35A,RPL36AL,RPL37,RPL37A,RPL38,RPL39,RPL4,RPL41,RPL6,RPL7,RPL7A,RPL8,RPL9,RPLP0,RPLP2,RPS10,RPS11,RPS12,RPS13,RPS14,RPS15,RPS15A,RPS16,RPS17,RPS18,RPS19,RPS2,RPS20,RPS21,RPS23,RPS24,RPS25,RPS26,RPS27A,RPS27L,RPS28,RPS29,RPS3,RPS4Y1,RPS5,RPS7,RPS8,R…
Nonsense-Mediated Decay (NMD)	33.1	0.607	8.189	EIF4G1,ETF1,FAU,PABPC1,RNU2-1,RPL10A,RPL11,RPL13,RPL13A,RPL14,RPL15,RPL17,RPL18,RPL18A,RPL19,RPL21,RPL22,RPL23,RPL24,RPL26,RPL27A,RPL28,RPL3,RPL30,RPL31,RPL35,RPL35A,RPL36AL,RPL37,RPL37A,RPL38,RPL39,RPL4,RPL41,RPL6,RPL7,RPL7A,RPL8,RPL9,RPLP0,RPLP2,RPS10,RPS11,RPS12,RPS13,RPS14,RPS15,RPS15A,RPS16,RPS17,RPS18,RPS19,RPS2,RPS20,RPS21,RPS23,RPS24,RPS25,RPS26,RPS27A,RPS27L,RPS28,RPS29,RPS3,RPS4Y1,RPS5,…
EIF2 Signaling	29.1	0.43	5.689	ACTA2,ACTB,AKT3,ATF3,EIF1AX,EIF2AK2,EIF2S3,EIF3A,EIF3C,EIF3D,EIF3E,EIF3F,EIF3G,EIF3H,EIF3I,EIF3J,EIF3K,EIF3L,EIF3M,EIF4A1,EIF4G1,FAU,IGF1R,MYC,PABPC1,PIK3CB,PIK3R3,PPP1CA,RAP2B,RPL10A,RPL11,RPL13,RPL13A,RPL14,RPL15,RPL17,RPL18,RPL18A,RPL19,RPL21,RPL22,RPL23,RPL24,RPL26,RPL27A,RPL28,RPL3,RPL30,RPL31,Rpl34 (includes others),RPL35,RPL35A,Rpl36,Rpl36a,RPL36AL,RPL37,RPL37A,RPL38,RPL39,RPL4,RPL41,RPL6,…
Neutrophil degranulation	28.5	0.326	9.719	ACLY,ADAM8,ALDOA,ALDOC,ALOX5,ANPEP,ANXA2,APAF1,APRT,ARL8A,ARPC5,ARSB,ASAH1,ATG7,ATP11A,ATP6V0C,ATP8A1,B2M,BRI3,C3,C3AR1,C5AR1,CANT1,CAP1,CAPN1,CCT2,CCT8,CD14,CD44,CD55,CD63,CD68,CEP290,CKAP4,CLEC4D,COMMD3,COTL1,CREG1,CSTB,CTSA,CTSB,CTSC,CTSD,CTSH,CTSS,CTSZ,CYBA,CYBB,DDOST,DDX3X,DIAPH1,DNASE1L1,DOCK2,DPP7,DSP,EEF1A1,EEF2,ERP44,FABP5,FCER1G,FCGR2A,FCGR3A/FCGR3B,FGL2,FGR,FTH1,FTL,FUCA1,FUCA2,GAA,GLA…
Major pathway of rRNA processing in the nucleolus and cytosol	23.6	0.43	8.273	CSNK1E,DDX21,FAU,FBL,FTSJ3,GNL3,NCL,NOL12,PES1,RNU2-1,RPL10A,RPL11,RPL13,RPL13A,RPL14,RPL15,RPL17,RPL18,RPL18A,RPL19,RPL21,RPL22,RPL23,RPL24,RPL26,RPL27A,RPL28,RPL3,RPL30,RPL31,RPL35,RPL35A,RPL36AL,RPL37,RPL37A,RPL38,RPL39,RPL4,RPL41,RPL6,RPL7,RPL7A,RPL8,RPL9,RPLP0,RPLP2,RPS10,RPS11,RPS12,RPS13,RPS14,RPS15,RPS15A,RPS16,RPS17,RPS18,RPS19,RPS2,RPS20,RPS21,RPS23,RPS24,RPS25,RPS26,RPS27A,RPS27L,RPS28…
RHO GTPase cycle	21.6	0.302	-1.715	ABR,ACTB,ACTG1,ACTN1,ANKLE2,ARAP1,ARAP3,ARHGAP12,ARHGAP15,ARHGAP18,ARHGAP24,ARHGAP25,ARHGAP28,ARHGAP32,ARHGAP35,ARHGAP42,ARHGAP44,ARHGDIA,ARHGDIB,ARHGDIG,ARHGEF10L,ARHGEF12,ARHGEF16,ARHGEF17,ARHGEF19,ARHGEF2,ARHGEF26,ARHGEF28,ARHGEF40,ARHGEF5,ARHGEF9,ATP6AP1,BAIAP2L1,C1QBP,CCDC187,CCT2,CCT6A,CCT7,CDC37,CDC42BPA,CDC42EP1,CDC42EP4,CKAP4,CKB,CPD,CYBA,CYBB,DBN1,DIAPH1,DLC1,DLG5,DOCK1,DOCK10,DOCK2,DOC…
Axonal Guidance Signaling	19.8	0.282	#NUM!	ABL1,ABLIM1,ACE,ACTR3,ADAM15,ADAM8,ADAM9,ADAMTS16,ADAMTS20,AKT3,ARHGEF12,ARPC1A,ARPC1B,ARPC2,ARPC3,ARPC4,ARPC5,BCAR1,BMP1,BMP6,BMP7,CFL1,CHMP1A,CXCR4,DOCK1,EFNB2,EIF3F,EIF3H,EPHA3,EPHB1,EPHB3,EPHB6,FZD4,FZD6,GLIS2,GNAI1,GNAI2,GNAI3,GNAO1,GNAS,GNG12,GNG5,IGF1,ITGA1,ITGA2,ITGA2B,ITGA3,ITGA4,ITGA5,ITGA7,ITGA8,ITGA9,ITGAX,ITGB2,ITGB5,ITGB6,ITGB7,ITGB8,KALRN,KCNJ12,LIMK1,LIMK2,MET,MICAL1,MMP11,MMP12,M…
Regulation of eIF4 and p70S6K Signaling	18.5	0.391	1.387	AKT3,EIF1AX,EIF2S3,EIF3A,EIF3C,EIF3D,EIF3E,EIF3F,EIF3G,EIF3H,EIF3I,EIF3J,EIF3K,EIF3L,EIF3M,EIF4A1,EIF4EBP1,EIF4G1,FAU,IRS1,ITGA1,ITGA2,ITGA2B,ITGA3,ITGA4,ITGA5,ITGA7,ITGA8,ITGA9,ITGAX,ITGB2,ITGB5,ITGB6,ITGB7,ITGB8,PABPC1,PIK3CB,PIK3R3,PPM1L,PPP2R2B,PPP2R2C,RAP2B,RPS10,RPS11,RPS12,RPS13,RPS14,RPS15,RPS15A,RPS16,RPS17,RPS18,RPS19,RPS2,RPS20,RPS21,RPS23,RPS24,RPS25,RPS26,RPS27A,RPS27L,RPS28,RPS29,RP…
EPH-Ephrin signaling	17.4	0.5	1.021	ACTB,ACTG1,ACTR3,Ap2b1,ARHGEF28,ARPC1A,ARPC1B,ARPC2,ARPC3,ARPC4,ARPC5,CFL1,CLTA,CLTB,DNM1,EFNB2,EPHA3,EPHB1,EPHB3,EPHB6,GRIN1,GRIN2B,KALRN,LIMK1,LIMK2,LYN,MMP2,MYH10,MYH11,MYH14,MYH9,MYL12A,MYL12B,MYL6,MYL9,NCSTN,NGEF,PSEN2,PSENEN,RAC1,RHOA,ROCK2,SDC2,SDCBP,SRC,TIAM1,YES1
Leukocyte Extravasation Signaling	17.1	0.373	1.231	ABL1,ACTA2,ACTB,ACTG1,ACTN1,AFDN,ARHGAP12,ARHGAP35,BCAR1,CD44,CLDN1,CLDN2,CLDN3,CTNNA2,CTTN,CXCR4,CYBA,CYBB,DLC1,EZR,FER,GNAI1,GNAI2,GNAI3,ICAM1,ITGA2,ITGA3,ITGA4,ITGB2,ITK,MAPK10,MAPK8,MMP11,MMP12,MMP14,MMP15,MMP2,MMP28,MMP8,MSN,MYL6,NCF1,NCF2,NCF4,PECAM1,PIK3CB,PIK3R3,PLCG1,PLCG2,PRKCA,PRKCB,PRKCD,PRKCE,PRKCG,PRKCH,PRKCQ,PTK2B,PTPN11,RAC1,RAC2,RAPGEF3,RHOA,ROCK2,SRC,TIMP2,TIMP3,TIMP4,VASP,VAV1,…
RHOGDI Signaling	17	0.355	-0.544	ACTA2,ACTB,ACTG1,ACTR3,ARHGAP12,ARHGAP35,ARHGDIA,ARHGDIB,ARHGDIG,ARHGEF12,ARHGEF16,ARHGEF17,ARHGEF19,ARHGEF2,ARHGEF5,ARHGEF9,ARPC1A,ARPC1B,ARPC2,ARPC3,ARPC4,ARPC5,CD44,CDH2,CDH23,CDH3,CFL1,DGKZ,DLC1,ESR1,EZR,GNAI1,GNAI2,GNAI3,GNAO1,GNAS,GNG12,GNG5,ITGA1,ITGA2,ITGA2B,ITGA3,ITGA4,ITGA5,ITGA7,ITGA8,ITGA9,ITGAX,ITGB2,ITGB5,ITGB6,ITGB7,ITGB8,LIMK1,LIMK2,MSN,MYH10,MYH11,MYH14,MYH9,MYL12A,MYL12B,MYL6,MY…
Coronavirus Pathogenesis Pathway	16.8	0.363	-4.007	ABL1,ACE,ADAM9,ATP6AP1,BAX,CCL2,CCL5,CDK4,EEF1A1,EEF1A2,ELK1,FAU,HDAC9,HIF1A,IFNAR1,IFNAR2,IRF7,IRF9,KNG1,MAPK10,MAPK8,NFKB1,NFKB2,NFKBIA,NFKBID,NPC1,NPM1,OAS1,Oas1c (includes others),OAS2,OAS3,PA2G4,PTGS2,RAB7A,RELB,RNU2-1,RPS10,RPS11,RPS12,RPS13,RPS14,RPS15,RPS15A,RPS16,RPS17,RPS18,RPS19,RPS2,RPS20,RPS21,RPS23,RPS24,RPS25,RPS26,RPS27A,RPS27L,RPS28,RPS29,RPS3,RPS4Y1,RPS5,RPS7,RPS8,RPS9,RPSA,SERP…
Synaptogenesis Signaling Pathway	16.7	0.311	-2.83	ACTR3,ADCY1,ADCY5,ADCY6,ADCY7,AFDN,AKT3,Ap2b1,APOE,ARPC1A,ARPC1B,ARPC2,ARPC3,ARPC4,ARPC5,BAD,BRAF,CACNA2D1,CACNA2D2,CACNB4,CADM1,CAMK2A,CAMK2B,CDH2,CDH23,CDH3,CFL1,CNTNAP2,CPLX1,CPLX2,EFNB2,EIF4EBP1,EPHA3,EPHB1,EPHB3,EPHB6,FGR,GRIA1,GRIA2,GRIA3,GRIN1,GRIN2A,GRIN2B,GRIN2C,GRM3,GRM5,GRM8,GUCY1A1,HCK,HSPA8,ITPR1,KALRN,LCK,LIMK1,LRP8,LYN,MAP1B,NAP1L1,NAPB,NLGN3,NRXN1,NRXN2,Nrxn3,NTRK2,PIK3CB,PIK3R3,P…
mTOR Signaling	16.6	0.355	2.117	AKT3,DGKZ,EIF3A,EIF3C,EIF3D,EIF3E,EIF3F,EIF3G,EIF3H,EIF3I,EIF3J,EIF3K,EIF3L,EIF3M,EIF4A1,EIF4B,EIF4EBP1,EIF4G1,FAU,HIF1A,HMOX1,IRS1,PIK3CB,PIK3R3,PLD1,PLD3,PLD4,Pld6,PPM1L,PPP2R2B,PPP2R2C,PRKCA,PRKCB,PRKCD,PRKCE,PRKCG,PRKCH,PRKCQ,PRR5L,RAC1,RAC2,RAP2B,RHOA,RHOG,RPS10,RPS11,RPS12,RPS13,RPS14,RPS15,RPS15A,RPS16,RPS17,RPS18,RPS19,RPS2,RPS20,RPS21,RPS23,RPS24,RPS25,RPS26,RPS27A,RPS27L,RPS28,RPS29,RPS…
Fcγ Receptor-mediated Phagocytosis in Macrophages and Monocytes	16.6	0.489	3.13	ACTA2,ACTB,ACTG1,ACTR3,AKT3,ARPC1A,ARPC1B,ARPC2,ARPC3,ARPC4,ARPC5,DGKB,DOCK1,EZR,FCGR1A,FCGR2A,FCGR3A/FCGR3B,FGR,FYB1,HCK,HMOX1,LYN,MYO5A,NCF1,PIK3R3,PLCG1,PLD1,PLD3,PLD4,Pld6,PRKCA,PRKCB,PRKCD,PRKCE,PRKCG,PRKCH,PRKCQ,PTEN,PTK2B,RAC1,RAC2,SRC,TLN1,VASP,VAV1,YES1
Actin Cytoskeleton Signaling	16.2	0.336	0.788	ACTA2,ACTB,ACTG1,ACTN1,ACTR3,APC,APC2,ARHGAP24,ARHGAP35,ARHGEF12,ARPC1A,ARPC1B,ARPC2,ARPC3,ARPC4,ARPC5,BCAR1,CD14,CFL1,DIAPH1,DOCK1,EZR,FGF11,FGF12,FLNA,FN1,GNG12,IQGAP2,IQGAP3,ITGA1,ITGA2,ITGA2B,ITGA3,ITGA4,ITGA5,ITGA7,ITGA8,ITGA9,ITGAX,ITGB2,ITGB5,ITGB6,ITGB7,ITGB8,KNG1,LBP,LIMK1,LIMK2,MSN,MYH10,MYH11,MYH14,MYH9,MYL12A,MYL12B,MYL6,MYL9,MYLK,MYO18B,MYO5C,NCKAP1,PAK6,PDGFA,PDGFD,PFN1,PFN2,PIK3CB,…
CLEAR Signaling Pathway	15.8	0.316	1.897	AKT3,ASAH1,ATP6AP1,ATP6V0B,ATP6V0C,ATP6V0D1,ATP6V0D2,ATP6V0E1,ATP6V1B2,ATP6V1C1,ATP6V1G1,ATP6V1G2,BMP6,CASTOR1,CD63,CLCN7,CTSA,CTSB,CTSD,CTSF,FGFR1,FGFR2,FGFR3,FLT1,GAA,GABARAP,GLA,GLB1,GLMP,GNS,GUSB,HEXA,HEXB,HGF,HIF1A,HPS5,IFI30,IGF1,IGF1R,ITPR1,ITPR3,LAMP1,LAMTOR4,M6PR,MAPK15,MAPK4,MCOLN1,NAGLU,NEU1,NPRL3,NTRK2,NTRK3,PDGFRA,PDGFRB,PLBD2,PLCG1,PML,PPARA,PPM1L,PPP2R2B,PPP2R2C,PPP3R1,PRKCA,PRKCB,…
Glutaminergic Receptor Signaling Pathway (Enhanced)	15.7	0.302	-3.03	ABHD3,ADCY1,ADCY5,ADCY6,ADCY7,AKT3,BAD,CACNA1A,CACNA1C,CACNA1F,CACNA1S,CACNA2D1,CACNA2D2,CACNA2D3,CACNB4,CACNG7,CAMK2A,CAMK2B,CAMK4,DGKB,DGKI,DGKZ,GABBR1,GABRB1,GLS,GLUD1,GLUL,GNAI1,GNAI2,GNAI3,GNAO1,GNAS,GRIA1,GRIA2,GRIA3,GRIK2,GRIK3,GRIK5,GRIN1,GRIN2A,GRIN2B,GRIN2C,GRM3,GRM5,GRM8,GUCY1A1,HMOX1,IKBKE,ITPR1,ITPR3,KCNK3,LCAT,NAPB,NFKB1,NFKB2,PDIA3,PIK3CB,PIK3R3,PLA2G5,PLAAT1,PLCB1,PLCB2,PLCD4,PLCE…
Reelin Signaling in Neurons	15.4	0.406	0	ACTR3,AFDN,AKT3,APBB1,APOE,ARHGEF10L,ARHGEF12,ARHGEF16,ARHGEF17,ARHGEF19,ARHGEF2,ARHGEF26,ARHGEF28,ARHGEF40,ARHGEF5,ARHGEF9,ARPC1A,ARPC1B,ARPC2,ARPC3,ARPC4,ARPC5,CAMK2A,CAMK2B,CDH2,CDK5R1,CFL1,CNR2,DNAH10,DNALI1,FGR,GRIN1,GRIN2A,GRIN2B,GRIN2C,HCK,ITGA3,ITGA5,LCK,LIMK1,LRP8,LYN,MAP1B,MAP4K1,MAPK10,MAPK8,MAPK8IP1,PDK4,PIK3CB,PIK3R3,RAC1,RHOA,SRC,VLDLR,WASF1,YES1
Signaling by Rho Family GTPases	14.2	0.311	0.384	ACTA2,ACTB,ACTG1,ACTR3,ARHGEF12,ARHGEF16,ARHGEF17,ARHGEF19,ARHGEF2,ARHGEF5,ARHGEF9,ARPC1A,ARPC1B,ARPC2,ARPC3,ARPC4,ARPC5,CDC42EP1,CDC42EP4,CDH2,CDH23,CDH3,CFL1,CYBB,ELK1,EZR,GNAI1,GNAI2,GNAI3,GNAO1,GNAS,GNG12,GNG5,ITGA1,ITGA2,ITGA2B,ITGA3,ITGA4,ITGA5,ITGA7,ITGA8,ITGA9,ITGAX,ITGB2,ITGB5,ITGB6,ITGB7,ITGB8,LIMK1,LIMK2,MAP3K21,MAPK10,MAPK8,MSN,MYL12A,MYL12B,MYL6,MYL9,MYLK,NCF1,NCF2,NFKB1,NFKB2,PAK6,P…
RAC Signaling	14.2	0.394	1.441	ACTR3,ARPC1A,ARPC1B,ARPC2,ARPC3,ARPC4,ARPC5,CD44,CDK5R1,CFL1,CYBB,ELK1,IQGAP2,IQGAP3,ITGA1,ITGA2,ITGA2B,ITGA3,ITGA4,ITGA5,ITGA7,ITGA8,ITGA9,ITGAX,ITGB2,ITGB5,ITGB6,ITGB7,ITGB8,LIMK1,LIMK2,MAPK8,NCF1,NCF2,NCKAP1,NFKB1,NFKB2,PAK6,PARD3,PI4KA,PIK3CB,PIK3R3,PIP5K1B,PIP5K1C,PLD1,PTK2B,RAC1,RAC2,RAP2B,RELB,RHOA,SH3RF1,TIAM1,WASF1
Semaphorin interactions	13.8	0.531	0.686	ARHGAP35,ARHGEF12,CD72,CDK5R1,CFL1,DPYSL4,HSP90AA1,HSP90AB1,ITGA1,LIMK1,LIMK2,MET,MYH10,MYH11,MYH14,MYH9,MYL12B,MYL6,MYL9,NRP1,PIP5K1C,PLXNA4,PLXNB1,PLXNC1,PLXND1,PTPRC,RAC1,RHOA,ROCK2,SEMA4D,SEMA6D,TLN1,TREM2,TYROBP
Phagosome Formation	13.6	0.233	0.629	ABHD3,ACKR4,ACTR3,ADGRA3,ADGRB1,ADGRB2,ADGRB3,ADGRE1,ADGRG5,ADGRL1,ADGRL3,ADGRV1,AKT3,ARPC1A,ARPC1B,ARPC2,ARPC3,ARPC4,ARPC5,BCAR1,C3,C3AR1,C5AR1,CCRL2,CD14,CELSR1,CELSR2,CELSR3,CFL1,CLEC4D,CLEC4E,CLEC7A,CMKLR1,CNR2,COLEC12,CRHR2,DIAPH1,DOCK1,EDNRB,ELMO1,ELMO3,FCER1G,FCGR1A,FCGR2A,FCGR2B,FCGR3A/FCGR3B,FFAR1,FGR,FN1,FZD4,FZD6,GABBR1,GPR108,GPR137,GPR137B,GPR141,GPR157,GPR162,GPR174,GPR26,GPR35,GPR3…
Hepatic Fibrosis Signaling Pathway	13.4	0.266	2.037	ACTA2,AKT3,APC,APC2,BAMBI,BRAF,CACNA1A,CACNA1C,CACNA1F,CACNA1S,CACNA2D1,CACNA2D2,CACNA2D3,CACNB4,CACNG7,CCL2,CCL5,CD40,CEBPB,CSNK1E,CYBB,ELK1,FGFR1,FLT1,FOXO1,FTH1,FTL,FZD4,FZD6,GLIS2,GNAI1,GNAI2,GNAI3,HIF1A,ICAM1,IKBKE,IL1A,IL1RN,IRAK3,ITGA1,ITGA2,ITGA2B,ITGA3,ITGA4,ITGA5,ITGA7,ITGA8,ITGA9,ITGAX,ITGB2,ITGB5,ITGB6,ITGB7,ITGB8,LEF1,LEPR,LRP6,MAPK10,MAPK8,MYC,MYD88,MYL12A,MYL12B,MYL6,MYL9,MYLK,NCF1…
Ephrin Receptor Signaling	13.1	0.332	1.474	ABL1,ACTR3,AKT3,ARPC1A,ARPC1B,ARPC2,ARPC3,ARPC4,ARPC5,BCAR1,CFL1,CXCR4,EFNB2,EPHA3,EPHB1,EPHB3,EPHB6,GNAI1,GNAI2,GNAI3,GNAO1,GNAS,GNG12,GNG5,GRIN1,GRIN2A,GRIN2B,GRIN2C,ITGA1,ITGA2,ITGA2B,ITGA3,ITGA4,ITGA5,ITGA7,ITGA8,ITGA9,ITGAX,ITGB2,ITGB5,ITGB6,ITGB7,ITGB8,KALRN,LIMK1,LIMK2,MAP4K4,NGEF,PAK6,PDGFA,PDGFD,PTPN11,PTPN13,RAC1,RAC2,RAP2B,RHOA,ROCK2,SDC2,SDCBP,SHC1,SORBS1,SRC,STAT3,VEGFA,VEGFB,WIPF1
Response to elevated platelet cytosolic Ca2+	13	0.386	1.26	A2M,ACTN1,ALDOA,ANXA5,APLP2,CAP1,CD63,CD9,CDC37L1,CFL1,CHID1,CLU,CYB5R1,F5,FERMT3,FLNA,FN1,GAS6,HGF,IGF1,IGF2,ITGA2B,KNG1,LAMP2,LGALS3BP,LHFPL2,PCDH7,PDGFA,PECAM1,PF4,PFN1,PHACTR2,PLEK,PPIA,PRKCA,PRKCB,PRKCG,PROS1,PSAP,SCG3,SERPINE1,STXBP2,TAGLN2,TF,TGFB2,TIMP3,TLN1,VCL,VEGFA,VEGFB,WDR1
Hepatic Fibrosis / Hepatic Stellate Cell Activation	13	0.335	#NUM!	A2M,ACTA2,BAMBI,BAX,CCL2,CCL5,CD14,CD40,COL11A1,COL11A2,Col17a1,COL18A1,COL27A1,COL4A3,COL4A4,COL4A5,COL6A3,COL8A1,COL8A2,COL9A3,CSF1,EDNRB,FGFR1,FGFR2,FLT1,FN1,HGF,ICAM1,IFNAR1,IFNAR2,IFNGR2,IGF1,IGF1R,IGF2,IL1A,IL4R,KLF6,LBP,LEPR,MET,MMP2,MYH10,MYH11,MYH14,MYH9,MYL6,MYL9,MYO18B,MYO5C,NFKB1,NFKB2,PDGFA,PDGFD,PDGFRA,PDGFRB,RELB,SERPINE1,STAT1,TGFB2,TGFBR2,TIMP2,TNF,VCAM1,VEGFA,VEGFB
Phagosome Maturation	12.8	0.354	#NUM!	ATP6AP1,ATP6V0B,ATP6V0C,ATP6V0D1,ATP6V0D2,ATP6V0E1,ATP6V1B2,ATP6V1C1,ATP6V1G1,ATP6V1G2,B2M,CALR,CANX,CTSA,CTSB,CTSC,CTSD,CTSE,CTSF,CTSH,CTSO,CTSS,CTSV,CTSZ,CYBB,DYNC1I1,DYNC2H1,DYNC2LI1,DYNLRB2,HLA-A,HLA-E,HLA-G,LAMP1,LAMP2,M6PR,NAPB,NCF1,NCF2,PRDX1,RAB5C,RAB7A,RAB7B,RAC1,RAC2,SNAP25,STX1B,TAP1,TUBA1B,TUBB,TUBB1,TUBB4A,TUBB4B,TUBB6,VAMP2,VPS16,VPS18,VPS28,VPS37A
Pancreatic Secretion Signaling Pathway	12.2	0.302	-2.425	ADCY1,ADCY5,ADCY6,ADCY7,AKT3,AQP1,ARHGDIA,ARHGDIB,ARHGDIG,ARHGEF12,ARHGEF16,ARHGEF17,ARHGEF19,ARHGEF2,ARHGEF5,ARHGEF9,ATP2B1,ATP2B2,ATP2B3,ATP2B4,CA10,CA12,CA14,CA2,CADPS2,DAGLB,DIAPH1,EIF4EBP1,GNAS,GUCY1A1,ITPR1,ITPR3,LIPA,LIPH,LPL,NAPB,PDIA3,PIK3CB,PIK3R3,PLCB1,PLCB2,PLCD4,PLCE1,PLCG1,PLCG2,PLCH1,PLCH2,PLCL1,PPP1CA,PRKAR1B,PRKCA,PRKCB,PRKCD,PRKCE,PRKCG,PRKCH,PRKCQ,RAC1,RAPGEF3,RHOA,ROCK2,RYR2,S…
Neuropathic Pain Signaling in Dorsal Horn Neurons	12.1	0.416	-3.395	CAMK2A,CAMK2B,CAMK4,ELK1,GPR37,GRIA1,GRIA2,GRIA3,GRIN1,GRIN2A,GRIN2B,GRIN2C,GRM3,GRM5,GRM8,ITPR1,ITPR3,KCNH2,KCNN3,KCNQ2,NTRK2,PDIA3,PIK3CB,PIK3R3,PLCB1,PLCB2,PLCD4,PLCE1,PLCG1,PLCG2,PLCH1,PLCH2,PLCL1,PRKAR1B,PRKCA,PRKCB,PRKCD,PRKCE,PRKCG,PRKCH,PRKCQ,SRC
Interferon alpha/beta signaling	12.1	0.479	5.145	ADAR,EGR1,GBP2,HLA-A,HLA-E,HLA-G,IFI35,IFIT2,IFIT3,IFITM3,IFNAR1,IFNAR2,IRF1,IRF7,IRF8,IRF9,ISG15,ISG20,OAS1,OAS2,OAS3,OASL,PSMB8,PTPN1,PTPN11,PTPN6,RNASEL,RSAD2,SAMHD1,SOCS3,STAT1,STAT2,USP18,XAF1
Gap Junction Signaling	12.1	0.277	1.706	ACTA2,ACTB,ACTG1,ADCY1,ADCY5,ADCY6,ADCY7,AKT3,CDH2,CSNK1E,CTH,CTTN,DAGLB,DBN1,GAD1,GJA1,GNAI1,GNAI2,GNAI3,GNAS,GPR37,GRIA1,GRIA2,GRIA3,GRIK2,GRIK3,GUCY1A1,GUCY1A2,HSPA8,HTR2C,IGF1,ITPR1,ITPR3,KCNH2,KCNN3,KCNQ2,LEF1,LPAR6,LRP6,MAPK10,MAPK8,MYC,NFKB1,NFKB2,NPR1,NPR2,NPR3,P2RY12,P2RY6,PDGFRA,PDGFRB,PDIA3,PIK3CB,PIK3R3,PLA2G5,PLCB1,PLCB2,PLCD4,PLCE1,PLCG1,PLCG2,PLCH1,PLCH2,PLCL1,PPP3R1,PRKAR1B,PRKCA,…
Docosahexaenoic Acid (DHA) Signaling	11.6	0.296	-2.557	ABHD3,ADCY1,ADCY5,ADCY6,ADCY7,AKT3,APAF1,BAD,BAX,BCL2A1,BIRC3,BMP6,BRAF,FABP5,FFAR1,FOXO1,GNAS,GRIN2B,GUCY1A1,HGF,HMOX1,IGF1,ITPR1,ITPR3,LCAT,NCSTN,NFE2L2,NTRK2,PDIA3,PIK3CB,PIK3R3,PLA2G5,PLAAT1,PLCB1,PLCB2,PLCD4,PLCE1,PLCG1,PLCG2,PLCH1,PLCH2,PLCL1,PNPLA3,PRKAR1B,PRKCA,PRKCB,PRKCD,PRKCE,PRKCG,PRKCH,PRKCQ,PSEN2,PSENEN,PTGS2,RXRA,RXRG,SPTB,SPTBN1,SPTBN2,SPTBN4,SPTBN5,STXBP1,STXBP2,STXBP4,SYNJ2,SYT1…
Molecular Mechanisms of Cancer	11.4	0.213	-0.445	ABL1,ACKR4,ACVRL1,ADCY1,ADCY5,ADCY6,ADCY7,ADGRA3,ADGRB1,ADGRB2,ADGRB3,ADGRE1,ADGRG5,ADGRL1,ADGRL3,ADGRV1,AKT3,APAF1,APC,APC2,ARHGEF12,ARHGEF16,ARHGEF17,ARHGEF19,ARHGEF2,ARHGEF5,ARHGEF9,BAD,BAK1,BAX,BIRC3,BMP1,BMP6,BMP7,BRAF,C3AR1,C5AR1,CAMK2A,CAMK2B,CCND2,CCND3,CCRL2,CDK4,CDKN1A,CDKN2A,CELSR1,CELSR2,CELSR3,CMKLR1,CNR2,CRHR2,CSF2RB,CTNNA2,EDNRB,ELK1,FFAR1,FOXO1,FZD4,FZD6,GAB1,GABBR1,GNAI1,GNAI2,GN…
Circadian Rhythm Signaling	11.3	0.287	#NUM!	ADCY1,ADCY5,ADCY6,ADCY7,BHLHE40,BRAF,CACNA1A,CACNA1C,CACNA1F,CACNA1S,CACNA2D1,CACNA2D2,CACNA2D3,CACNB4,CACNG7,CAMK2A,CAMK2B,CLOCK,CRY2,CSNK1E,CTH,EIF4EBP1,FGR,GAD1,GNAI1,GNAI2,GNAI3,GNAS,GNG12,GNG5,GRIA1,GRIA2,GRIA3,GRIN1,GRIN2A,GRIN2B,GRIN2C,GUCY1A1,GUCY1A2,H3-3A/H3-3B,HCK,HIF1A,ITPR1,ITPR3,LCK,LYN,MYC,NPR1,NPR2,NPR3,NR1D1,NTRK2,PDIA3,PLCB1,PLCB2,PLCD4,PLCE1,PLCG1,PLCG2,PLCH1,PLCH2,PLCL1,PRKAR1B…
Endocannabinoid Neuronal Synapse Pathway	11.3	0.349	-2.064	ADCY1,ADCY5,ADCY6,ADCY7,CACNA1A,CACNA1C,CACNA1F,CACNA1S,CACNA2D1,CACNA2D2,CACNA2D3,CACNB4,CACNG7,CNR2,DNAH10,DNALI1,GNAI1,GNAI2,GNAI3,GNAO1,GNG12,GNG5,GRIA1,GRIA2,GRIA3,GRIN1,GRIN2A,GRIN2B,GRIN2C,GRM5,GUCY1A1,ITPR1,ITPR3,KCNJ9,MAPK10,MAPK15,MAPK4,MAPK8,MGLL,PDIA3,PLCB1,PLCB2,PLCD4,PLCE1,PLCG1,PLCG2,PLCH1,PLCH2,PLCL1,PPP3R1,PRKAR1B,PTGS2
Regulation of Actin-based Motility by Rho	11.2	0.383	2.828	ACTA2,ACTB,ACTR3,ARHGDIA,ARPC1A,ARPC1B,ARPC2,ARPC3,ARPC4,ARPC5,CFL1,ITGA1,ITGA2,ITGA2B,ITGA3,ITGA4,ITGA5,ITGA7,ITGA8,ITGA9,ITGAX,ITGB2,ITGB5,ITGB6,ITGB7,ITGB8,LIMK1,MYL12A,MYL12B,MYL6,MYL9,MYLK,PAK6,PFN1,PFN2,PI4KA,PIP5K1B,PIP5K1C,RAC1,RAC2,RHOA,RHOG,WASF1,WIPF1
Protein Kinase A Signaling	11.2	0.253	-0.113	ADCY1,ADCY5,ADCY6,ADCY7,AKAP1,AKAP5,AKAP6,ANAPC2,BAD,BRAF,CAMK2A,CAMK2B,CNGA1,DUSP15,DUSP18,DUSP2,DUSP3,DUSP7,DUSP9,EBI3,ELK1,ENPP1,FLNA,GNAI1,GNAI2,GNAI3,GNAS,GNG12,GNG5,GUCY1A1,H1-3,H3-3A/H3-3B,ITPR1,ITPR3,KDELR1,KDELR2,LEF1,MYH10,MYL12A,MYL12B,MYL6,MYL9,MYLK,NFKB1,NFKB2,NFKBIA,NFKBID,PDE1B,PDE3B,PDE5A,PDE9A,PDIA3,PHKB,PLCB1,PLCB2,PLCD4,PLCE1,PLCG1,PLCG2,PLCH1,PLCH2,PLCL1,Pld6,PPP1CA,PPP1R1B,PP…
Semaphorin Neuronal Repulsive Signaling Pathway	11.1	0.347	-0.447	AKT3,ARHGEF12,BCAN,CD44,CFL1,CSPG4,CSPG5,DPYSL4,GUCY1A1,GUCY1A2,ITGA1,ITGA2,ITGA2B,ITGA3,ITGA4,ITGA5,ITGA7,ITGA8,ITGA9,ITGAX,ITGB2,ITGB5,ITGB6,ITGB7,ITGB8,LIMK1,LIMK2,MICAL1,MYL12A,MYL12B,MYL6,MYL9,NCAN,NRP1,NRP2,PAK6,Pde4d,PIK3CB,PIK3R3,PIP5K1C,PLCG1,PLCG2,PLXNB1,PLXND1,PRKAR1B,RAC1,RHOA,ROCK2,SEMA3F,SEMA4D,SEMA6D,VCAN
RHOA Signaling	10.5	0.363	1.234	ACTA2,ACTB,ACTG1,ACTR3,ARHGAP12,ARHGAP35,ARHGEF12,ARPC1A,ARPC1B,ARPC2,ARPC3,ARPC4,ARPC5,CDC42EP1,CDC42EP4,CFL1,DLC1,EZR,IGF1,IGF1R,LIMK1,LIMK2,LPAR6,MSN,MYL12A,MYL12B,MYL6,MYL9,MYLK,NGEF,NRP2,PFN1,PFN2,PI4KA,PIP5K1B,PIP5K1C,PLD1,PTK2B,RHOA,RHPN1,RHPN2,ROCK2,RTKN,SEMA3F,WASF1
L1CAM interactions	10.4	0.36	-1.938	ACTB,ACTG1,ALCAM,ANK3,CLTA,CNTN1,DNM1,EZR,FGFR1,HSPA8,ITGA1,ITGA2,ITGA2B,ITGA5,ITGA9,KCNQ2,LAMA5,LAMB1,MSN,NCAM1,NCAN,NFASC,NRCAM,NRP1,NRP2,NUMB,RAC1,RPS6KA2,SCN1B,SCN2A,SCN8A,SDCBP,SH3GL2,SPTAN1,SPTB,SPTBN1,SPTBN2,SPTBN4,SPTBN5,SRC,TUBA1B,TUBB1,TUBB4A,TUBB4B,TUBB6
Cardiac Hypertrophy Signaling (Enhanced)	10.3	0.231	-0.503	ACE,ADCY1,ADCY5,ADCY6,ADCY7,AKT3,CACNA1A,CACNA1C,CACNA1F,CACNA1S,CACNA2D1,CACNA2D2,CACNA2D3,CACNB4,CACNG7,CAMK2A,CAMK2B,CSF2RB,CTF1,CYBB,DIAPH1,EDNRB,EIF4EBP1,ELK1,ENPP1,FGF11,FGF12,FGFR1,FGFR2,FGFR3,FZD4,FZD6,GNAI1,GNAI2,GNAI3,GNAS,GNG12,GNG5,GUCY1A1,HDAC9,IFNAR1,IGF1,IGF1R,IKBKE,IL10RB,IL12B,IL13RA1,IL17RC,IL17RE,IL1A,IL21R,IL27RA,IL2RG,IL3RA,IL4R,IL7R,ITGA1,ITGA2,ITGA2B,ITGA3,ITGA4,ITGA5,ITGA7…
Adrenergic Receptor Signaling Pathway (Enhanced)	10.3	0.305	-1.152	ADCY1,ADCY5,ADCY6,ADCY7,ATP6AP1,ATP6V0B,ATP6V0C,ATP6V0D1,ATP6V0D2,ATP6V0E1,ATP6V1B2,ATP6V1C1,ATP6V1G1,ATP6V1G2,CACNA1A,CACNA1C,CACNA1F,CACNA1S,CACNA2D1,CACNA2D2,CACNA2D3,CACNB4,CACNG7,GNAI1,GNAI2,GNAI3,GNAO1,GNAS,GUCY1A1,IL12B,IL1A,IL4I1,ITPR1,ITPR3,MAOB,OSM,PDIA3,PLCB1,PLCB2,PLCD4,PLCE1,PLCG1,PLCG2,PLCH1,PLCH2,PLCL1,PRKAR1B,PRKCA,PRKCB,PRKCD,PRKCE,PRKCG,PRKCH,PRKCQ,SLC1A2,TGFB2,TNF,TNFSF12,TNFSF…
Netrin Signaling	10.1	0.318	-0.135	ABLIM1,ACTR3,AKAP5,AKT3,ARPC1A,ARPC1B,ARPC2,ARPC3,ARPC4,ARPC5,CACNA1A,CACNA1C,CACNA1F,CACNA1S,CACNA2D1,CACNA2D2,CACNA2D3,CACNB4,CACNG7,CAMK2A,CAMK2B,DOCK1,DPYSL4,ENAH,GRIA1,ITPR1,ITPR3,MAPK8,NAPB,NFKB1,NFKB2,PIK3CB,PIK3R3,PLCG1,PLCG2,PPP3R1,PRKAR1B,PRKCA,PRKCB,PRKCD,PRKCE,PRKCG,PRKCH,PRKCQ,RAC1,RAC2,RHOA,RYR2,SNAP25,STX1B,TIAM1,TRIM9,TRIO,VAMP2,VASP
Sperm Motility	10	0.28	-1.976	ABHD3,ABL1,AXL,CNGA1,CSF2RA,DDR1,DDR2,EPHA3,EPHB1,EPHB3,ERBB4,FER,FGFR1,FGFR2,FGFR3,FGR,FLT1,GNAI1,GNAI2,GNAI3,GNAO1,GNAS,GNG12,GNG5,GUCY1A1,GUCY1A2,HCK,IGF1R,ITK,ITPR1,ITPR3,JAK3,LCAT,LCK,LMTK3,LYN,MET,NPR1,NTRK2,NTRK3,PDE1B,PDGFRA,PDGFRB,PDIA3,PEAK1,PLA2G5,PLAAT1,PLCB1,PLCB2,PLCD4,PLCE1,PLCG1,PLCG2,PLCH1,PLCH2,PLCL1,PNPLA3,PRKAR1B,PRKCA,PRKCB,PRKCD,PRKCE,PRKCG,PRKCH,PRKCQ,PTK2B,PTK7,SLC12A2,SLC…
Extracellular matrix organization	10	0.377	-3.795	ADAM15,BCAN,COL11A1,COL11A2,COL18A1,COL4A3,COL4A4,COL4A5,COL6A3,COL9A3,DDR1,DDR2,DMD,FMOD,FN1,HSPG2,ITGA1,ITGA2,ITGA2B,ITGA3,ITGA5,ITGA7,ITGA8,ITGA9,ITGAX,ITGB5,ITGB6,LAMA5,LAMB1,MATN4,NCAM1,NCAN,NID2,NRXN1,PDGFA,SERPINE1,TGFB2,TNR,TTR,VCAN
Orexin Signaling Pathway	9.94	0.286	-0.243	ADCY1,ADCY5,ADCY6,ADCY7,AKT3,ATP6AP1,ATP6V0B,ATP6V0C,ATP6V0D1,ATP6V0D2,ATP6V0E1,ATP6V1B2,ATP6V1C1,ATP6V1G1,ATP6V1G2,CACNA1A,CACNA1C,CACNA1F,CACNA1S,CACNA2D1,CACNA2D2,CACNA2D3,CACNB4,CACNG7,CAMK2B,FOXO1,GNAS,GNG12,GNG5,GUCY1A1,HIF1A,ITPR1,ITPR3,KCNJ9,KCNK1,NFKB1,NFKB2,PDIA3,PI4KA,PIK3CB,PIK3R3,PIP5K1B,PIP5K1C,PLA2G5,PLCB1,PLCB2,PLCD4,PLCE1,PLCG1,PLCG2,PLCH1,PLCH2,PLCL1,PLD1,PRDM16,PRKAR1B,PRKCA,PR…
PTEN Signaling	9.93	0.331	0.493	AKT3,BAD,BCAR1,CDKN1A,FGFR1,FGFR2,FGFR3,FLT1,FOXO1,IGF1R,IKBKE,INPP5J,INPPL1,ITGA1,ITGA2,ITGA2B,ITGA3,ITGA4,ITGA5,ITGA7,ITGA8,ITGA9,ITGAX,ITGB2,ITGB5,ITGB6,ITGB7,ITGB8,MAGI1,MAGI2,MAGI3,NFKB1,NFKB2,NTRK2,NTRK3,PDGFRA,PDGFRB,PIK3CB,PIK3R3,PREX2,PTEN,RAC1,RAC2,RAP2B,RELB,SHC1,SYNJ2,TGFBR2,TGFBR3,YWHAH
Insulin Secretion Signaling Pathway	9.84	0.273	0.246	ADCY1,ADCY5,ADCY6,ADCY7,Arxes1/Arxes2,ASIC2,CACNA1A,CACNA1C,CACNA1F,CACNA1S,CACNA2D1,CACNA2D2,CACNA2D3,CACNB4,CACNG7,CAMK2A,CAMK2B,CPE,EIF2S3,EIF4A1,EIF4EBP1,EIF4G1,FFAR1,FGR,GNAS,GUCY1A1,HCK,ITPR1,ITPR3,JAK3,KLF11,LCK,LYN,NALCN,NAPB,PABPC1,PC,PCSK2,PDIA3,PIK3CB,PIK3R3,PLCB1,PLCB2,PLCD4,PLCE1,PLCG1,PLCG2,PLCH1,PLCH2,PLCL1,PRKAR1B,PRKCA,PRKCB,PRKCD,PRKCE,PRKCG,PRKCH,PRKCQ,PRLR,RYR2,SEC61B,SEC61G,S…
IL-8 Signaling	9.76	0.295	2.562	AKT3,BAX,BRAF,CCND2,CCND3,CSTB,CYBB,EIF4EBP1,FLT1,GNAI1,GNAI2,GNAI3,GNAO1,GNAS,GNG12,GNG5,HMOX1,ICAM1,IKBKE,IRAK3,ITGAX,ITGB2,LASP1,LIMK1,LIMK2,MAP4K4,MAPK10,MAPK8,MMP2,MYL12B,MYL9,NCF1,NCF2,NFKB1,NFKBIA,PIK3CB,PIK3R3,PLCB2,PLD1,PLD3,PLD4,Pld6,PRKCA,PRKCB,PRKCD,PRKCE,PRKCG,PRKCH,PRKCQ,PTGS2,PTK2B,RAC1,RAC2,RAP2B,RHOA,RHOG,ROCK2,SRC,VASP,VCAM1,VEGFA,VEGFB
Thrombin Signaling	9.75	0.289	-0.146	ADCY1,ADCY5,ADCY6,ADCY7,AKT3,ARHGEF10L,ARHGEF12,ARHGEF16,ARHGEF17,ARHGEF19,ARHGEF2,ARHGEF26,ARHGEF28,ARHGEF40,ARHGEF5,ARHGEF9,CAMK2A,CAMK2B,CAMK4,ELK1,GNAI1,GNAI2,GNAI3,GNAO1,GNAS,GNG12,GNG5,GUCY1A1,ITPR1,ITPR3,MYL12A,MYL12B,MYL6,MYL9,MYLK,NFKB1,NFKB2,PDIA3,PIK3CB,PIK3R3,PLCB1,PLCB2,PLCD4,PLCE1,PLCG1,PLCG2,PLCH1,PLCH2,PLCL1,PRKCA,PRKCB,PRKCD,PRKCE,PRKCG,PRKCH,PRKCQ,RAC1,RAC2,RAP2B,RELB,RHOA,RHOG,…
Integrin Signaling	9.57	0.292	0.64	ABL1,ACTA2,ACTB,ACTG1,ACTN1,ACTR3,AKT3,ARPC1A,ARPC1B,ARPC2,ARPC3,ARPC4,ARPC5,BCAR1,BRAF,CAPN1,CAPN3,CAPN6,CTTN,DOCK1,ITGA1,ITGA2,ITGA2B,ITGA3,ITGA4,ITGA5,ITGA7,ITGA8,ITGA9,ITGAX,ITGB2,ITGB5,ITGB6,ITGB7,ITGB8,MAPK8,MYL12A,MYL12B,MYL9,MYLK,PAK6,PARVA,PARVB,PFN1,PFN2,PIK3CB,PIK3R3,PLCG1,PLCG2,PTEN,RAC1,RAC2,RAP2B,RHOA,RHOG,SHC1,SRC,TLN1,TSPAN3,VASP,VCL,WIPF1
ROBO SLIT Signaling Pathway	9.53	0.346	-3.618	ABL1,ACTR3,AKT3,APBB1,ARPC1A,ARPC1B,ARPC2,ARPC3,ARPC4,ARPC5,CABLES1,CAP1,CDH2,CDKN1A,CNTNAP2,ENAH,FGR,FLT1,HCK,LCK,LYN,MMP14,MMP2,MYL12A,MYL12B,MYL9,MYO9B,NELL2,NRXN1,NRXN2,Nrxn3,PAK6,PRDM16,PRKAR1B,RAC1,RHOA,ROBO1,SLIT2,SRC,SRGAP2,TGFBR2,VEGFA,VEGFB,YES1
Synaptic Long Term Depression	9.5	0.298	-2.405	ABHD3,CACNA1A,CACNA1C,CACNA1F,CACNA1S,CACNA2D1,CACNA2D2,CACNA2D3,CACNB4,CACNG7,CTH,GAD1,GNAI1,GNAI2,GNAI3,GNAO1,GNAS,GRIA1,GRIA2,GRIA3,GRM3,GRM5,GRM8,GUCY1A1,GUCY1A2,IGF1,IGF1R,ITPR1,ITPR3,LCAT,LYN,NPR1,NPR2,NPR3,PDIA3,PLA2G5,PLAAT1,PLCB1,PLCB2,PLCD4,PLCE1,PLCG1,PLCG2,PLCH1,PLCH2,PLCL1,PNPLA3,PPM1L,PPP2R2B,PPP2R2C,PRKCA,PRKCB,PRKCD,PRKCE,PRKCG,PRKCH,PRKCQ,RAP2B,RYR2
Endothelin-1 Signaling	9.41	0.299	-0.544	ABHD3,ADCY1,ADCY5,ADCY6,ADCY7,BRAF,CASP4,EDNRB,GAB1,GNAI1,GNAI2,GNAI3,GNAO1,GNAS,GUCY1A1,GUCY1A2,HMOX1,ITPR1,ITPR3,LCAT,MAPK10,MAPK15,MAPK4,MAPK8,MYC,NPR1,NPR2,PDIA3,PIK3CB,PIK3R3,PLA2G5,PLAAT1,PLCB1,PLCB2,PLCD4,PLCE1,PLCG1,PLCG2,PLCH1,PLCH2,PLCL1,PLD1,PLD3,PLD4,Pld6,PNPLA3,PRKCA,PRKCB,PRKCD,PRKCE,PRKCG,PRKCH,PRKCQ,PTGS2,RAP2B,SHC1,SHC3,SRC
HIF1α Signaling	9.39	0.292	1.05	AKT3,BMP6,BRAF,CAMK2A,CAMK2B,CAMK4,CDKN1A,CYBB,EGLN1,EGLN3,EIF4EBP1,FLT1,GPI,HGF,HIF1A,HIF1AN,HK1,HK2,HMOX1,HSP90AA1,HSPA8,IGF1,IGF2,LDHA,MET,MMP11,MMP12,MMP14,MMP15,MMP2,MMP28,MMP8,NCF1,NCF2,PIK3CB,PIK3R3,PKM,PLCG1,PLCG2,PPP3R1,PRKCA,PRKCB,PRKCD,PRKCE,PRKCG,PRKCH,PRKCQ,RAC1,RAC2,RACK1,RAN,RAP2B,SAT1,SERPINE1,SLC2A1,STAT3,TF,TGFB2,VEGFA,VEGFB,VIM
Nuclear Cytoskeleton Signaling Pathway	9.3	0.286	-0.126	ACTA2,ACTB,ACTG1,CAPZA2,CDH2,CDH23,CDH3,CENPE,DYNC1I1,EGR1,FGR,FN1,HCK,ITGA1,ITGA2,ITGA2B,ITGA3,ITGA4,ITGA5,ITGA7,ITGA8,ITGA9,ITGAX,ITGB2,ITGB5,ITGB6,ITGB7,ITGB8,KIF18B,KIF1A,KIF21A,KIF21B,KIF26B,KIF27,KIF2C,KIF3A,KIF5C,KIF9,KIFC2,KLC3,LCK,LMNB1,LYN,MTCL1,NFKB1,NFKB2,NUP50,RHOA,RUNX2,SRC,SUN2,SYNE1,SYNE2,SYNE3,TOR1A,TUBA1B,TUBB1,TUBB4A,TUBB4B,TUBB6,YAP1,YES1,ZIC2
Serotonin Receptor Signaling	9.3	0.232	-0.096	ABHD3,ADCY1,ADCY5,ADCY6,ADCY7,AKT3,BRAF,CACNA1A,CACNA1C,CACNA1F,CACNA1S,CACNA2D1,CACNA2D2,CACNA2D3,CACNB4,CACNG7,CAMK2A,CAMK2B,CD44,CPE,EIF4EBP1,FGR,FOXO1,GNAI1,GNAI2,GNAI3,GNAO1,GNAS,GNG12,GNG5,GPR37,GUCY1A1,H3-3A/H3-3B,HCK,HIF1A,HMOX1,HTR2C,IL12B,IL4I1,ITGA2B,KALRN,KCNH2,KCNJ9,KCNN3,KCNQ2,LCAT,LCK,LYN,MAOB,MMP2,MPDZ,MYC,MYLK,NFKB1,NFKB2,NFKBIA,ORAI3,PAK6,PDIA3,PIK3CB,PIK3R3,PLA2G5,PLAAT1,PLAUR,…
Dopamine-DARPP32 Feedback in cAMP Signaling	9.24	0.301	-2.064	ADCY1,ADCY5,ADCY6,ADCY7,CACNA1A,CACNA1C,CACNA1F,CACNA1S,CACNA2D1,CACNA2D2,CACNA2D3,CACNB4,CACNG7,CAMK4,CAMKK2,CSNK1E,GNAI1,GNAI2,GNAI3,GNAS,GRIN1,GRIN2A,GRIN2B,GRIN2C,GUCY1A1,GUCY1A2,ITPR1,ITPR3,KCNJ10,KCNJ12,KCNJ2,KCNJ9,PDIA3,PLCB1,PLCB2,PLCD4,PLCE1,PLCG1,PLCG2,PLCH1,PLCH2,PLCL1,PPM1L,PPP1CA,PPP1R1B,PPP2R2B,PPP2R2C,PPP3R1,PRKAR1B,PRKCA,PRKCB,PRKCD,PRKCE,PRKCG,PRKCH,PRKCQ
GABAergic Receptor Signaling Pathway (Enhanced)	9.18	0.331	0.295	ABAT,ADCY1,ADCY5,ADCY6,ADCY7,CACNA1A,CACNA1C,CACNA1F,CACNA1S,CACNA2D1,CACNA2D2,CACNA2D3,CACNB4,CACNG7,CNTNAP2,GABBR1,GABRB1,GAD1,GLS,GLUD1,GLUL,GNAI1,GNAI2,GNAI3,GNAO1,GNG12,GNG5,GPHN,GRIN1,GRIN2A,GRIN2B,GRIN2C,GUCY1A1,ITPR1,ITPR3,KCNJ9,NLGN3,NRXN1,NRXN2,Nrxn3,PRKAR1B,SLC12A2,SLC12A5,SLC38A2,SLC38A3,SLC6A1
Epithelial Adherens Junction Signaling	9.15	0.316	1.131	ACTR3,AFDN,AKT3,ARHGAP35,ARHGEF17,ARPC1A,ARPC1B,ARPC2,ARPC3,ARPC4,ARPC5,CDH2,CFL1,CTNNA2,DIAPH1,FER,FGFR1,HGF,IGF1R,LEF1,LIMK1,LIMK2,MAGI1,MAGI2,MET,MYH10,MYL12A,MYL12B,NOTCH3,PAK6,PPM1L,PPP2R2B,PPP2R2C,PTEN,RAC1,RAP2B,RHOA,ROCK2,SRC,TCF7L2,TGFB2,TGFBR2,TGFBR3,TIAM1,TNS1,VCL,WASF1,WWC1,YAP1,YWHAH
Neuroinflammation Signaling Pathway	9.07	0.256	3.299	AKT3,B2M,BACE1,BIRC3,CALB1,CCL2,CCL5,CD40,CD86,CX3CL1,CXCL10,CYBB,GABBR1,GABRB1,GAD1,GLS,GLUL,GRIA1,GRIN1,GRIN2A,GRIN2B,GRIN2C,HLA-A,HLA-DMA,HLA-DMB,HLA-DOA,HLA-DOB,HLA-E,HLA-G,HMOX1,ICAM1,IFNGR2,IKBKE,IL12B,IRAK3,IRF7,JAK3,KCNJ9,MAPK10,MAPK15,MAPK4,MAPK8,MFGE8,MYD88,NAIP,Naip1 (includes others),NCF1,NCF2,NCSTN,NFE2L2,NFKB1,NFKB2,PIK3CB,PIK3R3,PLA2G5,PLCG1,PLCG2,PPP3R1,PRKCG,PSEN2,PSENEN,PTGS2,RA…
Caveolar-mediated Endocytosis Signaling	9.06	0.413	-0.209	ABL1,ACTA2,ACTB,ACTG1,B2M,CD48,CD55,FLNA,FLOT2,HLA-A,HLA-E,HLA-G,ITGA1,ITGA2,ITGA2B,ITGA3,ITGA4,ITGA5,ITGA7,ITGA8,ITGA9,ITGAX,ITGB2,ITGB5,ITGB6,ITGB7,ITGB8,PRKCA,PTPN1,RAB5C,SRC
Opioid Signaling Pathway	9.05	0.264	0.246	ADCY1,ADCY5,ADCY6,ADCY7,AKT3,Ap2b1,BAD,BRAF,CACNA1A,CACNA1C,CACNA1F,CACNA1S,CACNA2D1,CACNA2D2,CACNA2D3,CACNB4,CACNG7,CAMK2A,CAMK2B,CAMK4,CLTA,CLTB,ELK1,FGR,GNAI1,GNAI2,GNAI3,GNAO1,GNAS,GNG12,GNG5,GRIN1,GRIN2A,GRIN2B,GRIN2C,GUCY1A1,HCK,ITPR1,ITPR3,KCNJ9,LCK,LEF1,LYN,MAPK15,MAPK4,MYC,NFKB1,NFKB2,NFKBIA,OGFR,PDE1B,PLCB1,PPP3R1,PRKAR1B,PRKCA,PRKCB,PRKCD,PRKCE,PRKCG,PRKCH,PRKCQ,RAC1,RAC2,RAP2B,RGS11,R…
Parkinson's Signaling Pathway	9.02	0.257	-0.788	ACTA2,ACTB,ACTG1,ALDH16A1,ALDH18A1,ALDH1B1,ALDH1L1,ALDH7A1,ATP6AP1,ATP6V0B,ATP6V0C,ATP6V0D1,ATP6V0D2,ATP6V0E1,ATP6V1B2,ATP6V1C1,ATP6V1G1,ATP6V1G2,CACNA1A,CACNA1C,CACNA1F,CACNA1S,CACNA2D1,CACNA2D2,CACNA2D3,CACNB4,CACNG7,CAMK2A,CAMK2B,CNR2,FCGR1A,FCGR2A,FCGR2B,FCGR3A/FCGR3B,GPR37,GRIA1,GRIA2,GRIA3,GRIN1,GRIN2A,GRIN2B,GRIN2C,IL12B,IL1A,IL4I1,ITPR1,ITPR3,LRRK2,MAOB,MAPK8,NDUFA4L2,NDUFA6,NDUFB4,NFE2L2…
GPCR-Mediated Nutrient Sensing in Enteroendocrine Cells	8.98	0.347	-0.949	ADCY1,ADCY5,ADCY6,ADCY7,CACNA1A,CACNA1C,CACNA1F,CACNA1S,CACNA2D1,CACNA2D2,CACNA2D3,CACNB4,CACNG7,FFAR1,GNAI1,GNAI2,GNAI3,GNAS,GNG12,GNG5,GUCY1A1,ITPR1,ITPR3,PDIA3,PLCB1,PLCB2,PLCD4,PLCE1,PLCG1,PLCG2,PLCH1,PLCH2,PLCL1,PRKAR1B,PRKCA,PRKCB,PRKCD,PRKCE,PRKCG,PRKCH,PRKCQ
PI3K/AKT Signaling	8.85	0.29	3.413	AKT3,BAD,CDC37,CDKN1A,CSF2RB,EIF4EBP1,FOXO1,GAB1,HSP90AA1,HSP90AB1,HSP90B1,IFNAR1,IKBKE,IL10RB,IL13RA1,IL17RC,IL17RE,IL21R,IL27RA,IL2RG,IL3RA,IL4R,IL7R,INPP5J,INPPL1,ITGA1,ITGA2,ITGA2B,ITGA3,ITGA4,ITGA5,ITGA7,ITGA8,ITGA9,ITGAX,ITGB2,ITGB5,ITGB6,ITGB7,ITGB8,JAK3,MAPK8IP1,NFKB1,NFKB2,NFKBIA,NFKBID,PIK3CB,PIK3R3,PPM1L,PPP2R2B,PPP2R2C,PTEN,PTGS2,RAP2B,RELB,SHC1,SYNJ2,YWHAH
Amyotrophic Lateral Sclerosis Signaling	8.66	0.345	-1.89	AKT3,APAF1,BAX,BIRC3,CACNA1A,CACNA1C,CACNA1F,CACNA1S,CACNA2D1,CACNA2D2,CACNA2D3,CACNB4,CACNG7,CAPN1,CAPN3,CAPN6,GLUL,GPX1,GRIA1,GRIA2,GRIA3,GRIK2,GRIK3,GRIK5,GRIN1,GRIN2A,GRIN2B,GRIN2C,IGF1,NAIP,Naip1 (includes others),NEFH,PIK3CB,PIK3R3,RAB5C,RAC1,SLC1A2,SSR4,VEGFA,VEGFB
Adrenomedullin signaling pathway	8.49	0.286	-1.236	ADCY1,ADCY5,ADCY6,ADCY7,AKT3,BAD,BAX,BRAF,C3,CEBPB,CTH,ELK1,GAD1,GNAS,GPR37,GUCY1A1,GUCY1A2,HIF1A,IL1A,IL1RN,ITPR1,ITPR3,KCNH2,KCNN3,KCNQ2,MAPK10,MAPK15,MAPK4,MAPK8,MMP2,MYLK,NFKB1,NFKB2,NPR1,NPR2,NPR3,PDIA3,PIK3CB,PIK3R3,PLCB1,PLCB2,PLCD4,PLCE1,PLCG1,PLCG2,PLCH1,PLCH2,PLCL1,PRKAR1B,PTK2B,RAP2B,RELB,RXRA,RXRG,SHC1,SHC3,TNF
Virus Entry via Endocytic Pathways	8.42	0.339	0.845	ABL1,ACTA2,ACTB,ACTG1,Ap2b1,AP3D1,AP3M2,B2M,CD55,CLTA,CLTB,CXADR,DNM1,FLNA,FOLR1,HLA-A,HLA-E,HLA-G,ITGA2,ITGA5,ITGB2,ITGB5,ITGB6,ITGB7,ITGB8,PIK3CB,PIK3R3,PLCG1,PLCG2,PRKCA,PRKCB,PRKCD,PRKCE,PRKCG,PRKCH,PRKCQ,RAC1,RAC2,RAP2B,SRC
HGF Signaling	8.39	0.326	-0.73	AKT3,CDKN1A,CDKN2A,DOCK1,ELK1,ELK3,GAB1,HGF,ITGA1,ITGA2,ITGA2B,ITGA3,ITGA4,ITGA5,ITGA7,ITGA8,ITGA9,ITGAX,ITGB2,ITGB5,ITGB6,ITGB7,ITGB8,MAP3K15,MAPK10,MAPK8,MET,PIK3CB,PIK3R3,PLCG1,PLCG2,PRKCA,PRKCB,PRKCD,PRKCE,PRKCG,PRKCH,PRKCQ,PTGS2,PTPN11,RAC1,RAP2B,STAT3
Interleukin-4 and Interleukin-13 signaling	8.29	0.345	2.271	ALOX5,BCL6,CCL2,CDKN1A,FN1,FOXO1,HGF,HIF1A,HMOX1,HSP90AA1,HSPA8,ICAM1,IL12B,IL13RA1,IL1A,IL2RG,IL4R,ITGAX,ITGB2,JAK3,JUNB,LAMA5,LBP,LCN2,MMP2,MYC,OSM,PIM1,PTGS2,SOCS3,SOX2,STAT1,STAT3,TNF,VCAM1,VEGFA,VIM,ZEB1
Oxytocin Signaling Pathway	8.13	0.255	-0.707	AKT3,ATP2B1,ATP2B2,ATP2B3,ATP2B4,CACNA1A,CACNA1C,CACNA1F,CACNA1S,CACNA2D1,CACNA2D2,CACNA2D3,CACNB4,CACNG7,CAMKK2,CCL5,CTH,EEF2,GAD1,GJA1,GNAI1,GNAI2,GNAI3,GNAO1,GNG12,GNG5,GUCY1A1,GUCY1A2,ITPR1,ITPR3,LPL,MAPK10,MAPK15,MAPK4,MAPK8,MYH10,MYH11,MYH14,MYH9,MYL6,MYL9,MYLK,MYO18B,MYO5C,NFE2L2,NFKB1,NFKB2,NPR1,NPR2,NPR3,PIK3CB,PIK3R3,PLA2G5,PLCB1,PLCB2,PPARA,PPP3R1,PRKAR1B,PRKCA,PRKCB,PRKCD,PRKCE,PRKCG,…
Role of NFAT in Cardiac Hypertrophy	8.11	0.272	-1.457	ADCY1,ADCY5,ADCY6,ADCY7,AKAP5,AKT3,CACNA1A,CACNA1C,CACNA1F,CACNA1S,CACNA2D1,CACNA2D2,CACNA2D3,CACNB4,CACNG7,CAMK2A,CAMK2B,CAMK4,CTF1,GNAI1,GNAI2,GNAI3,GNAS,GNG12,GNG5,GUCY1A1,HDAC9,IGF1,IGF1R,ITPR1,ITPR3,MAPK10,MAPK8,MEF2A,PDIA3,PIK3CB,PIK3R3,PLCB1,PLCB2,PLCD4,PLCE1,PLCG1,PLCG2,PLCH1,PLCH2,PLCL1,PPP3R1,PRKAR1B,PRKCA,PRKCB,PRKCD,PRKCE,PRKCG,PRKCH,PRKCQ,RAP2B,SHC1,SHC3,SRC,TGFB2,TGFBR2
Clathrin-mediated endocytosis	8.09	0.323	0.926	AAK1,ACTB,ACTG1,ACTR3,Ap2b1,ARPC1A,ARPC2,ARPC3,ARPC4,ARPC5,CD3G,CD4,CLTA,CLTB,CTTN,DAB2,DNAJC6,DNM1,EPN2,FZD4,HIP1R,HSPA8,IL7R,KIAA0319,LDLR,LDLRAP1,M6PR,NECAP2,PACSIN3,PIP5K1C,RAB5C,RPS27A,SCARB2,SH3GL2,SH3KBP1,SNAP91,STON2,SYNJ2,SYT1,SYT9,TF,VAMP2
Acetylcholine Receptor Signaling Pathway	8.05	0.284	-2.292	ADAM9,ADCY1,ADCY5,ADCY6,ADCY7,AKT3,CACNA1A,CACNA1C,CACNA1F,CACNA1S,CACNA2D1,CACNA2D2,CACNA2D3,CACNB4,CACNG7,CAMK2A,CAMK2B,CASP4,CHRNA4,GNAI1,GNAI2,GNAI3,GNAO1,GUCY1A1,HMOX1,ITPR1,ITPR3,KCNJ2,NCSTN,NFE2L2,NFKB1,NFKB2,PDIA3,PIK3CB,PIK3R3,PLCB1,PLCB2,PLCD4,PLCE1,PLCG1,PLCG2,PLCH1,PLCH2,PLCL1,PRKAR1B,PRKCA,PRKCB,PRKCD,PRKCE,PRKCG,PRKCH,PRKCQ,PSEN2,PSENEN,TNF
Tumor Microenvironment Pathway	8.04	0.291	2.661	AKT3,BAD,BRAF,CCL2,CD274,CD44,CSF1,CSPG4,CXCR4,FGF11,FGF12,FN1,FOXO1,HGF,HIF1A,HLA-A,HLA-E,HLA-G,ICAM1,IGF1,IGF2,ITGA5,LEPR,MMP11,MMP12,MMP14,MMP15,MMP2,MMP28,MMP8,MYC,NFKB1,NFKB2,OSM,PDGFA,PDGFD,PIK3CB,PIK3R3,PLAU,PTGS2,RAC1,RAP2B,RELB,SLC16A1,SLC2A1,SPP1,STAT3,TGFB2,TIAM1,TNF,VEGFA,VEGFB
Role of Macrophages, Fibroblasts and Endothelial Cells in Rheumatoid Arthritis	8.01	0.243	3.488	AKT3,APC,APC2,C5AR1,CAMK2A,CAMK2B,CCL2,CCL5,CEBPA,CEBPB,CSF1,CSNK1E,DKK3,FCGR1A,FCGR3A/FCGR3B,FN1,FZD4,FZD6,GNAO1,ICAM1,IKBKE,IL17RC,IL1A,IL1RN,IRAK3,LEF1,LRP6,MAPKAPK2,MIF,MYC,MYD88,NFKB1,NFKBIA,NFKBID,NLK,OSM,PDGFA,PDGFD,PDIA3,PIK3CB,PIK3R3,PLCB1,PLCB2,PLCD4,PLCE1,PLCG1,PLCG2,PLCH1,PLCH2,PLCL1,PPP3R1,PRKCA,PRKCB,PRKCD,PRKCE,PRKCG,PRKCH,PRKCQ,RAC1,RAP2B,RHOA,ROCK2,SFRP1,SFRP5,SOCS3,SRC,STAT3,TCF…
Neuregulin Signaling	7.99	0.333	0.218	AKT3,BAD,CDK5R1,ELK1,ERBB4,HSP90AA1,HSP90AB1,HSP90B1,ITGA1,ITGA2,ITGA2B,ITGA3,ITGA4,ITGA5,ITGA7,ITGA8,ITGA9,ITGAX,ITGB2,ITGB5,ITGB6,ITGB7,ITGB8,MYC,PIK3R3,PLCG1,PLCG2,PRKCA,PRKCB,PRKCD,PRKCE,PRKCG,PRKCH,PRKCQ,PTEN,PTPN11,RAP2B,SHC1,SRC
PAK Signaling	7.99	0.333	0.192	CFL1,EPHA3,EPHB3,ITGA1,ITGA2,ITGA2B,ITGA3,ITGA4,ITGA5,ITGA7,ITGA8,ITGA9,ITGAX,ITGB2,ITGB5,ITGB6,ITGB7,ITGB8,LIMK1,LIMK2,MAPK10,MAPK8,MYL12A,MYL12B,MYL6,MYL9,MYLK,PAK6,PDGFA,PDGFD,PDGFRA,PDGFRB,PIK3CB,PIK3R3,PTK2B,RAC1,RAP2B,SHC1,TNF
Corticotropin Releasing Hormone Signaling	7.79	0.303	-1.121	ADCY1,ADCY5,ADCY6,ADCY7,ARPC5,BRAF,CACNA1A,CACNA1C,CACNA1F,CACNA1S,CACNA2D1,CACNA2D2,CACNA2D3,CACNB4,CACNG7,CAMK4,CRHR2,CTH,ELK1,GAD1,GNAI1,GNAI2,GNAI3,GNAO1,GNAS,GUCY1A1,GUCY1A2,ITPR1,ITPR3,MEF2A,NPR1,NPR2,NPR3,PLCG1,PLCG2,PRKAR1B,PRKCA,PRKCB,PRKCD,PRKCE,PRKCG,PRKCH,PRKCQ,PTCH1,PTGS2,VEGFA
Pathogen Induced Cytokine Storm Signaling Pathway	7.75	0.235	4.181	BHLHE40,C3,Ccl2,CCL2,CCL3L3,CCL4,CCL5,Ccl6,Ccl8,CD163,CLEC7A,COL11A1,COL11A2,Col17a1,COL18A1,COL27A1,COL4A3,COL4A4,COL4A5,COL6A3,COL8A1,COL8A2,COL9A3,CSF2RA,CSF2RB,CX3CL1,CXCL10,CXCL13,CXCL14,CXCL16,Cxcl9,CXCR4,DHX58,FTH1,FTL,HLA-DMA,HLA-DMB,HLA-DOA,HLA-DOB,IFIH1,IFNAR1,IFNAR2,IFNGR2,IL12B,IL1A,IL1RN,IL21R,IRF1,IRF7,IRF9,LYST,MAPK10,MAPK15,MAPK4,MAPK8,MYC,MYD88,Naip1 (includes others),NFKB1,NFKB2…
Clathrin-mediated Endocytosis Signaling	7.73	0.274	#NUM!	AAK1,ACTA2,ACTB,ACTG1,ACTR3,Ap2b1,AP3D1,AP3M2,APOC2,APOE,ARPC1A,ARPC1B,ARPC2,ARPC3,ARPC4,ARPC5,CLTA,CLTB,CLU,CTTN,DAB2,DNM1,FGF11,FGF12,HIP1R,HSPA8,IGF1,ITGA5,ITGB2,ITGB5,ITGB6,ITGB7,ITGB8,LDLR,LDLRAP1,LYZ,MET,MYO1E,NUMB,PDGFA,PDGFD,PIK3CB,PIK3R3,PIP5K1C,PPP3R1,RAB5C,RAB7A,RAC1,RPS27A,SH3GL2,SH3KBP1,SNAP91,SRC,STON2,TF,VEGFA,VEGFB
CREB Signaling in Neurons	7.7	0.209	-3.078	ACKR4,ADCY1,ADCY5,ADCY6,ADCY7,ADGRA3,ADGRB1,ADGRB2,ADGRB3,ADGRE1,ADGRG5,ADGRL1,ADGRL3,ADGRV1,AKT3,BMP6,C3AR1,C5AR1,CACNA1A,CACNA1C,CACNA1F,CACNA1S,CACNA2D1,CACNA2D2,CACNA2D3,CACNB4,CACNG7,CAMK2A,CAMK2B,CAMK4,CCRL2,CELSR1,CELSR2,CELSR3,CMKLR1,CNR2,CRHR2,EDNRB,ELK1,FFAR1,FGFR1,FGFR2,FGFR3,FLT1,FZD4,FZD6,GABBR1,GNAI1,GNAI2,GNAI3,GNAO1,GNAS,GNG12,GNG5,GPR108,GPR137,GPR137B,GPR141,GPR157,GPR162,GPR174…
CXCR4 Signaling	7.68	0.292	1.067	ADCY1,ADCY5,ADCY6,ADCY7,AKT3,BCAR1,CD4,CXCR4,DOCK1,EGR1,ELK1,ELMO1,ELMO3,GNAI1,GNAI2,GNAI3,GNAO1,GNAS,GNG12,GNG5,GUCY1A1,ITPR1,ITPR3,LYN,MAPK10,MAPK8,MYL12A,MYL12B,MYL6,MYL9,PAK6,PIK3CB,PIK3R3,PLCB1,PLCB2,PRKCA,PRKCB,PRKCD,PRKCE,PRKCG,PRKCH,PRKCQ,RAC1,RAC2,RAP2B,RHOA,RHOG,ROCK2,SRC
Macropinocytosis Signaling	7.58	0.382	1.414	CD14,CSF1,HGF,ITGA5,ITGB2,ITGB5,ITGB6,ITGB7,ITGB8,MET,MRC1,PDGFA,PDGFD,PIK3CB,PIK3R3,PLCG1,PLCG2,PRKCA,PRKCB,PRKCD,PRKCE,PRKCG,PRKCH,PRKCQ,RAC1,RAP2B,RHOA,SRC,USP6NL
STAT3 Pathway	7.56	0.311	-0.343	BMP6,CDKN1A,CSF2RB,FGFR1,FGFR2,FGFR3,FLT1,HGF,IFNAR1,IGF1,IGF1R,IL10RB,IL13RA1,IL17RC,IL17RE,IL1A,IL21R,IL27RA,IL2RG,IL3RA,IL4R,IL7R,MAP3K21,MAPK10,MAPK8,MYC,NTRK2,NTRK3,PDGFRA,PDGFRB,PIM1,PTPN6,RAC1,RAP2B,SOCS3,SOCS6,SRC,STAT3,TGFB2,TGFBR2,TGFBR3,VEGFA
Remodeling of Epithelial Adherens Junctions	7.53	0.397	3.051	ACTA2,ACTB,ACTG1,ACTN1,ACTR3,APC,ARPC1A,ARPC1B,ARPC2,ARPC3,ARPC4,ARPC5,CTNNA2,DNM1,HGF,MET,NME1,RAB5C,RAB7A,SRC,TUBA1B,TUBB,TUBB1,TUBB4A,TUBB4B,TUBB6,VCL
Integrin cell surface interactions	7.52	0.365	-1.257	CD44,COL18A1,COL4A3,COL4A4,COL4A5,COL6A3,COL8A1,COL8A2,COL9A3,FBN1,FN1,HSPG2,ICAM1,ITGA1,ITGA2,ITGA2B,ITGA3,ITGA4,ITGA5,ITGA7,ITGA8,ITGA9,ITGAX,ITGB2,ITGB5,ITGB6,ITGB7,ITGB8,PECAM1,SPP1,VCAM1
Interferon gamma signaling	7.49	0.351	4.004	B2M,CAMK2A,CAMK2B,CD44,FCGR1A,GBP2,GBP4,GBP6,HLA-A,HLA-E,HLA-G,ICAM1,IFI30,IFNGR2,IRF1,IRF7,IRF8,IRF9,NCAM1,OAS1,OAS2,OAS3,OASL,PML,PRKCD,PTPN1,PTPN11,PTPN6,SOCS3,STAT1,TRIM2,TRIM25,VCAM1
ILK Signaling	7.46	0.274	0.729	ACTA2,ACTB,ACTG1,ACTN1,AKT3,CFL1,DOCK1,DSP,FBLIM1,FERMT2,FLNA,FN1,HIF1A,IRS1,ITGB2,ITGB5,ITGB6,ITGB7,ITGB8,KRT18,LEF1,MAPK10,MAPK8,MYC,MYH10,MYH11,MYH14,MYH9,MYL6,MYL9,MYO18B,MYO5C,NACA,NFKB1,NFKB2,PARVA,PARVB,PIK3CB,PIK3R3,PPM1L,PPP2R2B,PPP2R2C,PTEN,PTGS2,RAC1,RAC2,RELB,RHOA,RHOG,TESK1,TNF,VCL,VEGFA,VEGFB,VIM
SNARE Signaling Pathway	7.45	0.309	-2.777	ADCY1,ADCY5,ADCY6,ADCY7,CACNA2D1,CACNA2D2,CACNB4,CAMK2A,CAMK2B,CPLX1,CPLX2,GUCY1A1,HSPA8,MYH10,MYH11,MYH14,MYH9,MYL6,MYL9,MYO18B,MYO5C,NAPB,PRKAR1B,RAB27A,RAB7A,SNAP23,SNAP25,SNAP29,SNAP91,STX1B,STXBP1,STXBP2,STXBP4,SYN1,SYN2,SYN3,SYT1,SYT12,SYT14,SYT17,SYT9,VAMP2
Signaling by VEGF	7.43	0.333	2.058	ACTB,ACTG1,AKT3,AXL,BCAR1,CYBA,CYBB,DOCK1,ELMO1,FLT1,HSP90AA1,ITPR1,ITPR3,MAPKAPK2,NCF1,NCF2,NCF4,NCKAP1,NRP1,NRP2,PIK3CB,PLCG1,PRKCA,PRKCB,PRKCD,PRR5L,PTK2B,RAC1,RHOA,ROCK2,SRC,VAV1,VEGFA,VEGFB,WASF1,WASF3
Apelin Cardiomyocyte Signaling Pathway	7.42	0.343	-1.029	AKT3,GNAI1,GNAI2,GNAI3,HIF1A,ITPR1,MAPK10,MAPK15,MAPK4,MAPK8,MYL12A,MYL12B,MYL6,MYL9,MYLK,PDIA3,PIK3CB,PIK3R3,PLCB1,PLCB2,PLCD4,PLCE1,PLCG1,PLCG2,PLCH1,PLCH2,PLCL1,PRKCA,PRKCB,PRKCD,PRKCE,PRKCG,PRKCH,PRKCQ
14-3-3-mediated Signaling	7.4	0.315	-0.365	AKT3,BAD,BAX,ELK1,FOXO1,MAPK10,MAPK8,PDCD6IP,PDIA3,PIK3CB,PIK3R3,PLCB1,PLCB2,PLCD4,PLCE1,PLCG1,PLCG2,PLCH1,PLCH2,PLCL1,PRKCA,PRKCB,PRKCD,PRKCE,PRKCG,PRKCH,PRKCQ,RAP2B,SRC,TNF,TRAF2,TUBA1B,TUBB,TUBB1,TUBB4A,TUBB4B,TUBB6,VIM,YAP1,YWHAH
Myelination Signaling Pathway	7.35	0.239	-0.226	ACVRL1,AKT3,APC,ARHGAP12,ARHGAP35,BACE1,BMP1,BMP6,BMP7,BRAF,DLC1,EGR2,EIF4EBP1,ERBB4,FGFR1,FGFR2,FGFR3,FGR,FZD4,FZD6,GLIS2,GPR37,HCK,HDAC9,ID2,ID4,IGF1,IGF1R,IRS1,ITGA2,ITGA3,ITGB2,ITGB5,ITGB6,ITGB7,ITGB8,LAMA5,LAMB1,LCK,LMNB1,LYN,MTHFD2,MYRF,NCSTN,NFKB1,NFKB2,NTRK2,PDGFA,PDGFD,PDGFRA,PDGFRB,PIK3CB,PIK3R3,PLCG1,PLCG2,PLP1,PPP3R1,PRKAR1B,PSEN2,PSENEN,PTEN,PTK2B,PTPN11,RAC1,RAP2B,RAPGEF3,RHOA,ROCK2…
Antioxidant Action of Vitamin C	7.27	0.325	0	ABHD3,CSF2RA,CSF2RB,GLRX,GSTO1,HMOX1,IKBKE,LCAT,MAPK10,MAPK8,NFKB1,NFKB2,NFKBIA,NFKBID,NXN,PDIA3,PLA2G5,PLAAT1,PLCB1,PLCB2,PLCD4,PLCE1,PLCG1,PLCG2,PLCH1,PLCH2,PLCL1,PLD1,PLD3,PLD4,Pld6,PNPLA3,RELB,SELENOT,SLC2A1,TNF,TXNRD1
Estrogen Receptor Signaling	7.24	0.225	0.57	ADCY1,ADCY5,ADCY6,ADCY7,AKT3,BAD,CACNA1A,CACNA1C,CACNA1F,CACNA1S,CACNA2D1,CACNA2D2,CACNA2D3,CACNB4,CACNG7,CDKN1A,CFL1,EIF4EBP1,ESR1,FOXO1,GNAI1,GNAI2,GNAI3,GNAO1,GNAS,GNG12,GNG5,GPS2,GUCY1A1,HIF1A,HNRNPD,HSP90AA1,HSP90AB1,HSP90B1,IGF1,IGF1R,IGF2,JAK3,LEPR,LIMK1,LIMK2,MDK,MED12L,MMP11,MMP12,MMP14,MMP15,MMP2,MMP28,MMP8,MYC,MYL12A,MYL12B,MYL6,MYL9,NDUFA4L2,NDUFA6,NDUFB4,NFKB1,NFKB2,NRIP1,PDIA3,PIK3C…
Agranulocyte Adhesion and Diapedesis	7.16	0.267	#NUM!	ACKR4,ACTA2,ACTB,ACTG1,C5AR1,Ccl2,CCL2,CCL3L3,CCL4,CCL5,Ccl6,Ccl8,CD34,CLDN1,CLDN2,CLDN3,CX3CL1,CXCL10,CXCL13,CXCL14,CXCL16,Cxcl9,CXCR4,EZR,FN1,GNAI1,GNAI2,GNAI3,ICAM1,IL1A,IL1RN,ITGA4,ITGA5,ITGB2,ITGB7,MMP11,MMP12,MMP14,MMP15,MMP2,MMP28,MMP8,MSN,MYH10,MYH11,MYH14,MYH9,MYL6,MYL9,MYO18B,MYO5C,PECAM1,PF4,PODXL2,TNF,VCAM1
Renin-Angiotensin Signaling	7.02	0.314	0.73	ACE,ADCY1,ADCY5,ADCY6,ADCY7,CCL2,CCL5,ELK1,GUCY1A1,ITPR1,ITPR3,MAPK10,MAPK8,NFKB1,NFKB2,PAK6,PIK3CB,PIK3R3,PLCG1,PLCG2,PRKAR1B,PRKCA,PRKCB,PRKCD,PRKCE,PRKCG,PRKCH,PRKCQ,PTK2B,PTPN6,RAC1,RAP2B,RELB,SHC1,SHC3,STAT1,STAT3,TNF
fMLP Signaling in Neutrophils	6.98	0.305	2.333	ACTR3,ARPC1A,ARPC1B,ARPC2,ARPC3,ARPC4,ARPC5,CYBB,ELK1,GNAI1,GNAI2,GNAI3,GNAO1,GNAS,GNG12,GNG5,ITPR1,ITPR3,NCF1,NCF2,NFKB1,NFKB2,NFKBIA,NFKBID,PIK3CB,PIK3R3,PLCB1,PLCB2,PPP3R1,PRKCA,PRKCB,PRKCD,PRKCE,PRKCG,PRKCH,PRKCQ,RAC1,RAC2,RAP2B,RELB
Role of Pattern Recognition Receptors in Recognition of Bacteria and Viruses	6.95	0.288	2.785	C1QA,C1QB,C1QC,C3,C3AR1,C5AR1,CCL5,CLEC7A,EIF2AK2,IFIH1,IL12B,IL1A,IRF7,MAPK10,MAPK8,MYD88,NFKB1,NFKB2,OAS1,Oas1c (includes others),OAS2,OAS3,OSM,PIK3CB,PIK3R3,PLCG2,PRKCA,PRKCB,PRKCD,PRKCE,PRKCG,PRKCH,PRKCQ,RELB,RNASEL,TGFB2,TLR1,TLR2,TLR7,TLR9,TNF,TNFSF12,TNFSF13B,TNFSF8,Tnfsf9
Integration of energy metabolism	6.94	0.33	0.192	ACLY,ACSL3,ADCY1,ADCY5,ADCY6,ADCY7,ADIPOR1,AKAP5,CACNA1A,CACNA1C,CACNA2D2,FFAR1,GNAI1,GNAI2,GNAS,GNG12,GNG5,GNGT2,ITPR1,ITPR3,KCNC2,KCNG2,MLX,PLCB1,PLCB2,PRKAR1B,PRKCA,RAPGEF3,SLC2A1,SNAP25,STXBP1,TALDO1,TKT,VAMP2
Synaptic Long Term Potentiation	6.88	0.303	-2.92	ADCY1,CACNA1C,CAMK2A,CAMK2B,CAMK4,GRIA1,GRIA2,GRIA3,GRIN1,GRIN2A,GRIN2B,GRIN2C,GRM3,GRM5,GRM8,ITPR1,ITPR3,PDIA3,PLCB1,PLCB2,PLCD4,PLCE1,PLCG1,PLCG2,PLCH1,PLCH2,PLCL1,PPP1CA,PPP1R1A,PPP3R1,PRKAR1B,PRKCA,PRKCB,PRKCD,PRKCE,PRKCG,PRKCH,PRKCQ,RAP2B,RAPGEF3
Ion channel transport	6.83	0.273	-0.714	ANO4,ASIC2,ATP11A,ATP11C,ATP13A2,ATP13A4,ATP1A2,ATP1A3,ATP1B1,ATP1B2,ATP2B1,ATP2B2,ATP2B3,ATP2B4,ATP6AP1,ATP6V0B,ATP6V0C,ATP6V0D1,ATP6V0D2,ATP6V0E1,ATP6V1B2,ATP6V1C1,ATP6V1G1,ATP6V1G2,ATP8A1,ATP9A,BEST3,CAMK2A,CAMK2B,CLCN7,FXYD1,MCOLN1,MCOLN2,NALCN,OSTM1,RPS27A,RYR2,SRI,TRPC1,TRPC4,TRPM2,TRPM3,TRPV2,TRPV4,TTYH1,TTYH2,UNC80,WNK2,WNK4,WWP1
TREM1 Signaling	6.82	0.364	4.811	AKT3,CCL2,CD40,CD83,CD86,FCGR2B,ICAM1,ITGA5,ITGAX,LAT2,MYD88,Naip1 (includes others),NFKB1,NFKB2,NLRC3,NLRC5,PLCG1,PLCG2,RELB,STAT3,TLR1,Tlr12,Tlr13,TLR2,TLR7,TLR9,TNF,TYROBP
IL-15 Production	6.82	0.309	-0.822	ABL1,AXL,CSF2RA,DDR1,DDR2,EPHA3,EPHB1,EPHB3,ERBB4,FER,FGFR1,FGFR2,FGFR3,FGR,FLT1,HCK,IGF1R,IRF1,ITK,JAK3,LCK,LMTK3,LYN,MET,NFKB1,NFKB2,NTRK2,NTRK3,PDGFRA,PDGFRB,PEAK1,PTK2B,PTK7,RELB,SRC,STAT1,TYRO3,YES1
Ephrin A Signaling	6.68	0.295	1.406	AKT3,ARHGAP35,ARHGEF16,ARHGEF5,BMP6,BRAF,CFL1,CYBB,EPHA3,FGR,HCK,HGF,IGF1,LCK,LIMK1,LYN,MMP14,MYL12A,MYL12B,MYL6,MYL9,NCSTN,NGEF,PIK3CB,PIK3R3,PLCG2,PRKAR1B,PSEN2,PSENEN,PTPN11,RAC1,RHOA,RHOG,ROCK2,SIPA1L1,SRC,STAT3,TGFB2,VAV1,VEGFA,YES1
Tight Junction Signaling	6.65	0.272	#NUM!	ACTA2,ACTB,ACTG1,AFDN,AKT3,ARHGEF2,CDK4,CEBPA,CGN,CLDN1,CLDN2,CLDN3,MAGI2,MPDZ,MYH10,MYH11,MYH14,MYH9,MYL6,MYL9,MYLK,MYO18B,MYO5C,NAPB,NFKB1,NFKB2,PARD3,PATJ,PPM1L,PPP2R2B,PPP2R2C,PRKAR1B,PTEN,RAC1,RELB,RHOA,SNAP25,SPTAN1,STX1B,TGFB2,TGFBR2,TIAM1,TJP1,TJP2,TJP3,TNF,VAMP2,VASP,VCL
Nitric Oxide Signaling in the Cardiovascular System	6.63	0.308	0	AKT3,CACNA1A,CACNA1C,CACNA1F,CACNA1S,CACNA2D1,CACNA2D2,CACNA2D3,CACNB4,CACNG7,FLT1,GUCY1A1,GUCY1A2,HSP90AA1,HSP90AB1,HSP90B1,ITPR1,ITPR3,KNG1,NPR1,NPR2,PDE1B,PDE3B,PDE5A,PIK3CB,PIK3R3,PRKAR1B,PRKCA,PRKCB,PRKCD,PRKCE,PRKCG,PRKCH,PRKCQ,RYR2,VEGFA,VEGFB
Dilated Cardiomyopathy Signaling Pathway	6.59	0.287	-0.192	ACTA2,ACTB,ACTG1,ADCY1,ADCY5,ADCY6,ADCY7,AKT3,BAD,BAX,CACNA1A,CACNA1C,CACNA1F,CACNA1S,CACNA2D1,CACNA2D2,CACNA2D3,CACNB4,CACNG7,CAMK2A,CAMK2B,CAMK4,DMD,DSG2,GAB1,GNAS,GUCY1A1,ITPR1,ITPR3,MYH10,MYH11,MYH14,MYH9,MYL6,MYL9,MYO18B,MYO5C,PRKAR1B,PRKCE,PTPN11,RYR2,TNNI2,UTRN
Degradation of the extracellular matrix	6.55	0.379	0.2	A2M,ADAM15,ADAM8,ADAMTS16,BCAN,BMP1,CAPN1,CD44,CTSS,CTSV,FBN1,FN1,HSPG2,HTRA1,LAMA5,LAMB1,MMP11,MMP12,MMP14,MMP15,MMP2,MMP8,NCSTN,SCUBE3,SPP1
Actin Nucleation by ARP-WASP Complex	6.49	0.333	2.357	ACTR3,ARPC1A,ARPC1B,ARPC2,ARPC3,ARPC4,ARPC5,ITGA1,ITGA2,ITGA2B,ITGA3,ITGA4,ITGA5,ITGA7,ITGA8,ITGA9,ITGAX,ITGB2,ITGB5,ITGB6,ITGB7,ITGB8,RAC1,RAC2,RAP2B,RHOA,RHOG,ROCK2,VASP,WASF1,WIPF1
ERK/MAPK Signaling	6.41	0.256	0.762	BAD,BCAR1,BRAF,DOCK1,DUSP2,DUSP9,EIF4EBP1,ELK1,ELK3,ESR1,H3-3A/H3-3B,ITGA1,ITGA2,ITGA2B,ITGA3,ITGA4,ITGA5,ITGA7,ITGA8,ITGA9,ITGAX,ITGB2,ITGB5,ITGB6,ITGB7,ITGB8,KSR1,MYC,PAK6,PIK3CB,PIK3R3,PLA2G5,PLCG1,PLCG2,PPM1L,PPP1CA,PPP2R2B,PPP2R2C,PRKAR1B,PRKCA,PRKCB,PRKCD,PRKCE,PRKCG,PTK2B,RAC1,RAC2,RAP2B,RAPGEF3,SHC1,SRC,STAT1,STAT3,TLN1,YWHAH
Antigen Presentation Pathway	6.39	0.462	4.243	B2M,CALR,CANX,HLA-A,HLA-DMA,HLA-DMB,HLA-DOA,HLA-DOB,HLA-E,HLA-G,NLRC5,PDIA3,PSMB6,PSMB8,PSMB9,TAP1,TAP2,TAPBP
ISGylation Signaling Pathway	6.39	0.315	4.459	DTX3L,EIF2AK2,HIF1A,IFIH1,IFNAR1,IFNAR2,IL10RB,IRF1,IRF7,IRF8,IRF9,ISG15,ITGA2,ITGA3,ITGB2,MAPK10,MAPK8,NFKB1,NFKB2,RPS15,RTN4,SQSTM1,STAT1,STAT2,TLR1,Tlr12,Tlr13,TLR2,TLR7,TLR9,TRIM25,UBA7,UBE2L6,USP18
RHO GTPases Activate ROCKs	6.35	0.632	0	CFL1,LIMK1,LIMK2,MYH10,MYH11,MYH14,MYH9,MYL12B,MYL6,MYL9,RHOA,ROCK2
P2Y Purinergic Receptor Signaling Pathway	6.32	0.293	0.169	ADCY1,ADCY5,ADCY6,ADCY7,AKT3,GNAI1,GNAI2,GNAI3,GNG12,GNG5,GUCY1A1,ITGA2B,MYC,NFKB1,NFKB2,P2RY12,P2RY6,PDIA3,PIK3CB,PIK3R3,PLCB1,PLCB2,PLCD4,PLCE1,PLCG1,PLCG2,PLCH1,PLCH2,PLCL1,PRKAR1B,PRKCA,PRKCB,PRKCD,PRKCE,PRKCG,PRKCH,PRKCQ,RAP2B,RELB
Melatonin Signaling	6.31	0.361	-0.6	BRAF,CAMK2A,CAMK2B,GNAI1,GNAI2,GNAI3,GNAO1,PDIA3,PLCB1,PLCB2,PLCD4,PLCE1,PLCG1,PLCG2,PLCH1,PLCH2,PLCL1,PRKAR1B,PRKCA,PRKCB,PRKCD,PRKCE,PRKCG,PRKCH,PRKCQ,RORB
Role of Hypercytokinemia/hyperchemokinemia in the Pathogenesis of Influenza	6.24	0.337	5.385	CCL2,CCL4,CCL5,CXCL10,EIF2AK2,IFIT2,IFIT3,IFNAR1,IFNAR2,IL12B,IL1A,IL1RN,IRF7,IRF9,ISG15,ISG20,MYD88,NFKB1,NFKB2,OAS1,Oas1c (includes others),OAS2,OAS3,RSAD2,STAT1,STAT2,TLR7,TLR9,TNF
Neutrophil Extracellular Trap Signaling Pathway	6.21	0.217	2.68	ABHD3,AKT3,C1QA,C1QB,C1QC,CASP4,CCL5,CD14,CLEC7A,COL11A1,COL11A2,Col17a1,COL18A1,COL27A1,COL4A3,COL4A4,COL4A5,COL6A3,COL8A1,COL8A2,COL9A3,CYBB,DNASE1,DOCK1,FCGR3A/FCGR3B,FGR,HCK,HIF1A,IFNAR1,ITGA2,ITGA3,ITGB2,ITPR1,ITPR3,KCNN3,LCAT,LCK,LYN,MAPK10,MAPK8,MMP2,NCF1,NCF2,NDUFA4L2,NDUFA6,NDUFB4,NFKB1,NFKB2,ORAI3,PDIA3,PF4,PIK3CB,PIK3R3,PLA2G5,PLAAT1,PLCB1,PLCB2,PLCD4,PLCE1,PLCG1,PLCG2,PLCH1,PLCH2,PLCL…
BEX2 Signaling Pathway	6.17	0.341	0.784	AKT3,BAD,BAK1,BEX1,CDH2,CDKN1A,HIF1A,ITGB6,LDB1,LEF1,MAP2,MAPK10,MAPK8,MMP2,NFKB1,NFKB2,NFKBIA,PLXNC1,PPM1L,PPP2R2B,PPP2R2C,PTEN,RELB,SPP1,STAT3,TCF7L2,VEGFA,VEGFB
Fcgamma receptor (FCGR) dependent phagocytosis	6	0.274	2.967	ABL1,ACTB,ACTG1,ACTR3,ARPC1A,ARPC1B,ARPC2,ARPC3,ARPC4,ARPC5,CD3G,CFL1,DOCK1,ELMO1,FCGR1A,FCGR2A,FCGR3A/FCGR3B,FGR,HCK,HSP90AA1,HSP90AB1,ITPR1,ITPR3,LIMK1,LYN,MYH9,MYO1C,MYO5A,MYO9B,NCKAP1,PIK3CB,PLCG1,PLCG2,PRKCD,PRKCE,RAC1,SRC,VAV1,WASF1,WASF3,WIPF1,WIPF3,YES1
Paxillin Signaling	5.99	0.308	-0.426	ACTA2,ACTB,ACTG1,ACTN1,BCAR1,DOCK1,ITGA1,ITGA2,ITGA2B,ITGA3,ITGA4,ITGA5,ITGA7,ITGA8,ITGA9,ITGAX,ITGB2,ITGB5,ITGB6,ITGB7,ITGB8,MAPK10,MAPK8,PAK6,PARVA,PIK3CB,PIK3R3,PTK2B,RAC1,RAP2B,SRC,TLN1,VCL
DAG and IP3 signaling	5.99	0.439	-2	ADCY1,ADCY5,ADCY6,ADCY7,CAMK2A,CAMK2B,CAMK4,CAMKK2,ITPR1,ITPR3,NBEA,PDE1B,PLCG1,PRKAR1B,PRKCA,PRKCD,PRKCE,PRKCG
GP6 Signaling Pathway	5.95	0.291	-1.567	AKT3,COL11A1,COL11A2,Col17a1,COL18A1,COL27A1,COL4A3,COL4A4,COL4A5,COL6A3,COL8A1,COL8A2,COL9A3,FCER1G,FYB1,ITGA2B,ITK,ITPR1,LAMA5,LAMB1,LYN,PIK3CB,PIK3R3,PLCG1,PLCG2,PRKCA,PRKCB,PRKCD,PRKCE,PRKCG,PRKCH,PRKCQ,RAC1,RHOG,SCHIP1,TLN1,VAV1
IL-17A Signaling in Fibroblasts	5.86	0.338	2.887	ACTA2,CCL2,CEBPB,FN1,HIF1A,IKBKE,IL12B,IL17RC,LCN2,LOX,MAPK10,MAPK8,NFKB1,NFKB2,NFKBIA,NFKBID,NFKBIZ,P4HA1,P4HB,PRKCA,PRKCB,RELB,STAT3,TNF,TRAF2,VCAM1,ZC3H12A
Gαq Signaling	5.8	0.265	1.372	AKT3,ELK1,GNAI1,GNAI2,GNAI3,GNAO1,GNAS,GNG12,GNG5,GRM5,HMOX1,HTR2C,IKBKE,ITPR1,ITPR3,NFKB1,NFKB2,NFKBIA,NFKBID,PIK3CB,PIK3R3,PLCB1,PLCB2,PLCG1,PLCG2,PLD1,PLD3,PLD4,Pld6,PPP3R1,PRKCA,PRKCB,PRKCD,PRKCE,PRKCG,PRKCH,PRKCQ,PTK2B,RAC1,RAC2,RELB,RGS4,RHOA,RHOG,ROCK2
p75 NTR receptor-mediated signalling	5.72	0.31	0.18	ABR,ARHGDIA,ARHGEF10L,ARHGEF12,ARHGEF16,ARHGEF17,ARHGEF19,ARHGEF2,ARHGEF26,ARHGEF40,ARHGEF5,ARHGEF9,BAD,KALRN,MAPK8,MYD88,NCSTN,NFKB1,NFKBIA,NGEF,PSEN2,PSENEN,RAC1,RASGRF2,RHOA,RPS27A,RTN4,SQSTM1,TIAM1,TRIO,VAV1
RHO GTPases activate PAKs	5.69	0.571	0	CTTN,FLNA,LIMK1,MYH10,MYH11,MYH14,MYH9,MYL12B,MYL6,MYL9,MYLK,RAC1
Pulmonary Healing Signaling Pathway	5.64	0.251	0.849	BRAF,CFL1,CXCR4,FGFR1,FGFR2,FGR,FZD4,FZD6,HCK,HIF1A,IDH2,LCK,LEF1,LYN,MAPK10,MAPK8,MMP11,MMP12,MMP14,MMP15,MMP2,MMP28,MMP8,MYC,MYD88,NFKB1,NFKB2,NFKBIA,NOTCH3,PECAM1,PRKCA,PRKCB,PRKCD,PRKCE,PRKCG,PRKCH,PRKCQ,RAC1,RAP2B,RBPJ,SRC,STAT3,TCF7L2,TGFB2,TLR2,TNF,VEGFA,VEGFB,YAP1,YES1
Smooth Muscle Contraction	5.62	0.419	-1.414	ACTA2,ANXA2,GUCY1A1,GUCY1A2,ITGA1,ITGB5,LMOD1,MYH11,MYL12A,MYL12B,MYL6,MYL9,MYLK,PDE5A,SORBS1,SORBS3,TLN1,VCL
Signaling by ALK	5.62	0.5	1.604	CD274,HIF1A,IL2RG,IRS1,JAK3,MDK,MYC,PIK3CB,PLCG1,PTPN6,PTPRZ1,SHC1,SRC,STAT3
Signaling by ROBO receptors	5.59	0.293	0.686	ABL1,AKAP5,CAP1,CLASP1,COL4A5,CXCR4,ENAH,GPC1,LDB1,MSI1,MYO9B,NELL2,NRP1,PAK6,PFN1,PFN2,PRKCA,PSMB1,PSMB6,PSMB8,PSMB9,PSMC1,PSME1,PSME2,RAC1,RHOA,ROBO1,RPS27A,SEM1,SLIT2,SRC,SRGAP2,SRGAP3,VASP
ABRA Signaling Pathway	5.56	0.315	-0.186	ACTA2,ACTB,ACTG1,ACTN1,ACTR3,CFL1,DIAPH1,DMD,EGR1,IGF1,JUNB,LIMK1,LIMK2,MAPK10,MAPK8,MEF2A,MYH11,MYH9,MYL9,PPP1CA,PPP3R1,RHOA,ROCK2,TAGLN,Tpm1,Tpm4,VCL,VEGFA,VEGFB
Sensory processing of sound by inner hair cells of the cochlea	5.54	0.348	-0.408	ACTB,ACTG1,ATP2B1,ATP2B2,BSN,CACNA2D2,CAPZA2,CDH23,EPB41L3,EPS8L2,EZR,MSN,MYH9,MYO1C,PCLO,PLS1,RIPOR2,SNAP25,SPTAN1,SPTBN1,SYN1,TRIOBP,VAMP2,WHRN
S100 Family Signaling Pathway	5.52	0.187	-0.5	ACKR4,ADGRA3,ADGRB1,ADGRB2,ADGRB3,ADGRE1,ADGRG5,ADGRL1,ADGRL3,ADGRV1,AKT3,ANXA2,BCL3,BRAF,C3AR1,C5AR1,CACNA1A,CACNA1C,CACNA1F,CACNA1S,CACNA2D1,CACNA2D2,CACNA2D3,CACNB4,CACNG7,CAMK2A,CAMK2B,CCL4,CCRL2,CDKN1A,CELSR1,CELSR2,CELSR3,CMKLR1,CNR2,CRHR2,CTSD,CYBB,DLC1,EDNRB,ESR1,EZR,FCGR1A,FCGR2A,FCGR2B,FCGR3A/FCGR3B,FFAR1,FGFR1,FGFR2,FGFR3,FZD4,FZD6,GABBR1,GPR108,GPR137,GPR137B,GPR141,GPR157,GPR162,GPR1…
GABA Receptor Signaling	5.51	0.28	#NUM!	ABAT,ADCY1,ADCY5,ADCY6,ADCY7,Ap2b1,CACNA1A,CACNA1C,CACNA1F,CACNA1S,CACNA2D1,CACNA2D2,CACNA2D3,CACNB4,CACNG7,DNM1,GABARAP,GABBR1,GABRB1,GAD1,GNAI1,GNAI2,GNAI3,GNAO1,GNAS,GNG12,GNG5,GPHN,GPR37,GUCY1A1,ITPR1,ITPR3,KCNH2,KCNN3,KCNQ2,RPS27A,SLC6A1
Pulmonary Fibrosis Idiopathic Signaling Pathway	5.51	0.221	-1.565	ACTA2,ACTB,ACTG1,AJUBA,AKT3,AXL,BAX,BRAF,CDH2,COL11A1,COL11A2,Col17a1,COL18A1,COL27A1,COL4A3,COL4A4,COL4A5,COL6A3,COL8A1,COL8A2,COL9A3,EED,EFNB2,EGR1,EIF4EBP1,EPHB3,FGFR1,FGFR2,FGFR3,FN1,FOXO1,FZD4,FZD6,IL13RA1,ITGA2,ITGB6,LEF1,MAPK10,MAPK8,MMP11,MMP12,MMP14,MMP15,MMP2,MMP28,MMP8,NFKB1,NFKB2,NOTCH3,PDGFA,PDGFD,PDGFRA,PDGFRB,PIK3CB,PIK3R3,PLAU,PTEN,PTK2B,RAP2B,RBPJ,RELB,RHOA,ROCK2,RPS6KA2,SERPINE1…
Type II Diabetes Mellitus Signaling	5.49	0.268	1.225	ACSL3,ACSL5,ACSL6,ADIPOR1,AKT3,CACNA1A,CACNA1C,CACNA1F,CACNA1S,CACNA2D1,CACNA2D2,CACNA2D3,CACNB4,CACNG7,CEBPB,IKBKE,IRS1,ITPR1,ITPR3,MAPK10,MAPK8,NFKB1,NFKB2,NFKBIA,NFKBID,PIK3CB,PIK3R3,PKM,PRKCA,PRKCB,PRKCD,PRKCE,PRKCG,PRKCH,PRKCQ,RELB,SOCS3,SOCS6,TNF,TRADD,TRAF2
Activation of IRF by Cytosolic Pattern Recognition Receptors	5.49	0.354	1.279	ADAR,CD40,DHX58,IFIH1,IFIT2,IFNAR1,IKBKE,IRF7,IRF9,ISG15,MAPK10,MAPK8,NFKB1,NFKB2,NFKBIA,NFKBID,PPIB,RELB,STAT1,STAT2,TANK,TNF,ZBP1
RHO GTPases Activate WASPs and WAVEs	5.48	0.444	1.5	ABL1,ACTB,ACTG1,ACTR3,ARPC1A,ARPC1B,ARPC2,ARPC3,ARPC4,ARPC5,NCKAP1,RAC1,WASF1,WASF3,WIPF1,WIPF3
Interferon Signaling	5.48	0.444	3.873	BAK1,BAX,IFI35,IFIT3,IFITM3,IFNAR1,IFNAR2,IFNGR2,IRF1,IRF9,ISG15,OAS1,PSMB8,STAT1,STAT2,TAP1
G alpha (z) signalling events	5.47	0.396	0.229	ADCY1,ADCY5,ADCY6,ADCY7,GNAI1,GNAI2,GNAI3,GNAS,GNG12,GNG5,GNGT2,PRKCA,PRKCB,PRKCD,PRKCE,PRKCG,PRKCH,PRKCQ,RGS4
GNRH Signaling	5.45	0.251	-0.333	ADCY1,ADCY5,ADCY6,ADCY7,CACNA1A,CACNA1C,CACNA1F,CACNA1S,CACNA2D1,CACNA2D2,CACNA2D3,CACNB4,CACNG7,CAMK2A,CAMK2B,EGR1,ELK1,GNAI1,GNAI2,GNAI3,GNAS,GNG12,GNG5,GUCY1A1,ITPR1,ITPR3,MAP3K15,MAPK10,MAPK8,MMP2,NFKB1,NFKB2,PAK6,PLCB1,PLCB2,PRKAR1B,PRKCA,PRKCB,PRKCD,PRKCE,PRKCG,PRKCH,PRKCQ,PTK2B,RAC1,RAP2B,RELB,SRC
White Adipose Tissue Browning Pathway	5.44	0.275	-1.183	ADCY1,ADCY5,ADCY6,ADCY7,BMP7,CACNA1A,CACNA1C,CACNA1F,CACNA1S,CACNA2D1,CACNA2D2,CACNA2D3,CACNB4,CACNG7,CAMKK2,CEBPB,FCER1G,FGFR1,FGFR2,FGFR3,GNAS,GUCY1A1,GUCY1A2,HIF1AN,ITPR1,ITPR3,LDHA,LDHD,NPR1,PPARA,PRDM16,PRKAR1B,RUNX1T1,RXRA,RXRG,SLC16A1,THRA,VEGFA
Regulation of the Epithelial Mesenchymal Transition by Growth Factors Pathway	5.38	0.25	0.302	AKT3,BRAF,CDH2,CLDN3,DOCK10,EGR1,FGF11,FGF12,FGFR1,FGFR2,FGFR3,FOXO1,GAB1,HGF,ID2,IKBKE,JAK3,MAPK10,MAPK8,MEST,MET,MMP2,NFKB1,NFKB2,PDGFA,PDGFD,PDGFRA,PDGFRB,PIK3CB,PIK3R3,PTPN11,RAC1,RAP2B,RELB,RHOA,SHC1,SHC3,STAT3,TGFB2,TGFBR2,TNF,TNFSF12,TNFSF12-TNFSF13,TNFSF13B,TNFSF8,VIM,YAP1,ZEB1
Glioblastoma Multiforme Signaling	5.33	0.257	-0.164	AKT3,APC,APC2,CCND2,CCND3,CDK4,CDKN1A,CDKN2A,FOXO1,FZD4,FZD6,IGF1,IGF1R,IGF2,ITPR1,ITPR3,LEF1,MYC,PDGFA,PDGFD,PDGFRA,PDGFRB,PDIA3,PIK3CB,PIK3R3,PLCB1,PLCB2,PLCD4,PLCE1,PLCG1,PLCG2,PLCH1,PLCH2,PLCL1,PRKCD,PTEN,RAC1,RAC2,RAP2B,RHOA,RHOG,SHC1,SHC3,SRC
Growth Hormone Signaling	5.3	0.338	-1.091	A2M,CEBPA,ELK1,IGF1,IGF1R,IGF2,IRS1,PIK3CB,PIK3R3,PLCG1,PLCG2,PRKCA,PRKCB,PRKCD,PRKCE,PRKCG,PRKCH,PRKCQ,PTPN6,RPS6KA2,SOCS3,SOCS6,STAT1,STAT3
Regulation of Cellular Mechanics by Calpain Protease	5.27	0.311	1	ACTN1,CAPN1,CAPN3,CAPN6,CCND2,CCND3,CDK4,CNGA1,EZR,ITGA1,ITGA2,ITGA2B,ITGA3,ITGA4,ITGA5,ITGA7,ITGA8,ITGA9,ITGAX,ITGB2,ITGB5,ITGB6,ITGB7,ITGB8,RAP2B,SRC,TLN1,VCL
Leptin Signaling in Obesity	5.25	0.329	-0.333	ADCY1,ADCY5,ADCY6,ADCY7,AKT3,FOXO1,GUCY1A1,LEPR,PDE3B,PDIA3,PIK3CB,PIK3R3,PLCB1,PLCB2,PLCD4,PLCE1,PLCG1,PLCG2,PLCH1,PLCH2,PLCL1,PRKAR1B,PTPN11,SOCS3,STAT3
Iron uptake and transport	5.24	0.362	2.4	ATP6AP1,ATP6V0B,ATP6V0C,ATP6V0D1,ATP6V0D2,ATP6V0E1,ATP6V1B2,ATP6V1C1,ATP6V1G1,ATP6V1G2,FTH1,FTL,HEPH,HMOX1,LCN2,MCOLN1,RPS27A,SLC22A17,SLC40A1,STEAP2,TF
Multiple Sclerosis Signaling Pathway	5.23	0.239	4.258	BAX,BRAF,C1QA,C1QB,C1QC,C3,CAPN1,CAPN3,CAPN6,EED,GAS5,GRIN1,GRIN2A,GRIN2B,GRIN2C,HLA-A,HLA-DMA,HLA-DMB,HLA-DOA,HLA-DOB,HLA-E,HLA-G,IFNGR2,IL12B,IL17RC,IL1A,IL7R,IRF1,NFKB1,NFKB2,OSM,P2RX4,PARP10,PARP12,PARP14,PARP9,PLAU,PLP1,RNF213,SLC8B1,STAT1,TGFB2,TLR1,Tlr12,Tlr13,TLR2,TLR7,TLR9,TNF,TNFSF12,TNFSF13B,TNFSF8,Tnfsf9
RAF/MAP kinase cascade	5.22	0.229	-0.516	ACTB,ACTG1,BRAF,CAMK2A,CAMK2B,CNKSR2,CSF2RA,CSF2RB,DAB2IP,DUSP2,DUSP7,DUSP9,ERBB4,FGFR1,FGFR2,FGFR3,FN1,GRIN1,GRIN2B,HGF,IL2RG,IL3RA,IRS1,ITGA2B,JAK3,KL,KSR1,KSR2,MET,NCAM1,PDGFA,PDGFRA,PDGFRB,PEA15,PIK3CB,PSMB1,PSMB6,PSMB8,PSMB9,PSMC1,PSME1,PSME2,RASA4,RASAL2,RASGRF2,RPS27A,SEM1,SHC1,SHC3,SPRED3,SPTAN1,SPTB,SPTBN1,SPTBN2,SPTBN4,SPTBN5,SRC,SYNGAP1,TLN1,VCL
Role of PKR in Interferon Induction and Antiviral Response	5.18	0.272	1.768	APAF1,ATF3,BAX,COLEC12,EIF2AK2,FCGR1A,HSP90AA1,HSP90AB1,HSP90B1,HSPA8,IFIH1,IFNAR1,IFNAR2,IFNGR2,IKBKE,IRF1,IRF9,MAPK10,MAPK8,MSR1,MYD88,NFKB1,NFKB2,NFKBIA,NFKBID,NPM1,PDGFA,PDGFD,PDGFRB,RELB,SCARA5,STAT1,STAT2,STAT3,TAB2,TLR9,TNF
Production of Nitric Oxide and Reactive Oxygen Species in Macrophages	5.08	0.246	3.015	AKT3,APOC2,APOE,CLU,CYBA,CYBB,IFNGR2,IKBKE,IRF1,IRF8,JAK3,LYZ,MAP3K15,MAPK10,MAPK8,NCF1,NCF2,NCF4,NFKB1,NFKB2,NFKBIA,NFKBID,PIK3CB,PIK3R3,PLCG1,PLCG2,PPARA,PPM1L,PPP1CA,PPP2R2B,PPP2R2C,PRKCA,PRKCB,PRKCD,PRKCE,PRKCG,PRKCH,PRKCQ,PTPN6,RAC1,RAC2,RELB,RHOA,RHOG,STAT1,TLR2,TNF
Th1 Pathway	5.06	0.279	4.004	CD274,CD3E,CD3G,CD4,CD40,CD86,CD8A,HLA-A,HLA-DMA,HLA-DMB,HLA-DOA,HLA-DOB,ICAM1,ICOSLG/LOC102723996,IFNAR1,IFNGR2,IL10RB,IL12B,IL27RA,IRF1,ITGB2,JAK3,NCSTN,NFKB1,NOTCH3,PIK3CB,PIK3R3,PRKCQ,PSEN2,PSENEN,SOCS3,STAT1,STAT3,VAV1
Germ Cell-Sertoli Cell Junction Signaling	5.03	0.253	#NUM!	A2M,ACTA2,ACTB,ACTG1,ACTN1,AFDN,BCAR1,CDH2,CFL1,CLINT1,CTNNA2,EPN2,EPN3,FER,ITGA2,ITGA3,LIMK1,LIMK2,MAP3K15,MAPK10,MAPK8,PAK6,PIK3CB,PIK3R3,PLS1,RAC1,RAC2,RAP2B,RHOA,RHOG,SORBS1,SRC,TGFB2,TGFBR2,TJP1,TNF,TUBA1B,TUBB,TUBB1,TUBB4A,TUBB4B,TUBB6,VCL
Glycolysis I	5.02	0.481	0.832	ALDOA,ALDOC,ENO1,ENO2,ENO4,GAPDH,GPI,PFKL,PFKM,PFKP,PGAM1,PKM,TPI1
Sertoli Cell-Sertoli Cell Junction Signaling	5	0.23	-1.336	A2M,ACTA2,ACTB,ACTG1,ACTN1,AFDN,AKT3,CDH2,CDH23,CDH3,CGN,CLDN1,CLDN2,CLDN3,CLINT1,COL4A3,CTNNA2,ELK1,EPN2,EPN3,GJA1,ICAM1,IL1A,ITGA2,ITGA3,LAMA5,LAMB1,MAP3K15,MAPK10,MAPK8,NFKB1,NFKB2,PAK6,PIK3CB,PIK3R3,PLS1,RAC1,RAP2B,SORBS1,SPTAN1,SPTB,SPTBN1,SPTBN2,SRC,TGFBR2,TJP1,TJP2,TJP3,TNF,TUBA1B,TUBB,TUBB1,TUBB4A,TUBB4B,TUBB6,VCL
Role of Osteoclasts in Rheumatoid Arthritis Signaling Pathway	4.95	0.218	1.89	ADAM15,ADAM8,ADAM9,AKT3,BAD,BIRC3,BRAF,CAMK4,COL11A1,COL11A2,Col17a1,COL18A1,COL27A1,COL4A3,COL4A4,COL4A5,COL6A3,COL8A1,COL8A2,COL9A3,CSF1,CTNNA2,ELK1,FCGR1A,FCGR2A,FCGR2B,FCGR3A/FCGR3B,FOXO1,IKBKE,ITGA5,MAPK10,MAPK8,MMP11,MMP12,MMP14,MMP15,MMP2,MMP28,MMP8,NAIP,Naip1 (includes others),NFKB1,NFKBIA,NFKBID,PIK3CB,PIK3R3,PLCG1,PLCG2,PPP3R1,PTK2B,PTPN1,RAC1,RAC2,RAP2B,RHOA,RHOG,SFRP1,SFRP5,SHC1,SHC3,…
Autism Signaling Pathway	4.95	0.218	0.124	AKT3,ALDH16A1,ALDH18A1,ALDH1B1,ALDH1L1,ALDH7A1,APC,B2M,BRAF,CACNA1A,CACNA1C,CACNA1F,CACNA1S,CACNA2D1,CACNA2D2,CACNA2D3,CACNB4,CACNG7,CAMK2A,CAMK2B,CAMKK2,CCL2,CNTNAP2,DHCR7,EIF4EBP1,FOLR1,FZD4,FZD6,GRIN1,GRIN2A,GRIN2B,GRIN2C,GRM3,GRM5,GRM8,HGF,HLA-A,HLA-E,HLA-G,IGF1,IGF1R,IGF2,IL12B,IL1A,IL1RN,LEF1,LRP6,MET,NEXMIF,NLGN3,NRXN1,NTRK2,OSM,PIK3CB,PIK3R3,PRKAR1B,PTCH1,PTEN,RAP2B,RXRA,TCF7L2,TGFB2,TNF,…
Signaling by MET	4.91	0.316	0.2	COL11A1,COL11A2,COL27A1,DOCK7,FN1,GAB1,HGF,HPN,ITGA2,ITGA3,LAMA5,LAMB1,MET,PTPN1,PTPN11,RAC1,RPS27A,SH3GL2,SH3KBP1,SHC1,SPINT1,SPINT2,SRC,STAT3,TNS3
Eicosanoid Signaling	4.88	0.221	-0.258	ABHD3,ADCY1,ADCY5,ADCY6,ADCY7,AKT3,ALOX5,BAD,BRAF,EGR1,GNAI1,GNAI2,GNAI3,GNAO1,GNAS,GNG12,GNG5,GUCY1A1,HPGDS,LCAT,LEF1,MAPKAPK2,MMP2,MYC,NFKB1,NFKB2,PDIA3,PIK3CB,PIK3R3,PLA2G5,PLAAT1,PLCB1,PLCB2,PLCD4,PLCE1,PLCG1,PLCG2,PLCH1,PLCH2,PLCL1,PNPLA3,PRKAR1B,PRKCA,PRKCB,PRKCD,PRKCE,PRKCG,PRKCH,PRKCQ,PTGDS,PTGER4,PTGS2,RAP2B,RAPGEF3,RHOA,RPS6KA2,SOX9,SRC,TBXAS1,TCF7L2,VEGFA,VEGFB
Macrophage Classical Activation Signaling Pathway	4.86	0.243	4.422	ACOD1,CCL5,CD14,CD40,CD86,CXCL10,CYBB,EED,GBP2,GBP4,HIF1A,HLA-DMA,HLA-DMB,HLA-DOA,HLA-DOB,IFNAR1,IFNAR2,IFNGR2,IL12B,IL13RA1,IL1A,IRF1,IRF8,IRF9,LBP,MYD88,NCF2,NFKB1,NFKB2,NFKBIA,NFKBID,OSM,PARP14,PARP9,PKM,SOCS3,STAT1,STAT2,STAT3,TGFB2,TLR9,TNF,TNFSF12,TNFSF13B,TNFSF8,Tnfsf9
Glioma Signaling	4.82	0.272	-0.6	ABL1,AKT3,CAMK2A,CAMK2B,CAMK4,CCND2,CCND3,CDK4,CDKN1A,CDKN2A,HDAC9,IDH2,IGF1,IGF1R,IGF2,PA2G4,PDGFA,PDGFD,PDGFRA,PDGFRB,PIK3CB,PIK3R3,PLCG1,PLCG2,PRKCA,PRKCB,PRKCD,PRKCE,PRKCG,PRKCH,PRKCQ,PTEN,RAP2B,SHC1
Sphingosine-1-phosphate Signaling	4.8	0.275	0.186	ADCY1,ADCY5,ADCY6,ADCY7,AKT3,ASAH1,CASP4,GNAI1,GNAI2,GNAI3,GUCY1A1,NAAA,PDGFA,PDGFD,PDGFRA,PDGFRB,PDIA3,PIK3CB,PIK3R3,PLCB1,PLCB2,PLCD4,PLCE1,PLCG1,PLCG2,PLCH1,PLCH2,PLCL1,PTK2B,RAC1,RAC2,RHOA,RHOG
Opioid Signalling	4.78	0.3	-0.2	ADCY1,ADCY5,ADCY6,ADCY7,CAMK2A,CAMK2B,CAMK4,CAMKK2,GNAI1,GNAI2,GNAI3,GNG12,GNG5,GNGT2,ITPR1,ITPR3,NBEA,PDE1B,PLCB1,PLCB2,PPP1CA,PPP1R1B,PPP3R1,PRKAR1B,PRKCA,PRKCD,PRKCG
TNFR2 Signaling	4.77	0.438	0.302	BIRC3,IKBKE,MAPK8,NAIP,Naip1 (includes others),NFKB1,NFKB2,NFKBIA,NFKBID,RELB,TANK,TNF,TNFAIP3,TRAF2
Neurotransmitter release cycle	4.76	0.4	-2.5	CPLX1,GLS,NAAA,PPFIA2,SLC17A7,SLC1A2,SLC38A2,SNAP25,STXBP1,SYN1,SYN2,SYN3,SYT1,TSPOAP1,UNC13B,VAMP2
Colorectal Cancer Metastasis Signaling	4.74	0.221	2.429	ADCY1,ADCY5,ADCY6,ADCY7,AKT3,APC,BAD,BAX,BRAF,FZD4,FZD6,GNAI1,GNAI2,GNAI3,GNAO1,GNAS,GNG12,GNG5,GUCY1A1,JAK3,LEF1,LRP6,MAPK10,MAPK8,MMP11,MMP12,MMP14,MMP15,MMP2,MMP28,MMP8,MYC,NFKB1,NFKB2,PIK3CB,PIK3R3,PRKAR1B,PTGER4,PTGS2,RAC1,RAC2,RAP2B,RELB,RHOA,RHOG,SRC,STAT1,STAT3,TCF7L2,TGFB2,TGFBR2,TLR1,Tlr12,Tlr13,TLR2,TLR7,TLR9,TNF,VEGFA,VEGFB
MHC class II antigen presentation	4.74	0.27	2.744	CANX,CAPZA2,CENPE,CLTA,CTSA,CTSB,CTSC,CTSD,CTSE,CTSF,CTSH,CTSO,CTSS,CTSV,DNM1,DYNC1I1,HLA-DMA,HLA-DMB,HLA-DOA,HLA-DOB,KIF2C,KIF3A,KIF5C,KLC3,LAG3,LGMN,RAB7A,SH3GL2,SPTBN2,TUBA1B,TUBB1,TUBB4A,TUBB4B,TUBB6
Chemokine Signaling	4.7	0.309	0.6	CAMK2A,CAMK2B,CAMK4,CCL2,CCL4,CCL5,CFL1,CXCR4,GNAI1,GNAI2,GNAI3,LIMK1,LIMK2,MAPK8,PLCB1,PLCB2,PLCG1,PLCG2,PRKCA,PRKCB,PTK2B,RAP2B,RHOA,ROCK2,SRC
DHCR24 Signaling Pathway	4.7	0.263	0.667	AKT3,APOC2,APOE,BACE1,C3,C4A/C4B,CLU,DHCR24,DHCR7,ESR1,HMOX1,IGF1,KNG1,LCAT,NFKB1,NFKB2,PDGFA,PDGFD,PIK3CB,PIK3R3,PRKCA,PRKCB,PRKCD,PRKCE,PRKCG,PRKCH,PRKCQ,RAP2B,RXRA,RXRG,SOX9,SREBF2,TF,THRA,TTR,VCAM1
Death Receptor Signaling	4.68	0.292	1.177	ACTA2,ACTB,ACTG1,APAF1,ARHGDIB,BIRC3,IKBKE,LIMK1,MAP4K4,MAPK8,NAIP,Naip1 (includes others),NFKB1,NFKB2,NFKBIA,NFKBID,PARP10,PARP12,PARP14,PARP9,RELB,SPTAN1,TANK,TNF,TNFRSF10A,TNFSF12,TRADD,TRAF2
IL-10 Signaling	4.63	0.253	-0.16	AKT3,BCL3,BHLHE40,BLVRA,BLVRB,CD86,CDKN1A,ELK1,FCGR2A,FCGR2B,HIF1A,HLA-A,HLA-DMA,HLA-DMB,HLA-DOA,HLA-DOB,HLA-E,HLA-G,HMOX1,ICAM1,IFNGR2,IKBKE,IL10RB,IL1A,IL1RN,IL4R,MAFB,MAP4K4,MAPK8,NFKB1,NFKB2,NFKBIA,NFKBID,PKM,RELB,SOCS3,STAT1,STAT3,TNF
HER-2 Signaling in Breast Cancer	4.61	0.229	1.98	AKT3,BAD,BRAF,CDK4,CDKN1A,COX4I1,COX6A2,COX6B2,COX7A2L,Cox8b,ELK1,ELK3,FCER1G,FGR,FOXO1,HCK,IKBKE,IL1A,ITGB2,ITGB5,ITGB6,ITGB7,ITGB8,LCK,LYN,MMP2,MTCL1,MYC,NFKB1,NFKB2,NFKBIA,NFKBID,NUP50,PARD3,PIK3CB,PIK3R3,PLCG1,PRKCA,PRKCB,PRKCD,PRKCE,PRKCG,PRKCH,PRKCQ,PTEN,PTGS2,RAP2B,RELB,SRC,STAT3,SURF1,YES1
Mechanisms of Viral Exit from Host Cells	4.6	0.39	#NUM!	ACTA2,ACTB,ACTG1,CHMP2A,CHMP4B,LMNB1,PDCD6IP,PRKCA,PRKCB,PRKCD,PRKCE,PRKCG,PRKCH,PRKCQ,SH3GL2,VPS28
IL-27 Signaling Pathway	4.58	0.266	4.459	AKT3,B2M,C5AR1,CD274,CD40,EBI3,HLA-A,HLA-E,HLA-G,IFNAR1,IFNAR2,IFNGR2,IL27RA,IRF1,IRF8,JAK3,LPAR6,MYD88,NFKB1,NFKB2,PIK3CB,PIK3R3,PTGS2,RELB,RUNX1,SOCS3,STAT1,STAT3,TLR1,Tlr12,Tlr13,TLR2,TLR7,TLR9
Th1 and Th2 Activation Pathway	4.53	0.244	#NUM!	CD274,CD3E,CD3G,CD4,CD40,CD86,CD8A,CHD4,CRLF2,CXCR4,HLA-A,HLA-DMA,HLA-DMB,HLA-DOA,HLA-DOB,ICAM1,ICOSLG/LOC102723996,IFNAR1,IFNGR2,IL10RB,IL12B,IL27RA,IL2RG,IL4R,IRF1,ITGB2,JAG2,JAK3,NCSTN,NFKB1,NOTCH3,PIK3CB,PIK3R3,PRKCQ,PSEN2,PSENEN,SOCS3,STAT1,STAT3,TGFBR2,TGFBR3,VAV1
Toll-like Receptor Signaling	4.52	0.308	1.604	CD14,EIF2AK2,ELK1,IL12B,IL1A,IL1RN,IRAK3,LBP,MAP4K4,MAPK8,MYD88,NFKB1,NFKB2,NFKBIA,PPARA,RELB,RPS27A,TAB2,TLR1,TLR2,TLR7,TLR9,TNF,TNFAIP3
G Beta Gamma Signaling	4.5	0.264	1.061	ADCY1,AKT3,CACNA1A,CACNA1C,CACNA1F,CACNA1S,CACNA2D1,CACNA2D2,CACNA2D3,CACNB4,CACNG7,GNAI1,GNAI2,GNAI3,GNAO1,GNAS,GNG12,GNG5,ITPR1,ITPR3,KCNJ9,PLCG1,PLCG2,PRKAR1B,PRKCA,PRKCB,PRKCD,PRKCE,PRKCG,PRKCH,PRKCQ,RAP2B,SHC1,SRC
Interleukin-2 family signaling	4.49	0.37	3.153	CSF2RA,CSF2RB,IL21R,IL2RG,IL3RA,INPP5J,INPPL1,JAK3,LCK,PIK3CB,PIK3R3,PTK2B,PTPN6,SHC1,STAT1,STAT3,SYNJ2
CGAS-STING Signaling Pathway	4.48	0.257	4	ATG5,ATP6AP1,ATP6V0B,ATP6V0C,ATP6V0D1,ATP6V0D2,ATP6V0E1,ATP6V1B2,ATP6V1C1,ATP6V1G1,ATP6V1G2,BAX,CCL2,CD274,CDKN1A,ENPP1,GJA1,ICAM1,IKBKE,IL12B,IL1A,IRF1,NFKB1,NFKB2,NFKBIA,OSM,PCDH7,STAT1,TGFB2,TNF,TNFSF12,TNFSF13B,TNFSF8,Tnfsf9,TREX1,ZBP1
ID1 Signaling Pathway	4.47	0.234	0.729	ACVRL1,AKT3,ATF3,BAX,BCL3,BHLHE40,Bhlhe41,BRAF,CDK4,CDKN1A,CDKN2A,CHRNA4,EGR1,FGFR1,FGFR2,FGFR3,FGR,FN1,HCK,HIF1A,IGF1R,IGF2,LCK,LYN,MMP2,MYC,NFKB1,NFKB2,PIK3CB,PIK3R3,PLAC8,PLXNB1,PTEN,PTGER4,PTK7,RAP2B,SRC,STAT3,TGFB2,TGFBR2,TGFBR3,TGM2,TNF,VEGFA,VEGFB,VIM,YES1
Sertoli Cell-Germ Cell Junction Signaling Pathway (Enhanced)	4.44	0.225	3.434	A2M,ACTA2,ACTB,ACTG1,ACTR3,AFDN,AKT3,ARPC1A,ARPC1B,ARPC2,ARPC3,ARPC4,ARPC5,BCAR1,CAMK2B,CDH2,CLDN1,CLDN2,CLDN3,CTNNA2,CXADR,GJA1,GUCY1A1,GUCY1A2,ICAM1,IL1A,ITGA2,ITGA3,LAMA5,LAMB1,MAP3K15,MAPK10,MAPK8,MMP2,MMP8,NFKB1,NFKB2,PIK3CB,PIK3R3,PPM1L,PPP2R2B,PPP2R2C,PRKAR1B,RAC1,RAC2,RAP2B,SORBS1,SRC,TGFB2,TGFBR2,TJP1,TNF,UBE2J1
trans-Golgi Network Vesicle Budding	4.43	0.311	2.294	CHMP2A,CLINT1,CLTA,CLTB,CPD,CTSZ,DNAJC6,DNASE2,DTNBP1,FTH1,FTL,GNS,HIP1R,HSPA8,M6PR,RAB5C,SH3D19,SH3GL2,SNAP23,TPD52,TPD52L1,TXNDC5,VAMP2
Cardiac conduction	4.43	0.262	-2.887	ATP1A2,ATP1A3,ATP1B1,ATP1B2,ATP2B1,ATP2B2,ATP2B3,ATP2B4,CACNA1C,CACNA2D2,CACNG7,CAMK2A,CAMK2B,DMPK,FGF11,FGF12,FXYD1,ITPR1,ITPR3,KCNE2,KCNH2,KCNJ12,KCNJ2,KCNK1,KCNK12,KCNK3,NPR1,NPR2,RYR2,SCN1B,SCN2A,SCN8A,SRI,TRPC1
TNFR1 Signaling	4.41	0.353	0.5	APAF1,BIRC3,IKBKE,MAP4K2,MAPK8,NAIP,Naip1 (includes others),NFKB1,NFKB2,NFKBIA,NFKBID,PAK6,RELB,TANK,TNF,TNFAIP3,TRADD,TRAF2
Gap junction trafficking and regulation	4.41	0.412	0.535	ACTB,ACTG1,CLTA,CLTB,DAB2,DNM1,GJA1,SRC,TJP1,TUBA1B,TUBB1,TUBB4A,TUBB4B,TUBB6
Calcium Signaling	4.37	0.227	-2.611	ACTA2,AKAP5,ATP2B1,ATP2B2,ATP2B3,ATP2B4,CACNA1A,CACNA1C,CACNA1F,CACNA1S,CACNA2D1,CACNA2D2,CACNA2D3,CACNB4,CACNG7,CALR,CAMK2A,CAMK2B,CAMK4,CAMKK2,CHRNA4,GRIA1,GRIA2,GRIA3,GRIN1,GRIN2A,GRIN2B,GRIN2C,HDAC9,ITPR1,ITPR3,MEF2A,MYH10,MYH11,MYH14,MYH9,MYL6,MYL9,MYO18B,MYO5C,PPP3R1,PRKAR1B,RAP2B,RYR2,SLC8B1,TNNI2,Tpm1,Tpm4,TRPC1,TRPC4
nNOS Signaling in Neurons	4.35	0.362	-1.633	CAMK2A,CAPN1,CAPN3,CAPN6,GRIN1,GRIN2A,GRIN2B,GRIN2C,PFKM,PPP3R1,PRKCA,PRKCB,PRKCD,PRKCE,PRKCG,PRKCH,PRKCQ
Factors Promoting Cardiogenesis in Vertebrates	4.33	0.248	-2.535	ACVRL1,APC,APC2,BMP1,BMP6,BMP7,CAMK2A,CAMK2B,FZD4,FZD6,LEF1,LRP6,MAPK10,MAPK8,MYC,PDIA3,PLCB1,PLCB2,PLCD4,PLCE1,PLCG1,PLCG2,PLCH1,PLCH2,PLCL1,PRKCA,PRKCB,PRKCD,PRKCE,PRKCG,PRKCH,PRKCQ,RHOA,ROCK2,TCF7L2,TGFB2,TGFBR2,TGFBR3
GPCR-Mediated Integration of Enteroendocrine Signaling Exemplified by an L Cell	4.33	0.307	0.426	ADCY1,ADCY5,ADCY6,ADCY7,GNAI1,GNAI2,GNAI3,GNAS,GUCY1A1,ITPR1,ITPR3,PDIA3,PLCB1,PLCB2,PLCD4,PLCE1,PLCG1,PLCG2,PLCH1,PLCH2,PLCL1,PRKAR1B,VIPR1
Signaling by Insulin receptor	4.3	0.372	2	ATP6AP1,ATP6V0B,ATP6V0C,ATP6V0D1,ATP6V0D2,ATP6V0E1,ATP6V1B2,ATP6V1C1,ATP6V1G1,ATP6V1G2,GRB10,IRS1,PIK3CB,PTPN1,PTPRF,SHC1
Assembly of collagen fibrils and other multimeric structures	4.3	0.328	-2.236	BMP1,COL11A1,COL11A2,COL18A1,COL27A1,COL4A3,COL4A4,COL4A5,COL6A3,COL8A1,COL8A2,COL9A3,CTSB,CTSS,CTSV,LOX,LOXL1,LOXL2,PCOLCE,PXDN
Aryl Hydrocarbon Receptor Signaling	4.3	0.245	-0.557	AIP,ALDH16A1,ALDH18A1,ALDH1B1,ALDH1L1,ALDH7A1,APAF1,BAX,CCND2,CCND3,CDK4,CDKN1A,CDKN2A,CTSD,ESR1,GSTM1,GSTO1,HSP90AA1,HSP90AB1,HSP90B1,IL1A,MAPK8,MYC,NFE2L2,NFIA,NFIB,NFIX,NFKB1,NFKB2,NQO1,NRIP1,PTGES3,RELB,RXRA,RXRG,SRC,TGFB2,TGM2,TNF
Trafficking and processing of endosomal TLR	4.26	0.615	2.828	CTSB,CTSS,CTSV,HSP90B1,LGMN,TLR7,TLR9,UNC93B1
IL-12 Signaling and Production in Macrophages	4.25	0.224	0.42	AKT3,APOC2,APOE,C3,CAMKK2,CD40,CEBPA,CEBPB,CLU,DDR2,DHX58,EBI3,FCGR1A,FCGR2A,FCGR2B,FCGR3A/FCGR3B,H3-3A/H3-3B,IFIH1,IKBKE,IL10RB,IL12B,IRF1,IRF8,LCK,LYZ,MAPK8,MYD88,NFKB1,NFKB2,PIK3CB,PIK3R3,PRKCA,PRKCB,PRKCD,PRKCE,PRKCG,PRKCH,PRKCQ,PRLR,RAB7A,RAC1,RELB,RXRA,SOCS3,STAT1,STAT3,TGFB2,TLR2,TLR9,TNF,ZIC2
Effects of PIP2 hydrolysis	4.24	0.444	0	ABHD12,DAGLB,DGKB,DGKI,DGKZ,ITPR1,ITPR3,MGLL,PRKCD,PRKCE,PRKCH,PRKCQ
GPVI-mediated activation cascade	4.24	0.4	2.138	FCER1G,LCK,LYN,PDPN,PIK3CB,PIK3R3,PLCG2,PTPN11,PTPN6,RAC1,RAC2,RHOA,RHOG,VAV1
WNT/SHH Axonal Guidance Signaling Pathway	4.23	0.248	-0.493	ADCY1,ADCY5,ADCY6,ADCY7,CAMK2A,CAMK2B,CELSR3,FGR,FZD4,FZD6,GLIS2,GPC1,GUCY1A1,HCK,ITPR1,ITPR3,LCK,LEF1,LYN,MAPK10,MAPK8,PIK3CB,PIK3R3,PRKAR1B,PRKCA,PTCH1,SEMA3B,SEMA3C,SEMA3F,SFRP1,SHISA2,SRC,TCF7L2,TRPC1,TRPC4,YES1,YWHAH
Signaling by CSF1 (M-CSF) in myeloid cells	4.23	0.419	2.496	CSF1,HCK,INPPL1,LYN,PIK3CB,PLCG2,PTPN11,RPS27A,SHC1,SRC,STAT1,STAT3,YES1
PPARα/RXRα Activation	4.22	0.232	0	ADCY1,ADCY5,ADCY6,ADCY7,ADIPOR1,AIP,BCL3,CLOCK,GNAS,GUCY1A1,HELZ2,HSP90AA1,HSP90AB1,HSP90B1,IKBKE,IRS1,ITGB5,LPL,MAP4K4,MAPK8,NFKB1,NFKB2,NFKBIA,NFKBID,PDIA3,PLCB1,PLCB2,PLCD4,PLCE1,PLCG1,PLCG2,PLCH1,PLCH2,PLCL1,PPARA,PRKAR1B,PRKCA,PRKCB,RAP2B,RELB,RXRA,SHC1,TGFB2,TGFBR2,TGFBR3
Aldosterone Signaling in Epithelial Cells	4.18	0.238	-1.177	ASIC2,CRYAB,DNAJB14,DNAJC10,DNAJC16,DNAJC2,DNAJC6,HSP90AA1,HSP90AB1,HSP90B1,HSPA12A,HSPA4L,HSPA8,HSPB8,HSPD1,HSPE1,ITPR1,ITPR3,PDIA3,PI4KA,PIK3CB,PIK3R3,PIP5K1B,PIP5K1C,PLCB1,PLCB2,PLCD4,PLCE1,PLCG1,PLCG2,PLCH1,PLCH2,PLCL1,PRKCA,PRKCB,PRKCD,PRKCE,PRKCG,PRKCH,PRKCQ,SLC12A2
Elastic fibre formation	4.16	0.364	-1.5	BMP7,EMILIN2,FBLN1,FBLN5,FBN1,FN1,ITGA5,ITGA8,ITGB5,ITGB6,ITGB8,LOX,LOXL1,LOXL2,LTBP3,TGFB2
Beta-catenin independent WNT signaling	4.16	0.275	1.177	AXIN2,CAMK2A,CLTA,CLTB,FZD4,FZD6,GNAO1,GNG12,GNG5,GNGT2,ITPR1,ITPR3,LEF1,MYC,NLK,PFN1,PLCB1,PLCB2,PPP3R1,PRKCA,PRKCB,PRKCG,RAC1,RAC2,RHOA,RPS27A,TCF7L2,TNRC6B
Human Embryonic Stem Cell Pluripotency	4.15	0.229	-1.474	ACVRL1,AKT3,APC,APC2,BMP1,BMP6,BMP7,BRAF,DUSP9,ELK1,ESRRB,FGFR1,FGFR2,FGFR3,FOXO1,FZD4,FZD6,HSP90AA1,HSP90AB1,HSP90B1,ID2,ID3,ID4,JAK3,MYC,NTRK2,NTRK3,PDGFA,PDGFD,PDGFRA,PDGFRB,PIK3CB,PIK3R3,PRKCA,PRKCB,PRKCD,PRKCE,PRKCG,PRKCH,PRKCQ,RAP2B,SOX2,STAT3,TGFB2,TGFBR2,ZIC3
Cellular Effects of Sildenafil (Viagra)	4.14	0.18	0.898	ACKR4,ACTA2,ACTB,ACTG1,ADCY1,ADCY5,ADCY6,ADCY7,ADGRA3,ADGRB1,ADGRB2,ADGRB3,ADGRE1,ADGRG5,ADGRL1,ADGRL3,ADGRV1,AKT3,BACE1,C3AR1,C5AR1,CACNA1A,CACNA1C,CACNA1F,CACNA1S,CACNA2D1,CACNA2D2,CACNA2D3,CACNB4,CACNG7,CAPN1,CAPN3,CAPN6,CCRL2,CELSR1,CELSR2,CELSR3,CMKLR1,CNGA1,CNR2,CRHR2,EDNRB,FFAR1,FZD4,FZD6,GABBR1,GNAI1,GNAI2,GNAI3,GNG12,GNG5,GPR108,GPR137,GPR137B,GPR141,GPR157,GPR162,GPR174,GPR26,GPR35,GPR3…
Ephrin B Signaling	4.14	0.306	0.229	CAP1,CFL1,CXCR4,EFNB2,EPHB1,EPHB3,EPHB6,GNAI1,GNAI2,GNAI3,GNAO1,GNAS,GNG12,GNG5,HNRNPK,KALRN,LIMK1,RAC1,RAC2,RHOA,ROCK2,VAV1
Osteoarthritis Pathway	4.14	0.22	1.859	ACVRL1,ANKH,ANXA2,ANXA5,CASP4,CEBPB,CTNNA2,DDR2,FGFR1,FGFR3,FN1,FZD4,FZD6,GLIS2,HIF1A,HTRA1,ITGA1,ITGA2,ITGA2B,ITGA3,ITGA4,ITGA5,ITGA7,ITGA8,ITGA9,ITGAX,ITGB2,ITGB5,ITGB6,ITGB7,ITGB8,LEF1,MMP12,MYBBP1A,NAMPT,NFKB1,NFKB2,PTCH1,PTGS2,RAC1,RBPJ,RELB,RUNX2,SOX9,SPP1,TCF7L2,TGFBR2,TIMP3,TLR2,TNF,VEGFA,VEGFB
Macrophage Alternative Activation Signaling Pathway	4.12	0.232	2.111	ACLY,CEBPB,Chil3/Chil4,CLEC10A,CSF1,CXCL13,EIF4EBP1,FCER1G,FCGR2B,FFAR1,H3-3A/H3-3B,HLA-DMA,HLA-DMB,HLA-DOA,HLA-DOB,IL10RB,IL12B,IL13RA1,IL1A,IL1RN,IL2RG,IL4R,IRS1,JAK3,KDM6B,LPL,MRC1,MYC,NFKB1,NFKB2,NFKBIA,NFKBID,PF4,PIK3CB,PIK3R3,RELB,RXRA,RXRG,SOCS3,STAT1,STAT3,TGFB2,TNF,ZC3H12A
Hedgehog 'off' state	4.11	0.265	-0.408	ADCY1,ADCY5,ADCY6,ADCY7,DYNC2H1,FUZ,GNAS,IFT122,IFT57,INTU,KIF3A,NUMB,PRKAR1B,PSMB1,PSMB6,PSMB8,PSMB9,PSMC1,PSME1,PSME2,PTCH1,RPGRIP1L,RPS27A,SEM1,TUBA1B,TUBB1,TUBB4A,TUBB4B,TUBB6,WDR35
Regulation of Insulin-like Growth Factor (IGF) transport and uptake by IGFBPs	4.09	0.258	0.707	AFP,APLP2,APOE,C3,C4A/C4B,CDH2,CHGB,CKAP4,CSF1,F5,FAM20C,FBN1,FN1,FUCA2,GAS6,HSP90B1,IGF1,IGF2,IGFBP2,KNG1,LAMB1,MFGE8,MMP2,NUCB1,P4HB,SCG3,SDC2,SHISA5,SPARCL1,SPP1,TF,VCAN
Cardiac Hypertrophy Signaling	4.07	0.215	-0.447	ADCY1,ADCY5,ADCY6,ADCY7,CACNA1A,CACNA1C,CACNA1F,CACNA1S,CACNA2D1,CACNA2D2,CACNA2D3,CACNB4,CACNG7,ELK1,GNAI1,GNAI2,GNAI3,GNAO1,GNAS,GNG12,GNG5,GUCY1A1,IGF1,IGF1R,IRS1,MAP3K15,MAPK10,MAPK8,MAPKAPK2,MEF2A,MYL12A,MYL12B,MYL6,MYL9,PDIA3,PIK3CB,PIK3R3,PLCB1,PLCB2,PLCD4,PLCE1,PLCG1,PLCG2,PLCH1,PLCH2,PLCL1,PPP3R1,PRKAR1B,RAC1,RAC2,RAP2B,RHOA,RHOG,ROCK2,TGFB2,TGFBR2
NAFLD Signaling Pathway	4.05	0.221	2.263	ACACA,ACACB,AKT3,BAK1,BAX,CPT1A,CPT1C,CTSB,FOXO1,GPAT3,IKBKE,IL12B,IL1A,IRS1,JAK3,MAPK10,MAPK8,MYD88,NFE2L2,NFKB1,NFKB2,OSM,PIK3CB,PIK3R3,PNPLA3,PPARA,PPM1L,PPP2R2B,PPP2R2C,PRKCE,PRKCQ,PTGS2,SCD,SOCS3,SOCS6,STAT3,TBC1D1,TGFB2,TLR1,Tlr12,Tlr13,TLR2,TLR7,TLR9,TNF,TNFSF12,TNFSF13B,TNFSF8,Tnfsf9,TRAF2
Neurovascular Coupling Signaling Pathway	4.05	0.22	-2.38	ABHD3,CACNA1A,CACNA1C,CACNA1F,CACNA1S,CACNA2D1,CACNA2D2,CACNA2D3,CACNB4,CACNG7,CTH,GABBR1,GABRB1,GAD1,GJA1,GRIA1,GRIA2,GRIA3,GRIN1,GRIN2A,GRIN2B,GRIN2C,GRM5,GUCY1A1,GUCY1A2,ITPR1,ITPR3,KCNJ10,KCNJ12,KCNJ2,KCNJ9,KCNN3,KNG1,LCAT,NPR1,NPR2,NPR3,PLA2G5,PLAAT1,PLCB1,PLCB2,PNPLA3,PRKAR1B,PTGER4,PTGS2,RHOA,ROCK2,RYR2,SLC16A1,SLC1A2,TRPV4
Apelin Endothelial Signaling Pathway	4.04	0.248	1.257	ADCY1,ADCY5,ADCY6,ADCY7,AKT3,CCL2,GNAI1,GNAI2,GNAI3,GNAO1,GNAS,GNG12,GNG5,GUCY1A1,HIF1A,ICAM1,MAPK10,MAPK8,MEF2A,NFKB1,NFKB2,PIK3CB,PIK3R3,PLCB1,PLCB2,PRKCA,PRKCB,PRKCD,PRKCE,PRKCG,PRKCH,PRKCQ,RAP2B,RELB,VCAM1
VDR/RXR Activation	4.04	0.295	0.471	CALB1,CCL5,CD14,CDKN1A,CEBPA,CEBPB,CXCL10,FOXO1,HR,PDGFA,PRKCA,PRKCB,PRKCD,PRKCE,PRKCG,PRKCH,PRKCQ,RUNX2,RXRA,RXRG,SEMA3B,SPP1,TGFB2
NF-κB Activation by Viruses	4.04	0.295	1.279	AKT3,CD4,EIF2AK2,IKBKE,ITGA2,ITGA3,LCK,NFKB1,NFKB2,NFKBIA,NFKBID,PIK3CB,PIK3R3,PRKCA,PRKCB,PRKCD,PRKCE,PRKCG,PRKCH,PRKCQ,RAP2B,RELB,TRAF2
Role of Osteoblasts in Rheumatoid Arthritis Signaling Pathway	4.03	0.217	3.051	ACVRL1,AKT3,APC,APC2,BMP7,CSNK1E,CTSA,CTSB,CTSC,CTSD,CTSE,CTSF,CTSH,CTSO,CTSS,CTSV,CTSZ,FZD4,FZD6,IGF1,IGF1R,IL12B,IL1A,JAK3,LEF1,LRP6,MMP11,MMP12,MMP14,MMP15,MMP2,MMP28,MMP8,OSM,PIK3CB,PIK3R3,PTGS2,RUNX2,SFRP1,SFRP5,SRC,STAT1,STAT2,STAT3,TCF7L2,TGFB2,TNF,TNFSF12,TNFSF13B,TNFSF8,Tnfsf9,VEGFA,VEGFB
GPER1 signaling	4.03	0.356	2	ADCY1,ADCY5,ADCY6,ADCY7,FN1,GNAI1,GNAI2,GNAI3,GNAS,GNG12,GNG5,GNGT2,ITGA5,PRKAR1B,SHC1,SRC
Transport of inorganic cations/anions and amino acids/oligopeptides	4	0.269	-2.268	AHCYL2,SLC12A2,SLC12A4,SLC12A5,SLC15A3,SLC16A10,SLC17A7,SLC1A2,SLC20A2,SLC24A2,SLC24A3,SLC24A4,SLC24A5,SLC36A4,SLC38A2,SLC38A3,SLC4A10,SLC4A2,SLC4A4,SLC4A5,SLC5A5,SLC6A15,SLC6A20,SLC6A6,SLC7A10,SLC7A11,SLC8B1,SRI
VEGF Signaling	3.98	0.273	1.633	ACTA2,ACTB,ACTG1,ACTN1,AKT3,BAD,EIF1AX,EIF2S3,FLT1,FOXO1,HIF1A,PIK3CB,PIK3R3,PLCG1,PLCG2,PRKCA,PRKCB,PTK2B,PTPN11,PTPN6,RAP2B,ROCK2,SHC1,SRC,VCL,VEGFA,VEGFB
Phospholipases	3.95	0.304	-1.414	ABHD3,HMOX1,LCAT,LPL,PDIA3,PLA2G5,PLAAT1,PLCB1,PLCB2,PLCD4,PLCE1,PLCG1,PLCG2,PLCH1,PLCH2,PLCL1,PLD1,PLD3,PLD4,Pld6,PNPLA3
Erythropoietin Signaling Pathway	3.95	0.233	-0.48	AKT3,APAF1,BAD,BIRC3,CCND2,CSF2RB,ELK1,HIF1A,IL12B,IL1A,ITPR1,ITPR3,NFKB1,NFKB2,NFKBIA,NFKBID,OSM,PIK3CB,PIK3R3,PLCG1,PRKCA,PRKCB,PRKCD,PRKCE,PRKCG,PRKCH,PRKCQ,PTPN6,RAC1,RAC2,RAP2B,RELB,SHC1,SHC3,SRC,TGFB2,TNF,TNFSF12,TNFSF13B,TNFSF8,Tnfsf9
Activation of NMDA receptors and postsynaptic events	3.94	0.286	-0.728	ADCY1,CAMK2A,CAMK2B,CAMK4,CAMKK2,ERBB4,GRIA1,GRIA2,GRIA3,GRIN1,GRIN2A,GRIN2B,GRIN2C,PPM1E,PRKAR1B,RAC1,RASGRF2,RPS6KA2,SRC,TUBA1B,TUBB1,TUBB4A,TUBB4B,TUBB6
Wound Healing Signaling Pathway	3.94	0.214	0.544	ACTA2,CCL5,CEBPB,COL11A1,COL11A2,Col17a1,COL18A1,COL27A1,COL4A3,COL4A4,COL4A5,COL6A3,COL8A1,COL8A2,COL9A3,FGFR2,FN1,IFNGR2,IL12B,IL1A,IL1RN,ITGA3,LAMA5,LAMB1,MAPK10,MAPK8,MMP8,NFKB1,NFKB2,NFKBIA,NFKBID,OSM,PDGFA,PDGFD,PF4,PRKCA,RAC1,RAP2B,SHC1,SHC3,STAT1,TGFB2,TGFBR2,TGFBR3,TNF,TNFSF12,TNFSF13B,TNFSF8,Tnfsf9,TRADD,TRAF2,VEGFA,VEGFB,VIM
Gene and protein expression by JAK-STAT signaling after IL-12 stimulation	3.93	0.378	-0.535	AIP,ANXA2,CFL1,GSTO1,HNRNPF,LCP1,LMNB1,MIF,MSN,PPIA,PSME2,RPLP0,TALDO1,TCP1
Interleukin-3, Interleukin-5 and GM-CSF signaling	3.92	0.327	2.357	CSF2RA,CSF2RB,HCK,IL2RG,IL3RA,INPP5J,INPPL1,JAK3,LYN,PIK3CB,PIK3R3,PTPN11,PTPN6,RPS27A,SHC1,SYNJ2,VAV1,YES1
Signaling by PTK6	3.92	0.327	0.471	ARAP1,ARHGAP35,BCAR1,CDK4,DOCK1,ELMO1,ERBB4,GPNMB,HIF1A,KHDRBS3,LRRK2,PTPN1,RAC1,RHOA,RPS27A,SFPQ,SOCS3,STAT3
G-Protein Coupled Receptor Signaling	3.91	0.178	0.359	ACKR4,ADCY1,ADCY5,ADCY6,ADCY7,ADGRA3,ADGRB1,ADGRB2,ADGRB3,ADGRE1,ADGRG5,ADGRL1,ADGRL3,ADGRV1,AKT3,AMOT,BRAF,C3AR1,C5AR1,CAMK2A,CAMK2B,CAMK4,CCRL2,CELSR1,CELSR2,CELSR3,CMKLR1,CNGA1,CNR2,CRHR2,DUSP9,EDNRB,ENPP1,FFAR1,FOXO1,FZD4,FZD6,GABBR1,GNAI1,GNAI2,GNAI3,GNAO1,GNAS,GNG12,GNG5,GPR108,GPR137,GPR137B,GPR141,GPR157,GPR162,GPR174,GPR26,GPR35,GPR37,GPR65,GPR84,GPRC5B,GRM3,GRM5,GRM8,GUCY1A1,HCAR2,HTR2C…
Insulin processing	3.89	0.44	-0.302	CLTRN,CPE,EXOC1,EXOC6,KIF5C,MYO5A,MYRIP,P4HB,PCSK2,RAB27A,VAMP2
Signaling by NTRK2 (TRKB)	3.89	0.44	-1.508	CDK5R1,DOCK3,GAB1,GRIN2B,NTRK2,PLCG1,PTPN11,RAC1,SHC1,SRC,TIAM1
Induction of Apoptosis by HIV1	3.87	0.308	1.147	APAF1,BAK1,BAX,BIRC3,CXCR4,IKBKE,MAPK10,MAPK8,NAIP,Naip1 (includes others),NFKB1,NFKB2,NFKBIA,NFKBID,RELB,SLC25A3,SLC25A5,TNF,TRADD,TRAF2
Granulocyte Adhesion and Diapedesis	3.86	0.228	#NUM!	ACKR4,C5AR1,Ccl2,CCL2,CCL3L3,CCL4,CCL5,Ccl6,Ccl8,CLDN1,CLDN2,CLDN3,CSF3R,CX3CL1,CXCL10,CXCL13,CXCL14,CXCL16,Cxcl9,CXCR4,EZR,GNAI1,GNAI2,GNAI3,ICAM1,IL1A,IL1RN,ITGA4,ITGB2,MMP11,MMP12,MMP14,MMP15,MMP2,MMP28,MMP8,MSN,PECAM1,PF4,SDC2,SDC3,TNF,VCAM1
GM-CSF Signaling	3.85	0.3	1.886	AKT3,BCL2A1,CAMK2A,CAMK2B,CSF2RA,CSF2RB,ELK1,HCK,LYN,PIK3CB,PIK3R3,PIM1,PPP3R1,PRKCB,PTPN11,RACK1,RAP2B,RUNX1,SHC1,STAT1,STAT3
G alpha (12/13) signalling events	3.85	0.287	-1.46	ABR,ARHGEF10L,ARHGEF12,ARHGEF16,ARHGEF17,ARHGEF19,ARHGEF2,ARHGEF26,ARHGEF40,ARHGEF5,ARHGEF9,GNG12,GNG5,GNGT2,KALRN,NGEF,PLXNB1,RASGRF2,RHOA,ROCK2,TIAM1,TRIO,VAV1
Regulation of the Epithelial-Mesenchymal Transition Pathway	3.85	0.226	#NUM!	AKT3,APC,BRAF,CDH2,CLDN3,EGR1,FGF11,FGF12,FGFR1,FGFR2,FGFR3,FZD4,FZD6,GAB1,HGF,HIF1A,ID2,JAG2,JAK3,LEF1,LOX,MET,MMP2,NCSTN,NFKB1,NFKB2,NOTCH3,PDGFD,PDGFRB,PIK3CB,PIK3R3,PSEN2,PSENEN,PTPN11,PYGO1,RAP2B,RBPJ,RELB,RHOA,STAT3,TCF7L2,TGFB2,TGFBR2,ZEB1
Protein Sorting Signaling Pathway	3.83	0.23	3.592	ADCY1,ADCY5,ADCY6,ADCY7,AP3D1,AP3M2,CLINT1,CLTA,CLTB,FGR,GNAS,GUCY1A1,HCK,HMOX1,KDELR1,KDELR2,LCK,LMAN1,LYN,M6PR,PLD1,PLD3,PLD4,Pld6,PLPP3,PRKAR1B,RER1,SCARB2,SNX10,SNX8,SRC,TMED10,TMED2,TMED3,TMED7,TMED9,VPS26A,WASHC1,WASHC2A/WASHC2C,WASHC5,YES1
Role of Tissue Factor in Cancer	3.83	0.222	1.769	AKT3,BRAF,CFL1,CSF1,EGR1,ELK1,F10,FGR,FLT1,HCK,HGF,IKBKE,ITGA3,LCK,LIMK1,LIMK2,LYN,MAPK10,MAPK15,MAPK4,MAPK8,MET,MMP2,NFKB1,NFKB2,P4HB,PIK3CB,PIK3R3,PLAUR,PLCB1,PRKCA,PTEN,PTGS2,PTK2B,PTPN11,RAC1,RAP2B,RPS6KA2,SRC,TGFB2,TGFBR2,TGFBR3,TNF,VEGFA,YES1,ZEB1
TR/RXR Activation	3.81	0.25	1.414	ACACA,AKT3,BCL3,CAMK4,COL6A3,ENO1,F10,GPS2,H3-3A/H3-3B,HIF1A,ITGA5,LDLR,ME1,NCOA4,PDE3B,PFKP,PIK3CB,PIK3R3,PPARA,RXRA,RXRG,SLC16A2,SLC16A3,SLC2A1,SRC,SREBF2,STRBP,SYT12,THRA,UCP2,VEGFA,VEGFB
NCAM signaling for neurite out-growth	3.78	0.311	-2.982	CACNA1C,CACNA1S,CACNB4,COL4A3,COL4A4,COL4A5,COL6A3,COL9A3,FGFR1,NCAM1,NCAN,PRNP,SPTAN1,SPTB,SPTBN1,SPTBN2,SPTBN4,SPTBN5,SRC
Post-translational protein phosphorylation	3.77	0.262	0.756	AFP,APLP2,APOE,C3,C4A/C4B,CDH2,CHGB,CKAP4,CSF1,F5,FAM20C,FBN1,FN1,FUCA2,GAS6,HSP90B1,KNG1,LAMB1,MFGE8,NUCB1,P4HB,SCG3,SDC2,SHISA5,SPARCL1,SPP1,TF,VCAN
Glutamate Receptor Signaling	3.77	0.303	-2.887	GLS,GLUL,GNG12,GNG5,GRIA1,GRIA2,GRIA3,GRIK2,GRIK3,GRIK5,GRIN1,GRIN2A,GRIN2B,GRIN2C,GRM3,GRM5,GRM8,HOMER2,SLC17A7,SLC1A2
RHO GTPases Activate NADPH Oxidases	3.72	0.455	2.53	CYBA,CYBB,NCF1,NCF2,NCF4,PRKCA,PRKCB,PRKCD,RAC1,RAC2
Signaling by SCF-KIT	3.71	0.349	0.775	FER,GRB10,LCK,LYN,PIK3R3,PRKCA,PTPN11,PTPN6,RAC1,SOCS6,SRC,STAT1,STAT3,VAV1,YES1
D-myo-inositol (1,4,5)-Trisphosphate Biosynthesis	3.7	0.423	-0.905	PI4KA,PIP5K1B,PIP5K1C,PLCB1,PLCB2,PLCD4,PLCE1,PLCG1,PLCG2,PLCH1,PLCH2
Neurexins and neuroligins	3.7	0.316	-3.771	DLGAP1,EPB41L3,GRIN1,GRIN2A,GRIN2B,GRIN2C,GRM5,HOMER2,NLGN3,NRXN1,NRXN2,SHANK1,SHANK2,SIPA1L1,STXBP1,SYT1,SYT12,SYT9
PDGF Signaling	3.69	0.276	0.816	ABL1,EIF2AK2,ELK1,INPP5J,INPPL1,JAK3,MAPK8,MYC,PDGFA,PDGFD,PDGFRA,PDGFRB,PIK3CB,PIK3R3,PLCG1,PLCG2,PRKCA,PRKCB,RAP2B,SHC1,SRC,STAT1,STAT3,SYNJ2
Collagen biosynthesis and modifying enzymes	3.67	0.299	-1.342	BMP1,COL11A1,COL11A2,COL18A1,COL27A1,COL4A3,COL4A4,COL4A5,COL6A3,COL8A1,COL8A2,COL9A3,COLGALT1,P3H3,P4HA1,P4HB,PCOLCE,PCOLCE2,PLOD3,PPIB
Breast Cancer Regulation by Stathmin1	3.65	0.18	-1.084	ACKR4,ADGRA3,ADGRB1,ADGRB2,ADGRB3,ADGRE1,ADGRG5,ADGRL1,ADGRL3,ADGRV1,ARHGEF12,ARHGEF16,ARHGEF17,ARHGEF19,ARHGEF2,ARHGEF5,ARHGEF9,BMP6,C3AR1,C5AR1,CAMK2A,CAMK2B,CAMK4,CCND2,CCND3,CCRL2,CDK4,CELSR1,CELSR2,CELSR3,CMKLR1,CNR2,CRHR2,EDNRB,FFAR1,FZD4,FZD6,GABBR1,GNG12,GNG5,GPR108,GPR137,GPR137B,GPR141,GPR157,GPR162,GPR174,GPR26,GPR35,GPR37,GPR65,GPR84,GPRC5B,GRM3,GRM5,GRM8,HCAR2,HGF,HIF1A,HTR2C,IGF1,LG…
α-Adrenergic Signaling	3.62	0.257	-0.229	ADCY1,ADCY5,ADCY6,ADCY7,CAMK4,GNAI1,GNAI2,GNAI3,GNAO1,GNAS,GNG12,GNG5,GUCY1A1,ITPR1,ITPR3,PHKB,PLCG1,PLCG2,PRKAR1B,PRKCA,PRKCB,PRKCD,PRKCE,PRKCG,PRKCH,PRKCQ,PYGM,RAP2B
IL-9 Signaling	3.59	0.371	1.155	BCL3,IL2RG,IRS1,JAK3,NFKB1,NFKB2,PIK3CB,PIK3R3,RELB,SOCS3,STAT1,STAT3,TNF
Apoptosis Signaling	3.59	0.26	-0.2	APAF1,BAD,BAK1,BAX,BCL2A1,BIRC3,CAPN1,CAPN3,CAPN6,IKBKE,MAP4K4,MAPK8,NAIP,Naip1 (includes others),NFKB1,NFKB2,NFKBIA,NFKBID,PLCG1,PLCG2,PRKCA,PRKCE,PRKCQ,RAP2B,RELB,SPTAN1,TNF
Chronic Myeloid Leukemia Signaling	3.58	0.205	-0.132	ABL1,ADAR,AKT3,BAD,CCND2,CCND3,CDK4,CDKN1A,CDKN2A,CEBPA,FZD4,FZD6,GLIS2,HCK,HDAC9,HSP90AA1,HSP90AB1,HSP90B1,IKBKE,IRF8,LEF1,MSI2,MYC,NFKB1,NFKB2,NOTCH3,NUMB,PA2G4,PCBP2,PDIA3,PIK3CB,PIK3R3,PLCB1,PLCB2,PLCD4,PLCE1,PLCG1,PLCG2,PLCH1,PLCH2,PLCL1,PPP3R1,PTCH1,PTEN,PTPN11,PTPN13,PTPN6,RAC1,RAC2,RAN,RAP2B,RELB,SPP1,STAT3,TCF7L2,TGFB2,TGFBR2
Th2 Pathway	3.58	0.241	2.921	CD3E,CD3G,CD4,CD40,CD86,CHD4,CRLF2,CXCR4,HLA-A,HLA-DMA,HLA-DMB,HLA-DOA,HLA-DOB,ICAM1,ICOSLG/LOC102723996,IL12B,IL2RG,IL4R,ITGB2,JAG2,JAK3,NCSTN,NFKB1,NOTCH3,PIK3CB,PIK3R3,PRKCQ,PSEN2,PSENEN,SOCS3,TGFBR2,TGFBR3,VAV1
RHO GTPases activate CIT	3.56	0.474	0.333	MYH10,MYH11,MYH14,MYH9,MYL12B,MYL6,MYL9,RAC1,RHOA
GABA synthesis, release, reuptake and degradation	3.56	0.474	-2.333	ABAT,CPLX1,GAD1,HSPA8,SLC6A1,SNAP25,STXBP1,SYT1,VAMP2
OAS antiviral response	3.56	0.667	1.633	FLNA,OAS1,OAS2,OAS3,OASL,RNASEL
NOD1/2 Signaling Pathway	3.55	0.222	3.086	BIRC3,CCL2,CXCL13,HSP90AA1,HSP90AB1,HSP90B1,HSPA8,IFNAR1,IFNAR2,IKBKE,IL12B,IL1A,IRF7,MAP4K4,MAPK10,MAPK8,MAPKAPK2,MYD88,NFKB1,NFKB2,NFKBIA,NFKBID,OSM,RAC1,RNF31,SLC15A3,TAB2,TGFB2,TLR1,Tlr12,Tlr13,TLR2,TLR7,TLR9,TNF,TNFAIP3,TNFSF12,TNFSF12-TNFSF13,TNFSF13B,TNFSF8,Tnfsf9,TRAF2
Relaxin Signaling	3.52	0.232	-1.279	ADCY1,ADCY5,ADCY6,ADCY7,AKT3,BRAF,CTH,ELK1,ENPP1,GAD1,GNAI1,GNAI2,GNAI3,GNAO1,GNAS,GNG12,GNG5,GUCY1A1,GUCY1A2,NFKB1,NFKB2,NFKBIA,NFKBID,NPR1,NPR2,NPR3,PDE1B,PDE3B,PDE5A,PDE9A,PIK3CB,PIK3R3,Pld6,PRKAR1B,RELB,VEGFA
IL-3 Signaling	3.49	0.278	1.706	AKT3,BAD,CSF2RB,ELK1,FOXO1,IL3RA,PIK3CB,PIK3R3,PPP3R1,PRKCA,PRKCB,PRKCD,PRKCE,PRKCG,PRKCH,PRKCQ,PTPN6,RAC1,RAP2B,SHC1,STAT1,STAT3
Cachexia Signaling Pathway	3.47	0.193	3.204	ADCY1,ADCY5,ADCY6,ADCY7,AKT3,CAPN1,CAPN3,CAPN6,CASP4,CCL2,CEBPB,EIF2AK2,EIF2S3,FOXO1,GDF11,GNAS,GUCY1A1,HSP90AA1,HSP90AB1,HSP90B1,HSPA8,IFNGR2,IGF1,IGF1R,IKBKE,IL12B,IL1A,IL1RN,IRS1,LCN2,LPL,MAPK10,MAPK8,MFN1,MYD88,NFKB1,NFKB2,OSM,P4HB,PDE3B,PIK3CB,PIK3R3,PRKAR1B,PRKCA,PRKCB,PRKCD,PRKCE,PRKCG,PRKCH,PRKCQ,PSMB1,PSMB6,PSMB8,PSMB9,PSMC1,PSME1,PSME2,PTEN,SOCS3,STAT1,STAT2,STAT3,TGFB2,TGFBR2,TGFBR3,TL…
Signaling by ERBB2	3.42	0.32	0.5	AKT3,CDC37,DIAPH1,ERBB4,GAB1,HSP90AA1,PLCG1,PRKCA,PRKCD,PRKCE,PTPN18,RHOA,RPS27A,SHC1,SRC,YES1
Glycosaminoglycan metabolism	3.41	0.275	-0.853	B3GALT6,B3GNT2,B3GNT7,B4GALT2,B4GALT5,BCAN,CD44,CSPG4,CSPG5,FMOD,GPC1,GPC2,GPC4,HSPG2,NCAN,NDST1,OGN,PRELP,SDC2,SDC3,SLC35B2,VCAN
Sensory processing of sound by outer hair cells of the cochlea	3.4	0.309	0.728	ACTB,ACTG1,ATP2B2,CDH23,EPB41L3,EPS8L2,EZR,MPP1,MSN,MYH9,MYO1C,PLS1,RIPOR2,SPTAN1,SPTBN1,TRIOBP,WHRN
PIP3 activates AKT signaling	3.4	0.236	0.522	AKT3,BAD,CD86,CDKN1A,ERBB4,ESR1,FGFR1,FGFR2,FGFR3,FOXO1,GAB1,HGF,IRS1,KL,LCK,MET,MYD88,PDGFA,PDGFRA,PDGFRB,PIK3AP1,PIK3CB,PIK3R3,PIP5K1B,PIP5K1C,PRR5L,PTEN,PTPN11,RAC1,RAC2,RHOG,SRC,VAV1
IL-1 Signaling	3.39	0.26	1.941	ADCY1,ADCY5,ADCY6,ADCY7,GNAI1,GNAI2,GNAI3,GNAO1,GNAS,GNG12,GNG5,GUCY1A1,IKBKE,IL1A,IRAK3,MAPK10,MAPK8,MYD88,NFKB1,NFKB2,NFKBIA,NFKBID,PRKAR1B,RELB,TAB2
Cargo recognition for clathrin-mediated endocytosis	3.38	0.252	0.192	AAK1,Ap2b1,CD3G,CD4,CLTA,CLTB,DAB2,EPN2,FZD4,IL7R,KIAA0319,LDLR,LDLRAP1,M6PR,NECAP2,RPS27A,SCARB2,SH3GL2,SH3KBP1,SNAP91,STON2,SYT1,SYT9,TF,TOR1A,TOR1B,VAMP2
Crosstalk between Dendritic Cells and Natural Killer Cells	3.37	0.264	3	ACTA2,ACTB,ACTG1,CAMK2A,CAMK2B,CD40,CD83,CD86,CSF2RB,HLA-A,HLA-E,HLA-G,IL12B,IL2RG,IL3RA,NFKB1,NFKB2,RELB,TLN1,TLR7,TLR9,TNF,TREM2,TYROBP
Platelet homeostasis	3.35	0.267	-0.626	ATP2B1,ATP2B2,ATP2B3,ATP2B4,FGR,GNAS,GNG12,GNG5,GNGT2,GUCY1A1,GUCY1A2,ITPR1,ITPR3,LRP8,P2RX4,P2RX6,PDE1B,PDE5A,PDE9A,PECAM1,PTPN11,PTPN6,SRI
D-myo-inositol-5-phosphate Metabolism	3.35	0.216	-0.522	ATP1A2,DUSP15,DUSP2,DUSP9,ENPP1,EYA4,HACD2,IGBP1,INPPL1,NUDT9,PDCD1,PHOSPHO1,PLCB1,PLCB2,PLCD4,PLCE1,PLCG1,PLCG2,PLCH1,PLCH2,PLPPR4,PPFIA2,PPFIBP2,PPM1L,PPP1CA,PPP1R1A,PPP1R1B,PPP2R2B,PPP2R2C,PPP3R1,PTEN,PTPN1,PTPN11,PTPN13,PTPN23,PTPN6,PTPRC,PTPRF,PTPRM,PTPRN,SOCS3,SYNJ2,TNS3
Activin Inhibin Signaling Pathway	3.34	0.213	1.938	AKT3,BAMBI,CCND2,CDKN1A,CEBPA,CEBPB,CXCR4,EGLN3,IKBKE,IL1A,IL1RN,INHA,KL,LEF1,LIMK1,LIMK2,MAPK10,MAPK15,MAPK4,MAPK8,MMP2,MYD88,NFKB1,NFKB2,NFKBIA,PIK3CB,PIK3R3,PTGS2,RHOA,ROCK2,SERPINE1,STAT3,TCF7L2,TGFB2,TGFBR3,TGIF2,TLR1,Tlr12,Tlr13,TLR2,TLR7,TLR9,TNF,TNFSF13B,TRAF2
Hepatic Cholestasis	3.34	0.211	1.605	ABCB4,ADCY1,ADCY5,ADCY6,ADCY7,AKT3,CD14,ESR1,FOXO1,GUCY1A1,IKBKE,IL12B,IL1A,IL1RN,IRAK3,LBP,MAP4K2,MAPK10,MAPK8,MYD88,NFKB1,NFKB2,NFKBIA,NFKBID,OSM,PPARA,PPP3R1,PRKAR1B,PRKCA,PRKCB,PRKCD,PRKCE,PRKCG,PRKCH,PRKCQ,RELB,RXRA,SLC4A2,SLCO1C1,TGFB2,TJP2,TNF,TNFSF12,TNFSF13B,TNFSF8,Tnfsf9,TRAF2
Detoxification of Reactive Oxygen Species	3.32	0.351	2.496	ATOX1,CYBA,CYBB,GPX1,GPX8,GSR,NCF1,NCF2,NCF4,P4HB,PRDX1,SOD3,TXNRD1
TWEAK Signaling	3.32	0.351	0.577	APAF1,BIRC3,IKBKE,NAIP,Naip1 (includes others),NFKB1,NFKB2,NFKBIA,NFKBID,RELB,TNFSF12,TRADD,TRAF2
Cholecystokinin/Gastrin-mediated Signaling	3.31	0.244	0.577	BCAR1,ELK1,IL1A,IL1RN,ITPR1,ITPR3,MAPK10,MAPK8,MEF2A,PLCB1,PLCB2,PRKCA,PRKCB,PRKCD,PRKCE,PRKCG,PRKCH,PRKCQ,PTGS2,PTK2B,RAC1,RAC2,RAP2B,RHOA,RHOG,ROCK2,SHC1,SRC,TNF
Folate Signaling Pathway	3.3	0.304	1.698	ALDH1L1,ATIC,CD274,CDKN1A,FOLR1,JAK3,MTHFD1L,MTHFD2,MTR,MYC,NFKB1,NFKB2,OAS2,OGT,SOX2,SRC,STAT3
Collagen degradation	3.29	0.295	-0.943	ADAM9,COL11A1,COL11A2,COL18A1,COL4A3,COL4A4,COL4A5,COL6A3,COL8A1,COL8A2,COL9A3,CTSB,MMP11,MMP12,MMP14,MMP15,MMP2,MMP8
Kinesins	3.29	0.295	-1.414	CENPE,KIF18B,KIF1A,KIF21A,KIF21B,KIF26B,KIF27,KIF2C,KIF3A,KIF5C,KIF9,KIFC2,KLC3,TUBA1B,TUBB1,TUBB4A,TUBB4B,TUBB6
Superpathway of Inositol Phosphate Compounds	3.26	0.207	-0.156	ATP1A2,DUSP15,DUSP2,DUSP9,ENPP1,EYA4,HACD2,IGBP1,INPP5J,INPPL1,NUDT9,PDCD1,PHOSPHO1,PI4KA,PIK3CB,PIK3R3,PIP5K1B,PIP5K1C,PLCB1,PLCB2,PLCD4,PLCE1,PLCG1,PLCG2,PLCH1,PLCH2,PLPPR4,PPFIA2,PPFIBP2,PPM1L,PPP1CA,PPP1R1A,PPP1R1B,PPP2R2B,PPP2R2C,PPP3R1,PTEN,PTPN1,PTPN11,PTPN13,PTPN23,PTPN6,PTPRC,PTPRF,PTPRM,PTPRN,SOCS3,SYNJ2,TNS3
iNOS Signaling	3.23	0.319	3.317	CD14,HMGA1,IFNGR2,IKBKE,IRAK3,IRF1,JAK3,LBP,MYD88,NFKB1,NFKB2,NFKBIA,NFKBID,RELB,STAT1
Pancreatic Adenocarcinoma Signaling	3.22	0.238	1.877	ABL1,AKT3,BAD,CDK4,CDKN1A,CDKN2A,ELK1,HDAC9,HMOX1,JAK3,MAPK10,MAPK8,NFKB1,NFKB2,PA2G4,PIK3CB,PIK3R3,PLD1,PLD3,PLD4,Pld6,PTGS2,RAC1,RELB,STAT1,STAT3,TGFB2,TGFBR2,VEGFA,VEGFB
EGR2 and SOX10-mediated initiation of Schwann cell myelination	3.21	0.379	-0.302	ADGRV1,DRP2,EGR2,LAMB1,NAB1,NAB2,PMP22,SREBF2,TEAD1,UTRN,YAP1
CDK5 Signaling	3.21	0.243	-0.6	ABL1,ADCY1,ADCY5,ADCY6,ADCY7,CABLES1,CACNA1A,CAPN1,CDK5R1,EGR1,GNAS,GUCY1A1,ITGA2,ITGA3,LAMA5,LAMB1,MAPK10,MAPK15,MAPK4,MAPK8,NTRK2,PPM1L,PPP1CA,PPP1R1B,PPP2R2B,PPP2R2C,PRKAR1B,RAP2B
CD40 Signaling	3.2	0.284	0.728	CD40,ICAM1,IKBKE,JAK3,MAPK10,MAPK8,MAPKAPK2,NFKB1,NFKB2,NFKBIA,NFKBID,PIK3CB,PIK3R3,PTGS2,RELB,STAT3,TANK,TNFAIP3,TRAF2
Interleukin-7 signaling	3.17	0.429	0.333	BRWD1,CRLF2,HGF,IL2RG,IL7R,IRS1,JAK3,PIK3R3,STAT3
Acute Phase Response Signaling	3.16	0.216	2.828	A2M,AKT3,C1QA,C1QB,C1QC,C3,C4A/C4B,CEBPB,ELK1,FN1,FTL,HMOX1,HNRNPK,IKBKE,IL1A,IL1RN,LBP,MAPK8,MYD88,NFKB1,NFKB2,NFKBIA,NFKBID,OSM,PIK3CB,PIK3R3,PTPN11,RAP2B,RBP1,RELB,SERPINE1,SHC1,SOCS3,SOCS6,STAT3,TF,TNF,TRADD,TRAF2,TTR
eNOS Signaling	3.14	0.224	-0.756	ADCY1,ADCY5,ADCY6,ADCY7,AKT3,AQP1,CHRNA4,CNGA1,ESR1,FLT1,GNAS,GUCY1A1,GUCY1A2,HSP90AA1,HSP90AB1,HSP90B1,HSPA8,ITPR1,ITPR3,KNG1,LPAR6,PIK3CB,PIK3R3,PLCG1,PLCG2,PRKAR1B,PRKCA,PRKCB,PRKCD,PRKCE,PRKCG,PRKCH,PRKCQ,VEGFA,VEGFB
Atherosclerosis Signaling	3.14	0.233	1.89	ABHD3,ALOX5,APOC2,APOE,CCL2,CD40,CLU,COL11A2,COL18A1,CSF1,CXCR4,ICAM1,IL1A,IL1RN,ITGA4,ITGB2,LCAT,LPL,LYZ,MSR1,NFKB1,NFKB2,PDGFA,PDGFD,PLA2G5,PLAAT1,PNPLA3,RELB,TNF,TNFSF12,VCAM1
nNOS Signaling in Skeletal Muscle Cells	3.12	0.312	-1.291	CACNA1A,CACNA1C,CACNA1F,CACNA1S,CACNA2D1,CACNA2D2,CACNA2D3,CACNB4,CACNG7,CAPN3,DMD,ITPR1,ITPR3,RYR2,SNTB1
Cardiac β-adrenergic Signaling	3.12	0.217	-0.447	ADCY1,ADCY5,ADCY6,ADCY7,AKAP1,AKAP5,AKAP6,CACNA1A,CACNA1C,CACNA1F,CACNA1S,CACNA2D1,CACNA2D2,CACNA2D3,CACNB4,CACNG7,ENPP1,GNAI1,GNAI2,GNAI3,GNAO1,GNAS,GNG12,GNG5,GUCY1A1,PDE1B,PDE3B,PDE5A,PDE9A,PKIA,PKIB,Pld6,PPM1L,PPP1CA,PPP1R1A,PPP2R2B,PPP2R2C,PRKAR1B,RYR2
Signaling by PDGF	3.1	0.293	-0.728	BCAR1,COL4A3,COL4A4,COL4A5,COL6A3,COL9A3,PDGFA,PDGFD,PDGFRA,PDGFRB,PIK3CB,PLCG1,PTPN11,SPP1,SRC,STAT1,STAT3
Inhibition of Matrix Metalloproteases	3.07	0.333	-0.905	A2M,HSPG2,MMP11,MMP12,MMP14,MMP15,MMP2,MMP28,MMP8,SDC2,TIMP2,TIMP3,TIMP4
Autophagy	3.07	0.207	1.372	AKT3,ARL8B,ATG5,ATG7,BAD,BMP6,CAMKK2,DRAM1,FOXO1,GABARAP,GNAI3,HGF,HIF1A,IGF1,IRS1,LAMP1,LAMP2,MAPK10,MAPK8,MYC,MYD88,NFKB1,NFKB2,OPTN,PIK3CB,PIK3R3,PPM1L,PPP2R2B,PPP2R2C,PPP3R1,PRKAR1B,PRKCQ,PTEN,RAB7A,RAB7B,RB1CC1,SESN1,SNAP29,SQSTM1,TGFB2,TNF,VEGFA,VPS16,VPS18,WIPI1
Oxytocin in Brain Signaling Pathway	3.06	0.211	-1.234	ABHD3,AKT3,CACNA1A,CACNA1C,CACNA1F,CACNA1S,CACNA2D1,CACNA2D2,CACNA2D3,CACNB4,CACNG7,CAMKK2,GNAI1,GNAI2,GNAI3,GNAO1,GNG12,GNG5,ITPR1,ITPR3,KCNJ13,LCAT,MEF2A,NFKB1,NFKB2,PIK3CB,PIK3R3,PLA2G5,PLAAT1,PNPLA3,PRKCA,PRKCB,PRKCD,PRKCE,PRKCG,PRKCH,PRKCQ,PTGS2,PTPN1,RAP2B,SLC12A5,TNF
Role of JAK1, JAK2 and TYK2 in Interferon Signaling	3.02	0.385	1	IFNAR1,IFNAR2,IFNGR2,NFKB1,NFKB2,PTPN6,RELB,STAT1,STAT2,STAT3
LPS-stimulated MAPK Signaling	3.02	0.259	0.447	CD14,ELK1,IKBKE,LBP,MAPK10,MAPK8,NFKB1,NFKB2,NFKBIA,NFKBID,PIK3CB,PIK3R3,PRKCA,PRKCB,PRKCD,PRKCE,PRKCG,PRKCH,PRKCQ,RAC1,RAP2B,RELB
PPAR Signaling	3.01	0.243	-2.2	AIP,HSP90AA1,HSP90AB1,HSP90B1,IKBKE,IL1A,IL1RN,MAP4K4,NFKB1,NFKB2,NFKBIA,NFKBID,NRIP1,PDGFA,PDGFD,PDGFRA,PDGFRB,PPARA,PTGS2,RAP2B,RELB,RXRA,SCAND1,SHC1,TNF,TRAF2
PD-1, PD-L1 cancer immunotherapy pathway	3.01	0.243	-1.633	AKT3,B2M,CD274,ELK1,HLA-A,HLA-DMA,HLA-DMB,HLA-DOA,HLA-DOB,HLA-E,HLA-G,IFNGR2,IL12B,IL2RG,JAK3,LCK,PDCD1,PIK3CB,PIK3R3,PLCG1,PRKCQ,PTEN,PTPN11,TGFB2,TNF,YAP1
Endocannabinoid Cancer Inhibition Pathway	3	0.224	0.707	ADCY1,ADCY5,ADCY6,ADCY7,AKT3,ATF3,BAD,CAMKK2,CASP4,CCND2,CCND3,CDKN1A,CNR2,GNAI1,GNAI2,GNAI3,GNAO1,GUCY1A1,HIF1A,LEF1,MMP2,MYC,NUPR1,PIK3CB,PIK3R3,PRKAR1B,RHOA,ROCK2,SRC,TCF7L2,VEGFA,VEGFB,VIM
Xenobiotic Metabolism Signaling	2.96	0.194	#NUM!	AIP,ALDH16A1,ALDH18A1,ALDH1B1,ALDH1L1,ALDH7A1,CAMK2A,CAMK2B,CAMK4,CHST1,CHST11,CHST12,CHST15,CHST2,CHST3,FTL,GSTM1,GSTO1,HMOX1,HS3ST1,HS3ST4,HS6ST2,HSP90AA1,HSP90AB1,HSP90B1,IL1A,IL4I1,MAOB,MAP3K15,MAPK8,NDST1,NFE2L2,NFKB1,NFKB2,NQO1,NRIP1,PIK3CB,PIK3R3,PPM1L,PPP2R2B,PPP2R2C,PRKCA,PRKCB,PRKCD,PRKCE,PRKCG,PRKCH,PRKCQ,PTGES3,RAP2B,RELB,RXRA,SCAND1,SOD3,SULT4A1,TNF,WSCD1
Interleukin-10 signaling	2.93	0.311	3.742	CCL2,CCL4,CCL5,CD86,CSF1,CXCL10,ICAM1,IL10RB,IL12B,IL1A,IL1RN,PTGS2,STAT3,TNF
GABA receptor activation	2.92	0.283	0.728	ADCY1,ADCY5,ADCY6,ADCY7,ARHGEF9,GABBR1,GABRB1,GNAI1,GNAI2,GNAI3,GNG12,GNG5,GNGT2,KCNJ10,KCNJ12,KCNJ2,KCNJ9
Netrin-1 signaling	2.92	0.3	-2.324	ABLIM1,DOCK1,EZR,MAPK8,PLCG1,PRKCQ,PTPN11,RAC1,RGMA,ROBO1,SLIT2,SRC,TRIO,TRPC1,TRPC4
Signaling by NOTCH3	2.92	0.3	1.291	DLGAP5,HEY2,HEYL,JAG2,NCSTN,NEURL1B,NOTCH3,PLXND1,PSEN2,PSENEN,RBPJ,RPS27A,STAT1,WWC1,YBX1
Amino acids regulate mTORC1	2.92	0.291	2	ATP6V0B,ATP6V0C,ATP6V0D1,ATP6V0D2,ATP6V0E1,ATP6V1B2,ATP6V1C1,ATP6V1G1,ATP6V1G2,CASTOR1,CASTOR2,FNIP2,LAMTOR4,NPRL3,RRAGC,SESN1
HEY1 Signaling Pathway	2.89	0.217	0.169	ACVRL1,AKT3,BAX,BMP1,BMP6,BMP7,CDKN1A,ERBB4,GAB1,HIF1A,ITGA2B,JAG2,MMP11,MMP12,MMP14,MMP15,MMP2,MMP28,MMP8,MYH11,NCSTN,NOTCH3,NR2F2,NTRK3,PIK3CB,PIK3R3,PSEN2,PSENEN,RBPJ,RUNX2,TGFB2,TGFBR2,TGFBR3,VEGFA,VEGFB
Sphingolipid metabolism	2.88	0.253	2.132	ARSB,B4GALNT1,CERS4,CERS6,CTSA,ESYT1,GALC,GLA,GLB1,GLTP,GM2A,HEXA,HEXB,HYAL1,NEU1,ORMDL1,PPM1L,PSAP,SGMS2,SGPL1,SPTLC3,SUMF2
Gluconeogenesis I	2.87	0.37	0	ALDOA,ALDOC,ENO1,ENO2,ENO4,GAPDH,GPI,ME1,ME3,PGAM1
Translocation of SLC2A4 (GLUT4) to the plasma membrane	2.87	0.268	2.065	ACTB,ACTG1,EXOC1,EXOC6,KIF3A,MYH9,MYO1C,MYO5A,RAC1,SNAP23,TBC1D1,TBC1D4,TUBA1B,TUBB1,TUBB4A,TUBB4B,TUBB6,VAMP2,YWHAH
NFE2L2 regulates pentose phosphate pathway genes	2.84	0.625	2.236	G6PD,NFE2L2,PGD,TALDO1,TKT
Natural Killer Cell Signaling	2.84	0.207	2.402	AKT3,B2M,CD244,CD48,CFL1,COL11A2,COL18A1,FCER1G,FCGR2A,FCGR3A/FCGR3B,HLA-A,HLA-E,HLA-G,HSPA8,IL12B,JAK3,KLRB1,LCK,LIMK1,LIMK2,MAP3K15,MYD88,NFKB1,NFKB2,PAK6,PIK3CB,PIK3R3,PLCG1,PLCG2,PRKCQ,PTK2B,PTPN11,PTPN6,RAC1,RAC2,RAP2B,RELB,TYROBP,ULBP1,VAV1,WIPF1
WNT/β-catenin Signaling	2.83	0.213	1.414	AKT3,APC,APC2,AXIN2,CD44,CDH2,CDH3,CDKN2A,CSNK1E,DKK3,FZD4,FZD6,GJA1,GNAO1,LEF1,LRP6,MAP4K1,MYC,NLK,PPM1L,PPP2R2B,PPP2R2C,RPS27A,SFRP1,SFRP5,SOX13,SOX2,SOX4,SOX5,SOX6,SOX9,SRC,TCF7L2,TGFB2,TGFBR2,TGFBR3,TLE3
Transcriptional regulation by RUNX2	2.82	0.294	1.069	ABL1,AKT3,BAX,CDK4,CDKN1A,HEY2,ITGA5,LGALS3,RUNX1,RUNX2,SOX9,SRC,YAP1,YES1,ZNF521
NFE2L2 regulating anti-oxidant/detoxification enzymes	2.81	0.421	2.121	GSR,HMOX1,NFE2L2,NQO1,PRDX1,SLC7A11,SRXN1,TXNRD1
Cell surface interactions at the vascular wall	2.8	0.204	1.372	ATP1B1,ATP1B2,CD2,CD244,CD44,CD48,CD84,CXADR,FCER1G,FN1,GAS6,GPC1,GRB14,ITGA2,ITGA3,ITGA4,ITGA5,ITGAX,ITGB2,LCK,LYN,MIF,OLR1,PECAM1,PF4,PIK3CB,PLCG1,PPIA,PROCR,PROS1,PTPN11,PTPN6,SDC2,SDC3,SHC1,SLC16A1,SLC16A3,SLC16A8,SLC7A10,SLC7A11,SRC,TNFRSF10A,YES1
RIPK1-mediated regulated necrosis	2.8	0.344	1.508	BIRC3,CDC37,FLOT2,HSP90AA1,OGT,PDCD6IP,RPS27A,SDCBP,TNFRSF10A,TRADD,TRAF2
CCR3 Signaling in Eosinophils	2.76	0.224	0	CFL1,GNAI1,GNAI2,GNAI3,GNAO1,GNAS,GNG12,GNG5,ITPR1,ITPR3,LIMK1,LIMK2,MYLK,PAK6,PIK3CB,PIK3R3,PLA2G5,PLCB1,PLCB2,PRKCA,PRKCB,PRKCD,PRKCE,PRKCG,PRKCH,PRKCQ,RAC1,RAP2B,RHOA,ROCK2
MSP-RON Signaling in Cancer Cells Pathway	2.76	0.221	2.191	ACTA2,AKT3,BRAF,CSF2RB,ELK3,FLNA,HIF1A,IL3RA,KLK8,LEF1,MET,MYC,NFKB1,NFKB2,NFKBIA,PIK3CB,PIK3R3,PLAUR,PTK2B,RAP2B,RELB,RPS6KA2,SRC,ST14,STAT3,TCF7L2,TRIM24,VEGFA,VEGFB,VIM,YWHAH
RHO GTPases activate PKNs	2.73	0.357	0.632	MYH10,MYH11,MYH14,MYH9,MYL12B,MYL6,MYL9,RAC1,RHOA,YWHAH
LXR/RXR Activation	2.73	0.228	-0.853	ACACA,APOC2,APOE,C3,C4A/C4B,CCL2,CD14,CLU,ECHS1,IL1A,IL1RN,KNG1,LBP,LCAT,LDLR,LPL,LYZ,MSR1,NFKB1,NFKB2,PTGS2,RELB,RXRA,RXRG,SCD,TF,TNF,TTR
Amyloid fiber formation	2.72	0.26	1.606	APOE,B2M,BACE1,CALB1,H2AC20,H2AZ1,H2BC13,HSPG2,ITM2B,LYZ,MFGE8,NCSTN,PSENEN,RPS27A,SORL1,TGFBI,TSPAN33,TTR,UBE2L6
Prolactin Signaling	2.71	0.242	0	CEBPB,IRF1,IRS1,MYC,PIK3CB,PIK3R3,PLCG1,PLCG2,PRKCA,PRKCB,PRKCD,PRKCE,PRKCG,PRKCH,PRKCQ,PRLR,PTPN11,RAP2B,SHC1,SOCS3,SOCS6,STAT1,STAT3
ERBB4 Signaling	2.69	0.265	0	ERBB4,NCSTN,PIK3CB,PIK3R3,PLCG1,PLCG2,PRKCA,PRKCB,PRKCD,PRKCE,PRKCG,PRKCH,PRKCQ,PSEN2,PSENEN,RAP2B,SHC1,YAP1
Fc Epsilon RI Signaling	2.69	0.229	0	AKT3,FCER1G,GAB1,INPP5J,INPPL1,LYN,MAPK10,MAPK8,PIK3CB,PIK3R3,PLA2G5,PLCG1,PLCG2,PRKCA,PRKCB,PRKCD,PRKCE,PRKCG,PRKCH,PRKCQ,PTPN11,RAC1,RAC2,RAP2B,SYNJ2,TNF,VAV1
DDX58/IFIH1-mediated induction of interferon-alpha/beta	2.67	0.253	4.025	ATG5,HSP90AA1,HSP90AB1,IFIH1,IKBKE,IRF7,ISG15,NFKB1,NFKB2,NFKBIA,NLRC5,PCBP2,RPS27A,TANK,TNFAIP3,TOMM70,TRAF2,TRIM25,UBA7,UBE2L6
Role of MAPK Signaling in Inhibiting the Pathogenesis of Influenza	2.67	0.253	0	ABHD3,BAX,BRAF,CCL2,CCL5,CXCL10,EIF2AK2,LCAT,MAPK10,MAPK8,MYD88,NFKB1,NFKB2,NFKBIA,NFKBID,PLA2G5,PLAAT1,PNPLA3,PTGS2,TNF
Hematoma Resolution Signaling Pathway	2.67	0.194	-0.849	ADIPOR1,AXL,C3,CD163,CX3CL1,CYBB,FTH1,FTL,GRIN1,GRIN2A,GRIN2B,GRIN2C,HMOX1,IFNGR2,IL12B,IL1A,IL4R,MAPK10,MAPK8,MMP11,MMP12,MMP14,MMP15,MMP2,MMP28,MMP8,MYD88,NDUFA4L2,NDUFA6,NDUFB4,NFE2L2,NFKB1,NFKB2,NQO1,OSM,RHOA,SOCS3,SOD3,SRC,STAT1,STAT3,TGFB2,TNF,TNFSF12,TNFSF13B,TNFSF8,Tnfsf9,TREM2,TUBA1B,UCP2
Thrombopoietin Signaling	2.67	0.27	0.728	MYC,PIK3CB,PIK3R3,PLCG1,PLCG2,PRKCA,PRKCB,PRKCD,PRKCE,PRKCG,PRKCH,PRKCQ,PTPN11,RAP2B,SHC1,STAT1,STAT3
Signaling by Hippo	2.64	0.4	-0.707	AMOT,AMOTL1,AMOTL2,MOB1A,TJP1,TJP2,WWC1,YAP1
Signal regulatory protein family interactions	2.62	0.438	1.89	FYB1,PTK2B,PTPN11,PTPN6,SIRPB1,SRC,TYROBP
COPI-mediated anterograde transport	2.62	0.235	-0.408	ANK3,CAPZA2,CD55,DYNC1I1,FOLR1,KDELR1,KDELR2,NAPB,SPTAN1,SPTB,SPTBN1,SPTBN2,SPTBN4,SPTBN5,TMED10,TMED2,TMED3,TMED7,TMED9,TUBA1B,TUBB1,TUBB4A,TUBB4B,TUBB6
Role of Osteoblasts, Osteoclasts and Chondrocytes in Rheumatoid Arthritis	2.62	0.197	#NUM!	ACVRL1,AKT3,APC,APC2,BAD,BIRC3,BMP1,BMP6,BMP7,CSF1,CSNK1E,DKK3,FOXO1,FZD4,FZD6,IGF1,IKBKE,IL1A,IL1RN,ITGA5,LEF1,LRP6,MAPK10,MAPK8,MMP14,MMP8,NAIP,Naip1 (includes others),NFKB1,NFKBIA,NFKBID,PIK3CB,PIK3R3,PPP3R1,PTK2B,RUNX2,SFRP1,SFRP5,SPP1,SRC,TAB2,TCF7L2,TNF,TRADD,TRAF2
Acute Myeloid Leukemia Signaling	2.61	0.242	-0.243	AKT3,BAD,BRAF,CEBPA,CSF2RA,CSF2RB,CSF3R,EIF4EBP1,IDH2,LEF1,MYC,NFKB1,NFKB2,PIK3CB,PIK3R3,PIM1,PML,RAP2B,RELB,RUNX1,STAT3,TCF7L2
Apelin Adipocyte Signaling Pathway	2.61	0.242	-0.943	ADCY1,ADCY5,ADCY6,ADCY7,CYBB,GNAI1,GNAI2,GNAI3,GPX1,GPX8,GSTM1,GUCY1A1,HIF1A,MAPK10,MAPK15,MAPK4,MAPK8,NCF1,NCF2,PRKAR1B,RAC1,RAC2
Necroptosis Signaling Pathway	2.6	0.213	2.611	AXL,BIRC3,CAMK2A,CAMK2B,CAPN1,CAPN3,CAPN6,CYBB,EIF2AK2,GLUD1,GLUL,IFNAR1,IRF9,PLA2G5,PPP3R1,RNF31,SLC25A3,SLC25A5,STAT1,STAT2,TAB2,TIMM44,TNF,TNFRSF10A,TNIP1,TOMM7,TOMM70,TRADD,TRAF2,TSPO,TYRO3,VDAC2,ZBP1
Role of MAPK Signaling in Promoting the Pathogenesis of Influenza	2.59	0.228	0.392	ABHD3,ATP6AP1,ATP6V0B,ATP6V0C,ATP6V0D1,ATP6V0D2,ATP6V0E1,ATP6V1B2,ATP6V1C1,ATP6V1G1,ATP6V1G2,BAX,BRAF,LCAT,MAPK10,MAPK8,NFKB1,NFKB2,NFKBIA,NFKBID,PLA2G5,PLAAT1,PNPLA3,PRKCA,PTGS2,RAP2B
RAR Activation	2.58	0.177	-0.688	ACTB,ADCY1,ADCY5,ADCY6,ADCY7,AKT3,CAMK2A,CAMK2B,CDKN1A,CNGA1,CSF2RB,DHRS3,ENPP1,FABP5,GNGT2,GRIA1,GUCY1A1,HIF1A,IL12B,IL1A,IL3RA,LAMB1,MAPK10,MAPK8,MMP11,MMP2,MMP8,NFKB1,NFKB2,NR2F2,NRIP1,OSM,PDE1B,PDE3B,PDE5A,PDE9A,PIK3CB,PIK3R3,PLAU,Pld6,PML,PRDM16,PRKAR1B,PRKCD,PTEN,RAC1,RAC2,RBP1,RDH5,RELB,RHOA,RHOG,RORB,RPL7A,RPS6KA2,RXRA,RXRG,SCAND1,SMARCA2,SOCS3,SORBS3,SOX9,SRC,STRA6,TGFB2,TGFBR2,TGFBR3,TG…
Signaling by ERBB4	2.57	0.271	0.258	ADAP1,APOE,ERBB4,ESR1,GABRB1,MXD4,NCSTN,PSEN2,PSENEN,RPS27A,SHC1,SRC,STMN1,TAB2,WWP1,YAP1
Iron homeostasis signaling pathway	2.56	0.217	#NUM!	ATP6AP1,ATP6V0B,ATP6V0C,ATP6V0D1,ATP6V0D2,ATP6V0E1,ATP6V1B2,ATP6V1C1,ATP6V1G1,ATP6V1G2,BMP1,BMP6,BMP7,CD163,CIAO2A,FTH1,FTL,HEPH,HIF1A,HMOX1,JAK3,MCOLN1,PDGFA,PDGFRA,PDGFRB,SLC11A1,SLC25A37,SLC40A1,STAT3,TF
NGF-stimulated transcription	2.54	0.308	0.333	CDK5R1,CDK5R2,CHD4,EGR1,EGR2,ELK1,ID2,ID3,ID4,JUNB,NAB1,NAB2
Retinoid metabolism and transport	2.53	0.295	-0.832	APOC2,APOE,GPC1,GPC2,GPC4,HSPG2,LDLR,LPL,LRP8,RBP1,SDC2,SDC3,TTR
Endocannabinoid Developing Neuron Pathway	2.52	0.22	1.4	ADCY1,ADCY5,ADCY6,ADCY7,AKT3,BRAF,CNR2,GNAI1,GNAI2,GNAI3,GNAO1,GNG12,GNG5,GUCY1A1,MAPK10,MAPK15,MAPK4,MAPK8,MGLL,PIK3CB,PIK3R3,PRKAR1B,RAC1,RAC2,RAP2B,RHOA,SRC,STAT3
NRF2-mediated Oxidative Stress Response	2.52	0.194	2.6	ACTA2,ACTB,ACTG1,AKR1A1,AOX1,CCT7,CYP2J2,CYP2U1,DNAJA4,DNAJB14,DNAJC10,DNAJC16,DNAJC6,ERP29,FKBP5,FTH1,FTL,GSR,GSTM1,GSTO1,HERPUD1,HMOX1,HSP90AA1,HSP90AB1,HSP90B1,HSPB8,JUNB,MAFF,MAPK8,NFE2L2,NQO1,PIK3CB,PIK3R3,PPIB,PRDX1,PRKCA,PRKCB,PRKCD,PRKCE,PRKCG,PRKCH,PRKCQ,RAP2B,SOD3,SQSTM1,TXNRD1
Androgen Signaling	2.51	0.207	0	CACNA1A,CACNA1C,CACNA1F,CACNA1S,CACNA2D1,CACNA2D2,CACNA2D3,CACNB4,CACNG7,CALR,GNAI1,GNAI2,GNAI3,GNAO1,GNAS,GNG12,GNG5,H3-3A/H3-3B,HSP90AA1,ITPR1,ITPR3,NCOA4,NFKB1,NFKB2,PRKAR1B,PRKCA,PRKCB,PRKCD,PRKCE,PRKCG,PRKCH,PRKCQ,RELB,SHC1,SRC
Synaptic adhesion-like molecules	2.48	0.381	-2.121	FLOT2,GRIA1,GRIA3,GRIN1,GRIN2A,GRIN2B,GRIN2C,PTPRF
FAT10 Cancer Signaling Pathway	2.45	0.28	2.309	AKT3,CXCR4,EEF1A1,IKBKE,NFKB1,NFKB2,NFKBIA,RELB,STAT3,TCF7L2,TGFB2,TGFBR2,TGFBR3,TNF
WNT/Ca+ pathway	2.44	0.258	-1.5	CAMK2A,FZD4,FZD6,NFKB1,NFKB2,PDIA3,PLCB1,PLCB2,PLCD4,PLCE1,PLCG1,PLCG2,PLCH1,PLCH2,PLCL1,PRKCA,RELB
Huntington's Disease Signaling	2.43	0.187	-0.365	AKT3,APAF1,BAX,CAPN1,CAPN3,CAPN6,CASP4,CDK5R1,CLTA,CLTB,CPLX2,CTSD,DNM1,GLS,GNG12,GNG5,GRIN2B,GRM5,HDAC9,HSPA8,IFT57,IGF1,IGF1R,ITPR1,MAPK8,NAPB,PIK3CB,PIK3R3,PLCB1,PLCB2,PRKCA,PRKCB,PRKCD,PRKCE,PRKCG,PRKCH,PRKCQ,PSMB1,PSMB6,PSMB8,PSMB9,PSMC1,PSME1,PSME2,RPS27A,SEM1,SHC1,SHC3,SNAP25,STX1B,TCERG1,TGM2,VAMP2
Immunoregulatory interactions between a Lymphoid and a non-Lymphoid cell	2.42	0.198	5.06	B2M,C3,CD300C,CD300LB,CD300LD,CD300LF,CD34,CD3E,CD3G,CD40,CD81,CD8A,COLEC12,CXADR,FCGR1A,FCGR2B,FCGR3A/FCGR3B,HLA-A,HLA-E,HLA-G,ICAM1,ITGA2,ITGA3,ITGA4,ITGB2,ITGB7,KLRB1,LILRB3,LILRB4,NPDC1,PIANP,PILRA,PILRB,SLAMF6,SLAMF7,TREM2,TREML2,TYROBP,ULBP1,VCAM1
IL-6 Signaling	2.42	0.217	1.4	A2M,AKT3,CD14,CEBPB,ELK1,IKBKE,IL1A,IL1RN,LBP,MAP4K4,MAPK10,MAPK8,MAPKAPK2,NFKB1,NFKB2,NFKBIA,NFKBID,PIK3CB,PIK3R3,PTPN11,RAP2B,RELB,SHC1,SOCS3,STAT3,TNF,TRAF2,VEGFA
CSDE1 Signaling Pathway	2.38	0.268	1.807	AKT3,APAF1,CCL2,CCND3,CTTN,FN1,HNRNPD,MYC,PABPC1,PABPC4,PTEN,RAC1,RPL9,TRIO,VIM
Intra-Golgi and retrograde Golgi-to-ER traffic	2.38	0.197	0.632	BICD1,CAPZA2,CENPE,DYNC1I1,GALNT1,KDELR1,KDELR2,KIF18B,KIF1A,KIF21A,KIF21B,KIF26B,KIF27,KIF2C,KIF3A,KIF5C,KIF9,KIFC2,KLC3,M6PR,MAN2A1,NAPB,RAB36,SCOC,SNAP29,STX6,TMED10,TMED2,TMED3,TMED7,TMED9,TUBA1B,TUBB1,TUBB4A,TUBB4B,TUBB6,USE1,USP6NL,VPS52,VPS54
IL-7 Signaling Pathway	2.37	0.244	2	AKT3,BAD,BAK1,BAX,BCL6,CCND3,FOXO1,HGF,IL2RG,IL7R,JAK3,LYN,MET,MYC,PIK3CB,PIK3R3,SHC1,SLC2A1,STAT1
Transcriptional regulation of granulopoiesis	2.36	0.275	1.941	CDK4,CDKN1A,CEBPA,CEBPB,CSF3R,H2AC20,H2AJ,H2BC13,LEF1,MYC,PML,RUNX1,RXRA,STAT3
Toll-like Receptor Cascades	2.36	0.323	1.897	CD14,DNM1,ITGB2,LBP,LY86,PLCG2,TLR1,TLR2,TLR7,TLR9
RHO GTPases activate IQGAPs	2.36	0.323	1.265	ACTB,ACTG1,IQGAP2,IQGAP3,RAC1,TUBA1B,TUBB1,TUBB4A,TUBB4B,TUBB6
IL-23 Signaling Pathway	2.35	0.283	1.732	AKT3,HIF1A,IL12B,NFKB1,NFKB2,NFKBIA,PIK3CB,PIK3R3,RELB,RUNX1,SOCS3,STAT3,TNF
VEGF Family Ligand-Receptor Interactions	2.34	0.238	0.471	AKT3,FLT1,NRP1,NRP2,PIK3CB,PIK3R3,PLA2G5,PLCG1,PLCG2,PRKCA,PRKCB,PRKCD,PRKCE,PRKCG,PRKCH,PRKCQ,RAP2B,SHC1,VEGFA,VEGFB
Interconversion of nucleotide di- and triphosphates	2.34	0.364	0.707	AK7,AK8,AK9,GLRX,GSR,NME1,NME2,TXNRD1
Chaperone Mediated Autophagy	2.34	0.364	2.121	EEF1A1,HSP90AA1,HSP90AB1,HSPA8,LAMP2,PLIN2,RPS27A,VIM
Role of JAK2 in Hormone-like Cytokine Signaling	2.33	0.258	-1	BIRC3,CCND2,CCND3,IGF1,IRS1,LEPR,PRLR,PTPN1,PTPN11,PTPN6,SHC1,SOCS3,STAT1,STAT3,VEGFA,VEGFB
TNF signaling	2.31	0.263	2.324	BIRC3,CLIP3,IKBKE,MAPKAPK2,OPTN,RACK1,RNF31,RPS27A,SPPL2A,TAB2,TNF,TNFAIP3,TRADD,TRAF2,USP2
Transcriptional regulation by RUNX3	2.31	0.229	1.964	CDKN1A,CDKN2A,ITGA4,LEF1,MYC,PSMB1,PSMB6,PSMB8,PSMB9,PSMC1,PSME1,PSME2,RBPJ,RPS27A,RUNX1,SEM1,SPP1,SRC,TCF7L2,TEAD1,YAP1,ZFHX3
Small Cell Lung Cancer Signaling	2.31	0.229	1.897	ABL1,AKT3,APAF1,CCND2,CCND3,CDK4,HDAC9,IKBKE,MYC,NFKB1,NFKB2,NFKBIA,NFKBID,PA2G4,PIK3CB,PIK3R3,PTEN,PTGS2,RELB,RXRA,RXRG,TRAF2
Role of JAK family kinases in IL-6-type Cytokine Signaling	2.3	0.241	0.688	CTF1,HSP90AA1,HSP90AB1,HSP90B1,IL27RA,IRF1,JUNB,LBP,MAPK10,MAPK8,MYC,OSM,PTPN11,SOCS3,STAT1,STAT3,TGFB2,VEGFA,VEGFB
Prostanoid Biosynthesis	2.29	0.5	0.447	HPGDS,PTGDS,PTGES3,PTGS2,TBXAS1
Calcium Transport I	2.29	0.5	-0.447	ANXA5,ATP2B1,ATP2B2,ATP2B3,ATP2B4
UVB-Induced MAPK Signaling	2.28	0.269	-0.832	BAD,EIF4EBP1,H3-3A/H3-3B,MAPK10,MAPK8,PIK3CB,PIK3R3,PRKCA,PRKCB,PRKCD,PRKCE,PRKCG,PRKCH,PRKCQ
NGF Signaling	2.27	0.217	0.626	AKT3,BAX,ELK1,GAB1,IKBKE,MAP3K15,MAPK10,MAPK8,NFKB1,NFKB2,PIK3CB,PIK3R3,PLCG1,PLCG2,PRKCD,PTPN11,RAC1,RAP2B,RELB,RHOA,RHOG,ROCK2,RPS6KA2,SHC1,SHC3,TRIO
TCR signaling	2.27	0.214	2.887	CARD11,CD3E,CD3G,CD4,ENAH,FYB1,ITK,LCK,NFKB1,NFKBIA,PIK3CB,PLCG1,PLCG2,PRKCQ,PSMB1,PSMB6,PSMB8,PSMB9,PSMC1,PSME1,PSME2,PTEN,PTPRC,RPS27A,SEM1,TAB2,VASP
Glutamate binding, activation of AMPA receptors and synaptic plasticity	2.25	0.312	-1.265	AKAP5,Ap2b1,CAMK2A,CAMK2B,GRIA1,GRIA2,GRIA3,PRKCA,PRKCB,PRKCG
DAP12 interactions	2.25	0.286	2.887	B2M,CD300LB,HLA-E,LCK,PIK3CB,PLCG1,PLCG2,RAC1,SHC1,SIRPB1,TREM2,TYROBP
Salvage Pathways of Pyrimidine Ribonucleotides	2.25	0.227	-0.218	AK7,AK8,AK9,APOBEC1,APOBEC3B,BRAF,CDK18,CDK4,DMPK,EIF2AK2,LIMK1,LIMK2,MAK,MAPK8,NME1,NME2,NME5,PIM1,PRKCD,PRKCE,PRKCH,PRKCQ
Xenobiotic Metabolism CAR Signaling Pathway	2.25	0.196	0.493	ALDH16A1,ALDH18A1,ALDH1B1,ALDH1L1,ALDH7A1,CHST1,CHST11,CHST12,CHST15,CHST2,CHST3,GSTM1,GSTO1,HS3ST1,HS3ST4,HS6ST2,HSP90AA1,HSP90AB1,HSP90B1,NDST1,NRIP1,PPM1L,PPP2R2B,PPP2R2C,PRKCA,PRKCB,PRKCD,PRKCE,PRKCG,PRKCH,PRKCQ,RACK1,RXRA,SCAND1,SOD3,SRC,SULT4A1,WSCD1
Complement System	2.24	0.297	2.121	C1QA,C1QB,C1QBP,C1QC,C3,C3AR1,C4A/C4B,C5AR1,CD55,ITGAX,ITGB2
NAD Signaling Pathway	2.23	0.205	-0.18	AKT3,BMP6,CEBPB,CLOCK,GJA1,H1-3,HGF,HIF1A,HSPD1,IDH2,IGF1,LDHA,LDHD,NADK,NAMPT,NFKB1,NFKB2,NMNAT2,NT5E,PARP10,PARP12,PARP14,PARP9,PIK3CB,PIK3R3,RYR2,SLC29A4,SLC36A4,TGFB2,TRPM2,VEGFA
MSP-RON Signaling Pathway	2.23	0.259	#NUM!	ACTA2,ACTB,ACTG1,CCL2,CSF1,CSF2RB,IL12B,IL3RA,ITGB2,KLK8,PIK3CB,PIK3R3,RPS6KA2,TLR2,TNF
FGF Signaling	2.22	0.233	-1.342	AKT3,FGF11,FGF12,FGFR1,FGFR2,FGFR3,GAB1,HGF,ITPR1,MAPK8,MAPKAPK2,MET,PIK3CB,PIK3R3,PLCG1,PRKCA,PTPN11,PTPN6,RAC1,STAT3
Xenobiotic Metabolism PXR Signaling Pathway	2.21	0.195	1.48	ALDH16A1,ALDH18A1,ALDH1B1,ALDH1L1,ALDH7A1,CAMK2A,CAMK2B,CHST1,CHST11,CHST12,CHST15,CHST2,CHST3,GSTM1,GSTO1,HS3ST1,HS3ST4,HS6ST2,HSP90AA1,HSP90AB1,HSP90B1,IL4I1,MAOB,NDST1,NRIP1,PPP1CA,PRKAR1B,PRKCA,PRKCB,PRKCD,PRKCE,PRKCG,PRKCH,PRKCQ,RXRA,SCAND1,SULT4A1,WSCD1
Cell junction organization	2.2	0.228	-0.218	ACTB,ACTG1,ACTN1,AFDN,CADM1,CADM2,CDH2,CDH3,CLDN1,CLDN2,CLDN3,FBLIM1,FERMT2,FLNA,NECTIN4,PARD3,PARVA,PARVB,PATJ,TESK1,VASP
Signaling by TGF-beta Receptor Complex	2.2	0.264	-0.535	BAMBI,CGN,FBN1,ITGA8,ITGB5,ITGB6,ITGB8,LTBP3,PARD3,PPP1CA,RHOA,RPS27A,TGFB2,TGFBR2
p53 Signaling	2.19	0.224	-0.471	ADGRB1,AKT3,APAF1,BAX,CCND2,CDK4,CDKN1A,CDKN2A,DRAM1,GNL3,HDAC9,HIF1A,MAPK8,PERP,PIK3CB,PIK3R3,PLAGL1,PML,PTEN,SERPINE2,TNFRSF10A,TP53BP2
UVA-Induced MAPK Signaling	2.19	0.224	-1	MAPK10,MAPK8,PARP10,PARP12,PARP14,PARP9,PDIA3,PIK3CB,PIK3R3,PLCB1,PLCB2,PLCD4,PLCE1,PLCG1,PLCG2,PLCH1,PLCH2,PLCL1,PRKCA,RAP2B,RPS6KA2,STAT1
Signaling by NTRK1 (TRKA)	2.18	0.235	-0.688	BRAF,CLTA,DNM1,DUSP3,DUSP7,ELK1,IRS1,MAPKAPK2,MEF2A,NTRK2,PIK3CB,PLCG1,RHOA,RPS6KA2,SH3GL2,SHC1,SHC3,SRC,STAT3
Assembly and cell surface presentation of NMDA receptors	2.16	0.279	-1.732	CAMK2A,CAMK2B,GRIN1,GRIN2A,GRIN2B,GRIN2C,NBEA,TUBA1B,TUBB1,TUBB4A,TUBB4B,TUBB6
B Cell Activating Factor Signaling	2.16	0.279	0.333	ELK1,IKBKE,MAPK10,MAPK8,NFKB1,NFKB2,NFKBIA,NFKBID,RELB,TNFRSF17,TNFSF13B,TRAF2
3-phosphoinositide Biosynthesis	2.16	0.191	0.365	ATP1A2,DUSP15,DUSP2,DUSP9,ENPP1,EYA4,HACD2,IGBP1,INPPL1,NUDT9,PDCD1,PHOSPHO1,PI4KA,PIK3CB,PIK3R3,PIP5K1B,PIP5K1C,PLPPR4,PPFIA2,PPFIBP2,PPM1L,PPP1CA,PPP1R1A,PPP1R1B,PPP2R2B,PPP2R2C,PPP3R1,PTEN,PTPN1,PTPN11,PTPN13,PTPN23,PTPN6,PTPRC,PTPRF,PTPRM,PTPRN,SOCS3,SYNJ2,TNS3
Pentose phosphate pathway	2.15	0.571	2	G6PD,PGD,TALDO1,TKT
Gustation Pathway	2.15	0.192	0	ADCY1,ADCY5,ADCY6,ADCY7,ASIC2,CACNA1A,CACNA1C,CACNA1F,CACNA1S,CACNA2D1,CACNA2D2,CACNA2D3,CACNB4,CACNG7,DAGLB,GABRB1,GPR37,GUCY1A1,ITPR1,ITPR3,KCNH2,KCNJ12,KCNN3,KCNQ2,LIPA,LIPH,LPAR6,LPL,LRRC8D,P2RX4,P2RX6,P2RY12,P2RY6,PDE3B,PLCB2,PRKAR1B,SCN1B,SCN2A,SCN8A
Role of Chondrocytes in Rheumatoid Arthritis Signaling Pathway	2.14	0.206	3.528	CAMKK2,CCL2,CEBPA,CEBPB,CXCR4,EGR1,FN1,IL17RC,IL1A,IL1RN,ITGA5,MMP11,MMP12,MMP14,MMP15,MMP2,MMP28,MMP8,NFKB1,NFKB2,PLAU,PPP3R1,PTGS2,RUNX2,STAT3,TLR2,TNF,VEGFA,VEGFB
Plasma lipoprotein assembly, remodeling, and clearance	2.14	0.237	2.357	A2M,APOBR,APOC2,APOE,BMP1,CLTA,LCAT,LDLR,LDLRAP1,LIPA,LPL,NCEH1,NPC1,NPC2,P4HB,RPS27A,SOAT1,VLDLR
AMPK Signaling	2.12	0.186	0.186	ACACA,ACACB,ACTB,AK3,AK7,AK8,AK9,AKT3,CAMKK2,CDKN1A,CHRNA4,CPT1A,CPT1C,CPT2,EEF2,EEF2K,EIF4EBP1,FOXO1,GNAI1,GNAI2,GNAI3,GNAO1,GNAS,GNG12,GNG5,IRS1,PCK2,PFKFB3,PFKFB4,PFKL,PFKM,PFKP,PIK3CB,PIK3R3,PPM1E,PPM1G,PPM1L,PPP2R2B,PPP2R2C,PRKAR1B,RAB27A,RAB7A,SLC2A1,SMARCA2,TBC1D1
JAK/STAT Signaling	2.12	0.232	0.943	AKT3,CDKN1A,CEBPB,JAK3,NFKB1,NFKB2,PIK3CB,PIK3R3,PTPN1,PTPN11,PTPN6,RAP2B,RELB,SHC1,SOCS3,SOCS6,STAT1,STAT2,STAT3
Microautophagy Signaling Pathway	2.11	0.2	3.578	CHMP2A,CHMP4B,COL11A1,COL11A2,Col17a1,COL18A1,COL27A1,COL4A3,COL4A4,COL4A5,COL6A3,COL8A1,COL8A2,COL9A3,HSPA8,LAMP2,PSMB1,PSMB6,PSMB8,PSMB9,PSMC1,PSME1,PSME2,RAB7A,RAB7B,RETREG1,SPATA18,SQSTM1,VPS16,VPS18,VPS28,VPS37A
cAMP-mediated signaling	2.11	0.186	-1.622	ADCY1,ADCY5,ADCY6,ADCY7,AKAP1,AKAP5,AKAP6,BRAF,CAMK2A,CAMK2B,CAMK4,CNGA1,CNR2,DUSP9,ENPP1,GABBR1,GNAI1,GNAI2,GNAI3,GNAO1,GNAS,GRM3,GRM8,GUCY1A1,HCAR2,MC3R,NPR3,P2RY12,PDE1B,PDE3B,PDE5A,PDE9A,PKIA,PKIB,Pld6,PPP3R1,PRKAR1B,PTGER4,RAPGEF3,RGS12,RGS4,SRC,STAT3,VIPR1
Heme Degradation	2.11	0.75	#NUM!	BLVRA,BLVRB,HMOX1
Glutathione Redox Reactions II	2.11	0.75	#NUM!	GLRX,GSR,PDIA3
Pyroptosis Signaling Pathway	2.09	0.223	2.837	BAX,CASP4,GAS5,GBP2,GBP4,IL1A,KCNQ1OT1,MEFV,NAIP,NFKB1,NFKB2,PRKAR1B,PTGER4,RHOA,TLR1,Tlr12,Tlr13,TLR2,TLR7,TLR9,TNF
WNK Renal Signaling Pathway	2.08	0.217	-0.218	AKT3,ANAPC2,ASIC2,BIRC3,IGF1,IRS1,KCNJ10,LRRC8D,NPR3,PIK3CB,PIK3R3,PRKCA,PRKCB,PRKCD,PRKCE,PRKCG,PRKCH,PRKCQ,SLC12A4,SLC12A5,STK39,TNF,WNK4
Other interleukin signaling	2.08	0.333	0	CD4,CSF1,CSF3R,IL10RB,PTPRZ1,SNAP25,STXBP2,VAMP2
Growth hormone receptor signaling	2.08	0.333	1.414	IRS1,LYN,PRLR,PTPN1,PTPN6,SOCS3,STAT1,STAT3
Antiproliferative Role of Somatostatin Receptor 2	2.07	0.234	0	BRAF,CDKN1A,CTH,ELK1,GAD1,GNG12,GNG5,GUCY1A1,GUCY1A2,NPR1,NPR2,NPR3,PIK3CB,PIK3R3,PTPN11,PTPN6,RAP2B,SRC
Signaling by Leptin	2.07	0.455	-0.447	IRS1,LEPR,PTPN11,SOCS3,STAT3
Pentose Phosphate Pathway	2.07	0.455	2.236	G6PD,H6PD,PGD,TALDO1,TKT
Sirtuin Signaling Pathway	2.02	0.179	-1.298	ACLY,ACSS2,ATG5,ATG7,BAX,CLOCK,CPT1A,CPT1C,FOXO1,G6PD,GABARAP,GLS,GLUD1,H1-3,H3-3A/H3-3B,HIF1A,IDH2,LDHA,LDHD,MAPK15,MAPK4,MYC,NAMPT,NDUFA4L2,NDUFA6,NDUFB4,NFE2L2,NFKB1,NFKB2,NQO1,PCK2,PFKFB3,PFKM,PGAM1,POLR1B,POLR1D,PPARA,RELB,SF3A1,SLC25A5,SLC2A1,SOD3,STAT3,TIMM44,TNF,TOMM7,TOMM70,TSPO,TUBA1B,UCP2,VDAC2,ZIC2
Semaphorin Signaling in Neurons	2.02	0.246	#NUM!	ARHGEF12,CFL1,DPYSL4,LIMK1,LIMK2,MET,NRP1,PAK6,PLXNB1,RAC1,RAC2,RHOA,RHOG,ROCK2,SEMA4D
Costimulation by the CD28 family	2.02	0.231	2.357	AKT3,CD274,CD3E,CD3G,CD4,CD86,ICOSLG/LOC102723996,LCK,LYN,PDCD1,PIK3R3,PRR5L,PTPN11,PTPN6,RAC1,SRC,VAV1,YES1
Glucocorticoid Receptor Signaling	2.01	0.163	#NUM!	A2M,ACTB,AKT3,B2M,BAG1,CCL2,CCL5,CD163,CD3E,CD3G,CDKN1A,CEBPA,CSF2RB,DNAH10,DNALI1,ELK1,ESR1,FCGR1A,FKBP5,GJA1,H2-K2/H2-Q9,H2-T22,H2-T24,H3-3A/H3-3B,HLA-A,HLA-DMA,HLA-DMB,HLA-DOA,HLA-DOB,HLA-E,HLA-G,HSP90AA1,HSP90AB1,HSP90B1,HSPA8,ICAM1,IFNAR1,IGF1,IKBKE,IL10RB,IL13RA1,IL17RC,IL17RE,IL1A,IL1RN,IL21R,IL27RA,IL2RG,IL3RA,IL4R,IL7R,JAK3,KRT18,KRT8,MAPK10,MAPK8,MMP2,MMP8,MYC,NDUFA4L2,NDUFA6,NDUFB4,NFK…
Interleukin-12 family signaling	2	0.35	2.646	CANX,EBI3,IL12B,IL27RA,P4HB,STAT1,STAT3
HOTAIR Regulatory Pathway	2	0.196	1.826	AKT3,ATG7,CD44,CDKN1A,EED,ESR1,H3-3A/H3-3B,ICAM1,IRF1,LEF1,MET,MMP11,MMP12,MMP14,MMP15,MMP2,MMP28,MMP8,MYC,NFKB1,NFKB2,NFKBIA,PCDH10,PIK3CB,PIK3R3,PTEN,RELB,ROCK2,SPP1,STAT3,TCF7L2,VIM
D-myo-inositol (1,4,5,6)-Tetrakisphosphate Biosynthesis	1.96	0.191	0.2	ATP1A2,DUSP15,DUSP2,DUSP9,ENPP1,EYA4,HACD2,IGBP1,INPPL1,NUDT9,PDCD1,PHOSPHO1,PLPPR4,PPFIA2,PPFIBP2,PPM1L,PPP1CA,PPP1R1A,PPP1R1B,PPP2R2B,PPP2R2C,PPP3R1,PTEN,PTPN1,PTPN11,PTPN13,PTPN23,PTPN6,PTPRC,PTPRF,PTPRM,PTPRN,SOCS3,SYNJ2,TNS3
D-myo-inositol (3,4,5,6)-tetrakisphosphate Biosynthesis	1.96	0.191	0.2	ATP1A2,DUSP15,DUSP2,DUSP9,ENPP1,EYA4,HACD2,IGBP1,INPPL1,NUDT9,PDCD1,PHOSPHO1,PLPPR4,PPFIA2,PPFIBP2,PPM1L,PPP1CA,PPP1R1A,PPP1R1B,PPP2R2B,PPP2R2C,PPP3R1,PTEN,PTPN1,PTPN11,PTPN13,PTPN23,PTPN6,PTPRC,PTPRF,PTPRM,PTPRN,SOCS3,SYNJ2,TNS3
Gα12/13 Signaling	1.95	0.203	1.225	AKT3,CDH2,CDH23,CDH3,ELK1,IKBKE,LPAR6,MAPK10,MAPK8,MEF2A,MYL12A,MYL12B,MYL6,MYL9,NFKB1,NFKB2,NFKBIA,NFKBID,PIK3CB,PIK3R3,PTK2B,RAP2B,RELB,RHOA,ROCK2,SRC,VAV1
Signaling by CSF3 (G-CSF)	1.95	0.3	2.333	CSF3R,HCK,LYN,PTPN11,RPS27A,SHC1,SOCS3,STAT1,STAT3
Amyloid Processing	1.95	0.255	-1.134	AKT3,BACE1,CAPN1,CAPN3,CAPN6,CDK5R1,CSNK1E,MARK1,NCSTN,PRKAR1B,PRKCE,PSEN2,PSENEN
Factors involved in megakaryocyte development and platelet production	1.94	0.22	-0.447	ABL1,ACTB,AK3,AKAP1,CABLES1,CAPZA2,DOCK1,DOCK10,DOCK2,DOCK3,DOCK5,DOCK7,IRF1,MAFF,MFN1,MICAL1,PRKAR1B,RAC1,ZFPM1,ZFPM2
Chondroitin Sulfate Degradation (Metazoa)	1.93	0.375	0.816	ARSB,Chil3/Chil4,GM2A,HEXA,HEXB,HYAL1
Role of RIG1-like Receptors in Antiviral Innate Immunity	1.92	0.261	2.333	DHX58,IFIH1,IKBKE,IRF7,NFKB1,NFKB2,NFKBIA,NFKBID,RELB,TANK,TRAF2,TRIM25
Role of IL-17A in Arthritis	1.91	0.246	#NUM!	CCL2,CCL5,IL17RC,MAPK10,MAPK8,MAPKAPK2,NFKB1,NFKB2,NFKBIA,NFKBID,PIK3CB,PIK3R3,PTGS2,RELB
Cilium Assembly	1.89	0.186	-2.333	AHI1,ALMS1,BBS1,CC2D2A,CCT2,CCT5,CCT6A,CCT7,CCT8,CEP290,CLASP1,CSNK1E,DYNC2H1,DYNC2LI1,DYNLRB2,EXOC1,EXOC6,HAUS8,HSP90AA1,IFT122,IFT57,IFT80,KIF3A,LZTFL1,ODF2,PKD1,RPGRIP1L,SDCCAG8,TCP1,TCTN2,TTBK2,TUBA1B,TUBB,TUBB1,TUBB4A,TUBB4B,TUBB6,WDR35
RET signaling	1.89	0.268	-1.508	DOK6,GAB1,GRB10,PIK3CB,PIK3R3,PLCG1,PRKCA,PTPN11,SHC1,SHC3,SRC
Transcriptional Regulation by MECP2	1.89	0.238	0.577	CAMK2A,CAMK2B,CAMK4,FKBP5,GAD1,GPS2,GRIA2,GRIN2A,GRIN2B,MET,PTEN,PTPN1,RBFOX1,SOX2,TNRC6B
Presynaptic depolarization and calcium channel opening	1.89	0.417	-1.342	CACNA1A,CACNA2D1,CACNA2D2,CACNA2D3,CACNB4
Role of JAK1 and JAK3 in γc Cytokine Signaling	1.87	0.232	1.5	CRLF2,IL21R,IL2RG,IL4R,IL7R,IRS1,JAK3,PIK3CB,PIK3R3,PTK2B,PTPN11,RAP2B,SHC1,SOCS3,STAT1,STAT3
LPS/IL-1 Mediated Inhibition of RXR Function	1.86	0.179	0.775	ACOX2,ACSL3,ACSL5,ACSL6,ALAS1,ALDH16A1,ALDH18A1,ALDH1B1,ALDH1L1,ALDH7A1,APOC2,APOE,CD14,CHST1,CHST11,CHST12,CHST15,CHST2,CHST3,CPT1A,CPT1C,CPT2,CYP2J2,CYP2U1,FABP5,GSTM1,GSTO1,HS3ST1,HS3ST4,HS6ST2,IL1A,IL1RN,IL4I1,LBP,MAOB,MAPK8,MYD88,NDST1,PPARA,PPARGC1B,RXRA,SOD3,SULT4A1,TNF,TRAF2,WSCD1
Interleukin-1 family signaling	1.86	0.202	3.138	ALOX5,IL1A,IL1RN,IRAK3,MAPK8,MYD88,NFKB1,NFKBIA,PSMB1,PSMB6,PSMB8,PSMB9,PSMC1,PSME1,PSME2,PTPN11,PTPN13,PTPN14,PTPN18,PTPN23,PTPN6,RPS27A,SEM1,SQSTM1,STAT3,TAB2
Mitochondrial Dysfunction	1.85	0.172	-0.927	ATP1A2,ATP1A3,ATP1B1,ATP1B2,BACE1,BAD,BAX,C9orf72,CACNA1A,CACNA1C,CACNA1F,CACNA1S,CACNA2D1,CACNA2D2,CACNA2D3,CACNB4,CACNG7,CAMK2A,CAMK2B,CAPN1,CAPN3,CAPN6,COX4I1,COX6A2,COX6B2,COX7A2L,Cox8b,GPX1,GPX8,GSR,GSTM1,IDH2,ITPR1,ITPR3,LRRK2,MAOB,MAPK10,MAPK8,MFN1,NCSTN,NDUFA4L2,NDUFA6,NDUFB4,NFE2L2,OGDH,PIK3CB,PIK3R3,PPP3R1,PRKAR1B,PSEN2,PSENEN,RAPGEF3,SURF1,TARDBP,TOMM7,TOMM70,UCP2,UQCRHL,VDAC2
Xenobiotic Metabolism AHR Signaling Pathway	1.84	0.218	0	AIP,ALDH16A1,ALDH18A1,ALDH1B1,ALDH1L1,ALDH7A1,GSTM1,GSTO1,HSP90AA1,HSP90AB1,HSP90B1,IL1A,NFKB1,NFKB2,NQO1,NRIP1,PTGES3,RELB,TNF
Regulation of the Epithelial Mesenchymal Transition in Development Pathway	1.84	0.218	1.291	APC,AXIN2,FZD4,FZD6,GLIS2,HIF1A,JAG2,LEF1,LOX,NCSTN,NFKB1,NFKB2,PSEN2,PSENEN,PTCH1,PYGO1,RBPJ,RELB,TCF7L2
April Mediated Signaling	1.81	0.262	-0.632	ELK1,IKBKE,MAPK10,MAPK8,NFKB1,NFKB2,NFKBIA,NFKBID,RELB,TNFRSF17,TRAF2
Senescence Pathway	1.8	0.174	0.926	AKT3,ANAPC2,ATF3,BHLHE40,BRAF,CACNA1A,CACNA1C,CACNA1F,CACNA1S,CACNA2D1,CACNA2D2,CACNA2D3,CACNB4,CACNG7,CAPN1,CAPN3,CAPN6,CCND2,CCND3,CDK4,CDKN1A,CDKN2A,CEBPB,DHCR24,EED,EIF4EBP1,ELK3,IKBKE,IL1A,ITPR3,MAPK15,MAPK4,MAPKAPK2,NFKB1,NFKB2,PDK4,PIK3CB,PIK3R3,PML,PPM1L,PPP1CA,PPP2R2B,PPP2R2C,PPP3R1,PTEN,RAP2B,SERPINE1,SQSTM1,TGFB2,TGFBR2,TGFBR3,TLR2
3-phosphoinositide Degradation	1.8	0.186	0.378	ATP1A2,DUSP15,DUSP2,DUSP9,ENPP1,EYA4,HACD2,IGBP1,INPP5J,INPPL1,NUDT9,PDCD1,PHOSPHO1,PLPPR4,PPFIA2,PPFIBP2,PPM1L,PPP1CA,PPP1R1A,PPP1R1B,PPP2R2B,PPP2R2C,PPP3R1,PTEN,PTPN1,PTPN11,PTPN13,PTPN23,PTPN6,PTPRC,PTPRF,PTPRM,PTPRN,SOCS3,SYNJ2,TNS3
Signaling by Type 1 Insulin-like Growth Factor 1 Receptor (IGF1R)	1.79	0.353	0	IGF1,IGF1R,IGF2,IRS1,PIK3CB,SHC1
Signaling by NTRK3 (TRKC)	1.79	0.353	0	BAX,IRS1,NTRK3,PLCG1,SHC1,SRC
Dermatan Sulfate Degradation (Metazoa)	1.79	0.353	1.633	Chil3/Chil4,GM2A,HEXA,HEXB,HYAL1,IDUA
Choline Degradation I	1.78	1	#NUM!	ALDH7A1,CHDH
MSP-RON Signaling in Macrophages Pathway	1.76	0.202	-1.043	ETV3,HLA-DMA,HLA-DMB,HLA-DOA,HLA-DOB,IFNGR2,IKBKE,IL12B,ITGB2,KLK8,NFKB1,NFKB2,NFKBIZ,PIK3CB,PIK3R3,PTGS2,RAP2B,RELB,SBNO2,SOCS3,ST14,STAT1,STAT3,TNF
Signaling by MST1	1.75	0.6	#NUM!	HPN,SPINT1,SPINT2
Creatine-phosphate Biosynthesis	1.75	0.6	#NUM!	CKB,CKMT1A/CKMT1B,MAP4K4
Pentose Phosphate Pathway (Oxidative Branch)	1.75	0.6	#NUM!	G6PD,H6PD,PGD
BMAL1:CLOCK,NPAS2 activates circadian gene expression	1.75	0.296	0.707	BHLHE40,CHD9,CLOCK,HELZ2,NAMPT,PPARA,RXRA,SERPINE1
Integrin signaling	1.75	0.296	0.707	BCAR1,FN1,ITGA2B,PTPN1,RAPGEF3,SHC1,SRC,TLN1
Vasopressin regulates renal water homeostasis via Aquaporins	1.73	0.256	0.302	ADCY1,ADCY5,ADCY6,ADCY7,AQP1,GNAS,GNG12,GNG5,GNGT2,MYO5B,PRKAR1B
Dissolution of Fibrin Clot	1.72	0.385	2.236	ANXA2,PLAU,PLAUR,SERPINE1,SERPINE2
Notch Signaling	1.7	0.263	0	CNTN1,HEY2,JAG2,LFNG,NCSTN,NOTCH3,NUMB,PSEN2,PSENEN,RBPJ
Signaling by NOTCH1	1.69	0.218	-0.243	CNTN1,DNER,HDAC9,HEY2,HEYL,HIF1A,JAG2,MYC,NBEA,NCSTN,NEURL1B,NUMB,PSEN2,PSENEN,RBPJ,RPS27A,TLE3
RHO GTPases Activate Rhotekin and Rhophilins	1.69	0.444	-1	RHOA,RHPN1,RHPN2,RTKN
Interleukin-9 signaling	1.69	0.444	2	IL2RG,JAK3,STAT1,STAT3
HSP90 chaperone cycle for steroid hormone receptors in the presence of ligand	1.68	0.236	0.832	CAPZA2,DNAJA4,DYNC1I1,FKBP5,HSP90AA1,HSP90AB1,HSPA8,PTGES3,TUBA1B,TUBB1,TUBB4A,TUBB4B,TUBB6
Gαi Signaling	1.67	0.193	1.46	ADCY1,ADCY5,ADCY6,ADCY7,CNR2,GABBR1,GNAI1,GNAI2,GNAI3,GNAO1,GNAS,GNG12,GNG5,GRM3,GRM8,GUCY1A1,HCAR2,NPR3,P2RY12,PRKAR1B,RAP2B,RGS12,RGS4,SHC1,SHC3,SRC,STAT3
Insulin Receptor Signaling	1.67	0.193	-0.2	ACLY,AKT3,ASIC2,BAD,EIF4EBP1,FOXO1,GAB1,GRB10,INPP5J,INPPL1,IRS1,MAPK8,PDE3B,PIK3CB,PIK3R3,PPP1CA,PRKAR1B,PTEN,PTPN1,PTPN11,PTPRF,RAP2B,SHC1,SOCS3,STXBP4,SYNJ2,VAMP2
Collagen chain trimerization	1.66	0.25	-2.714	COL11A1,COL11A2,COL18A1,COL27A1,COL4A3,COL4A4,COL4A5,COL6A3,COL8A1,COL8A2,COL9A3
MIF Regulation of Innate Immunity	1.66	0.25	1.265	CD14,MAPK10,MAPK8,MIF,NFKB1,NFKB2,NFKBIA,NFKBID,PLA2G5,PTGS2,RELB
Chondroitin Sulfate Biosynthesis	1.66	0.23	1.387	B3GALT6,CHST1,CHST11,CHST12,CHST15,CHST2,CHST3,HS3ST1,HS3ST4,HS6ST2,NDST1,SULT4A1,WSCD1,XYLT1
IL-17A Signaling in Airway Cells	1.65	0.224	0.535	AKT3,IKBKE,IL17RC,JAK3,MAPK10,MAPK8,NFKB1,NFKB2,NFKBIA,NFKBID,PIK3CB,PIK3R3,PTEN,RELB,STAT3
Differential Regulation of Cytokine Production in Intestinal Epithelial Cells by IL-17A and IL-17F	1.65	0.304	2.646	CCL2,CCL4,CCL5,IL12B,IL1A,LCN2,TNF
Vitamin-C Transport	1.65	0.304	1.633	GLRX,GSTO1,LRRC8D,NXN,SELENOT,SLC2A1,TXNRD1
RANK Signaling in Osteoclasts	1.64	0.209	1	AKT3,BIRC3,ELK1,IKBKE,MAP3K15,MAPK10,MAPK8,NFKB1,NFKB2,NFKBIA,NFKBID,PIK3CB,PIK3R3,PPP3R1,PTK2B,RELB,SRC,TAB2,TRAF2
BAG2 Signaling Pathway	1.64	0.212	-0.302	ANXA2,CDKN1A,CTSB,HSP90AA1,HSPA8,MAPKAPK2,MYC,NFKB1,NFKB2,PSMB1,PSMB6,PSMB8,PSMB9,PSMC1,PSME1,PSME2,RELB,SEM1
Maturity Onset Diabetes of Young (MODY) Signaling	1.64	0.215	#NUM!	APOC2,APOE,CACNA1A,CACNA1C,CACNA1F,CACNA1S,CACNA2D1,CACNA2D2,CACNA2D3,CACNB4,CACNG7,GAPDH,KLF11,NFKB1,NFKB2,OGDH,UCP2
Thyroid Cancer Signaling	1.64	0.215	0.243	AKT3,BRAF,CXCR4,ELK1,FOXO1,IGF1,IRS1,LEF1,MYC,NTRK2,NTRK3,PIK3CB,PIK3R3,PTEN,RAP2B,SHC1,TCF7L2
TCF dependent signaling in response to WNT	1.64	0.181	-1.333	APC,AXIN2,BCL9L,CSNK1E,CXXC4,FZD4,FZD6,H2AC20,H2AJ,H2BC13,KMT2D,LEF1,LGR4,LRP6,MYC,PIP5K1B,PSMB1,PSMB6,PSMB8,PSMB9,PSMC1,PSME1,PSME2,PYGO1,RNF43,RPS27A,RSPO1,SEM1,SFRP1,SOX13,SOX2,SOX4,SOX6,SOX9,TCF7L2,TLE3
Dermatan Sulfate Biosynthesis (Late Stages)	1.63	0.24	0.905	CHST1,CHST11,CHST12,CHST15,CHST2,CHST3,HS3ST1,HS3ST4,HS6ST2,NDST1,SULT4A1,WSCD1
Formation of Fibrin Clot (Clotting Cascade)	1.62	0.256	0.632	A2M,C1QBP,F10,F5,KNG1,PF4,PRCP,PROCR,PROS1,SERPINE2
EGF Signaling	1.61	0.232	0.277	AKT3,ELK1,ITPR1,ITPR3,MAPK8,PIK3CB,PIK3R3,PLCG1,PRKCA,SHC1,SRC,STAT1,STAT3
FXR/RXR Activation	1.61	0.182	-1.715	ABCB4,AKT3,APOC2,APOE,FOXO1,GSTM1,GSTO1,HMOX1,ICAM1,IL12B,IL1A,IL1RN,LPL,MAPK10,MAPK8,NFE2L2,NFKB1,NFKB2,NQO1,OSM,PCK2,PPARA,PTGS2,RXRA,SLC4A2,SOCS3,SRC,TGFB2,TNF,TNFSF12,TNFSF13B,TNFSF8,Tnfsf9,VLDLR
Protein folding	1.6	0.204	2.236	ACTB,CCT2,CCT5,CCT6A,CCT7,CCT8,FKBP9,GNG12,GNG5,GNGT2,KIF13A,PFDN5,RGS11,STAT3,TCP1,TUBA1B,TUBB1,TUBB4A,TUBB4B,TUBB6
TNFR2 non-canonical NF-kB pathway	1.6	0.221	3.873	BIRC3,CD40,PSMB1,PSMB6,PSMB8,PSMB9,PSMC1,PSME1,PSME2,RPS27A,SEM1,TNF,TNFSF12,TNFSF13B,TRAF2
Signaling by NOTCH2	1.59	0.265	1	CNTN1,JAG2,MDK,NCSTN,NEURL1B,PSEN2,PSENEN,RBPJ,RPS27A
Cargo concentration in the ER	1.59	0.265	1	CTSC,CTSZ,F5,FOLR1,GRIA1,LMAN1,LMAN2,TMED10,TMED2
4-1BB Signaling in T Lymphocytes	1.59	0.265	0.816	IKBKE,MAPK10,MAPK8,NFKB1,NFKB2,NFKBIA,NFKBID,RELB,TRAF2
Inhibition of Angiogenesis by TSP1	1.59	0.265	-0.447	AKT3,GUCY1A1,GUCY1A2,HSPG2,MAPK10,MAPK8,SDC2,TGFBR2,VEGFA
Carboxyterminal post-translational modifications of tubulin	1.59	0.244	-1.508	AGBL2,AGBL4,TTLL3,TTLL5,TTLL6,TTLL7,TUBA1B,TUBB1,TUBB4A,TUBB4B,TUBB6
Carnitine metabolism	1.58	0.357	-0.447	ACACA,ACACB,CPT1A,CPT2,RXRA
Glutamate and glutamine metabolism	1.58	0.357	0.447	ALDH18A1,GLS,GLUD1,GLUL,RIMKLB
UVC-Induced MAPK Signaling	1.57	0.235	-0.577	BRAF,MAPK10,MAPK8,PRKCA,PRKCB,PRKCD,PRKCE,PRKCG,PRKCH,PRKCQ,RAP2B,SRC
ERBB Signaling	1.55	0.204	-0.688	ELK1,ERBB4,FOXO1,MAPK10,MAPK8,PAK6,PIK3CB,PIK3R3,PLCG1,PLCG2,PRKCA,PRKCB,PRKCD,PRKCE,PRKCG,PRKCH,PRKCQ,RAP2B,SHC1
Regulation of RUNX1 Expression and Activity	1.55	0.292	0	CCND2,CCND3,PML,PTPN11,RUNX1,SRC,TNRC6B
IL-22 Signaling	1.55	0.292	0.378	AKT3,IL10RB,MAPK10,MAPK8,SOCS3,STAT1,STAT3
HIPPO signaling	1.55	0.207	2.138	AJUBA,AMOT,CD44,CSNK1E,DLG5,MOB1A,PARD3,PATJ,PPM1L,PPP1CA,PPP2R2B,PPP2R2C,TEAD1,TJP2,TP53BP2,WWC1,YAP1,YWHAH
Mitochondrial L-carnitine Shuttle Pathway	1.55	0.316	-1.633	ACSL3,ACSL5,ACSL6,CPT1A,CPT1C,CPT2
Dermatan Sulfate Biosynthesis	1.55	0.222	1.387	B3GALT6,CHST1,CHST11,CHST12,CHST15,CHST2,CHST3,HS3ST1,HS3ST4,HS6ST2,NDST1,SULT4A1,WSCD1,XYLT1
Agrin Interactions at Neuromuscular Junction	1.54	0.217	0.277	ACTA2,ACTB,ACTG1,CTTN,ERBB4,ITGA4,LAMB1,MAPK10,MAPK8,PAK6,RAC1,RAC2,RAP2B,SRC,UTRN
Ferroptosis Signaling Pathway	1.54	0.191	-0.209	ACACA,ALOX5,BRAF,CDKN1A,CTH,CTSB,CYBB,FTH1,FTL,G3BP1,H2AC20,H2AZ1,HMOX1,NCOA4,NFE2L2,RAP2B,SAT1,SLC7A11,SQSTM1,SREBF2,STAT3,TF,TXNRD1,VDAC2,YAP1
Cytosolic sensors of pathogen-associated DNA	1.52	0.239	3.317	IFI16,IRF7,LRRFIP1,MYD88,NFKB1,NFKB2,NFKBIA,NLRC3,RPS27A,TREX1,ZBP1
Oxytocin in Spinal Neurons Signaling Pathway	1.51	0.257	-1.667	CAMKK2,CTH,GAD1,GNAI3,GUCY1A1,GUCY1A2,NPR1,NPR2,NPR3
Ketone body metabolism	1.51	0.4	-1	ACSS3,BDH1,BDH2,OXCT1
Ketolysis	1.51	0.4	#NUM!	ACAA2,BDH1,BDH2,OXCT1
C-type lectin receptors (CLRs)	1.5	0.186	3.8	CARD11,CLEC10A,CLEC4D,CLEC4E,CLEC7A,FCER1G,ITPR1,ITPR3,LYN,NFKB1,NFKB2,NFKBIA,PLCG2,PPP3R1,PRKCD,PSMB1,PSMB6,PSMB8,PSMB9,PSMC1,PSME1,PSME2,RELB,RPS27A,SEM1,SRC,TAB2
Arginine Biosynthesis IV	1.5	0.5	#NUM!	ASL,ASS1,GLUD1
Ribonucleotide Reductase Signaling Pathway	1.49	0.181	1.976	ACTB,AKT3,BAD,BRAF,CDH3,CDK4,CDKN1A,CDKN2A,EIF4EBP1,ESR1,H3-3A/H3-3B,HGF,HIF1A,MAPK10,MAPK8,MET,MMP2,MYC,NFKB1,NFKB2,PARP10,PARP12,PARP14,PARP9,PIK3CB,PIK3R3,SMARCA2,SRC,STAT3,VEGFA,YBX1
Angiopoietin Signaling	1.49	0.211	-0.577	AKT3,BAD,FOXO1,GRB14,IKBKE,NFKB1,NFKB2,NFKBIA,NFKBID,PAK6,PIK3CB,PIK3R3,PTPN11,RAP2B,RELB,TNIP1
Gαs Signaling	1.49	0.19	-0.243	ADCY1,ADCY5,ADCY6,ADCY7,BRAF,CNGA1,ELK1,GNAI1,GNAI2,GNAI3,GNAO1,GNAS,GNG12,GNG5,GUCY1A1,HCAR2,HCK,MC3R,PRKAR1B,PTGER4,RAPGEF3,RYR2,SRC,VIPR1
Activation of kainate receptors upon glutamate binding	1.48	0.267	0	GNG12,GNG5,GNGT2,GRIK2,GRIK3,GRIK5,PLCB1,PLCB2
Adipogenesis pathway	1.48	0.187	1.961	ACVRL1,ATG5,ATG7,BMP7,BSCL2,CEBPA,CEBPB,CLOCK,EGR2,FGFR1,FGFR2,FGFR3,FOXO1,FZD4,FZD6,HDAC9,HIF1A,KAT6A,LPL,NR1D1,NR2F2,RBP1,RUNX1T1,SOX9,TNF,ZNF423
Signaling by Erythropoietin	1.46	0.28	1.134	GAB1,LYN,PIK3CB,PLCG1,PLCG2,SHC1,VAV1
Transport of bile salts and organic acids, metal ions and amine compounds	1.45	0.205	-0.728	EMB,HEPH,RUNX1,SLC11A1,SLC13A4,SLC16A1,SLC16A3,SLC16A8,SLC31A1,SLC39A1,SLC40A1,SLC44A1,SLC5A3,SLC6A1,SLC6A15,SLC6A20,SLC6A6
Synthesis of Prostaglandins (PG) and Thromboxanes (TX)	1.45	0.333	0.447	HPGDS,PTGDS,PTGES3,PTGS2,TBXAS1
Choline Biosynthesis III	1.45	0.333	1	HMOX1,PLD1,PLD3,PLD4,Pld6
Chondroitin Sulfate Biosynthesis (Late Stages)	1.45	0.226	0.905	CHST1,CHST11,CHST12,CHST15,CHST2,CHST3,HS3ST1,HS3ST4,HS6ST2,NDST1,SULT4A1,WSCD1
Protein Ubiquitination Pathway	1.44	0.168	2.592	ANAPC2,B2M,BAG1,BIRC3,CRYAB,DNAJB14,DNAJC10,DNAJC16,DNAJC2,DNAJC6,HLA-A,HLA-E,HLA-G,HSP90AA1,HSP90AB1,HSP90B1,HSPA12A,HSPA4L,HSPA8,HSPB8,HSPD1,HSPE1,PSMB1,PSMB6,PSMB8,PSMB9,PSMC1,PSME1,PSME2,RPS27A,TAP1,TAP2,UBE2J1,UBE2L6,USP12,USP18,USP2,USP20,USP24,USP29,USP30,USP32,USP35,USP46,USP49,USP54
Circadian Clock	1.44	0.22	-0.577	CHD9,CLOCK,CRY2,CSNK1E,HELZ2,HIF1A,NR1D1,NRIP1,PPARA,PPP1CA,RPS27A,RXRA,USP46
Metabolism of water-soluble vitamins and cofactors	1.44	0.22	-0.832	ACACA,ACACB,AOX1,ENPP1,ENPP2,GPHN,GSTO1,MCCC1,MMAA,MTR,PC,SLC2A1,TCN2
Transcriptional regulation by the AP-2 (TFAP2) family of transcription factors	1.44	0.25	0.333	APOE,ATAD2,CDKN1A,ESR1,HSPD1,KCTD1,MYC,NPM1,VEGFA
MIF-mediated Glucocorticoid Regulation	1.44	0.25	2.121	CD14,MIF,NFKB1,NFKB2,NFKBIA,NFKBID,PLA2G5,PTGS2,RELB
Pyridoxal 5'-phosphate Salvage Pathway	1.44	0.215	-0.277	BRAF,CDK18,CDK4,DMPK,EIF2AK2,LIMK1,LIMK2,MAK,MAPK8,PIM1,PRKCD,PRKCE,PRKCH,PRKCQ
Unfolded protein response	1.41	0.2	2.309	CALR,CANX,CD82,CEBPA,CEBPB,DNAJA4,DNAJB14,DNAJC10,DNAJC16,DNAJC6,HSP90B1,HSPA8,MAPK8,NFE2L2,OS9,P4HB,SREBF2,TRAF2
BBSome Signaling Pathway	1.41	0.157	-1.606	ACKR4,ADGRA3,ADGRB1,ADGRB2,ADGRB3,ADGRE1,ADGRG5,ADGRL1,ADGRL3,ADGRV1,BBS1,C3AR1,C5AR1,CCRL2,CCT2,CCT5,CCT6A,CCT7,CCT8,CELSR1,CELSR2,CELSR3,CEP290,CMKLR1,CNR2,CRHR2,DZIP1,EDNRB,EED,FFAR1,FZD4,FZD6,GABBR1,GLIS2,GPR108,GPR137,GPR137B,GPR141,GPR157,GPR162,GPR174,GPR26,GPR35,GPR37,GPR65,GPR84,GPRC5B,GRM3,GRM5,GRM8,HCAR2,HTR2C,IFT122,IFT57,IFT80,IGF1R,LEPR,LGR4,LPAR6,LZTFL1,MC3R,NTRK2,NTSR2,P2RY12,P2RY…
IL-17 Signaling	1.41	0.176	2.263	AKT3,CCL2,CEBPB,Chil3/Chil4,ELK1,HSP90AA1,HSP90AB1,HSP90B1,IL12B,IL17RC,IL17RE,IL1A,LCN2,MAPK10,MAPK8,MMP2,NFKB1,OSM,PIK3CB,PIK3R3,PTGS2,RAP2B,SRSF1,TAB2,TGFB2,TNF,TNFSF12,TNFSF13B,TNFSF8,Tnfsf9,TRAF2,VEGFA,VEGFB
Histone Modification Signaling Pathway	1.41	0.166	-0.429	ATAD2,ATRX,BRD1,BRWD1,CAPN1,CBX5,CBX6,CECR2,CHD4,EED,ESR1,FOXO1,H1-3,H2AC20,H2AZ1,H3-3A/H3-3B,HDGFL2,HR,IRF1,KAT6A,KDM6B,KMT2D,KMT5A,L3MBTL3,MAPK10,MAPK8,MMP2,MORC4,MYC,NCAPG2,NFKB1,NFKB2,PIM1,PKD1,PRDM16,PRDM5,PRKCB,PYGO1,SMARCA2,SND1,TDRD3,TGM2,TNF,TRIM24,UHRF1,VEGFA,VEGFB,YWHAH,ZIC2
PEDF Signaling	1.41	0.202	0.535	AKT3,DOCK3,ELK1,IKBKE,NFKB1,NFKB2,NFKBIA,NFKBID,PIK3CB,PIK3R3,RAC1,RAP2B,RELB,RHOA,ROCK2,TCF7L2,ZEB1
Role of PI3K/AKT Signaling in the Pathogenesis of Influenza	1.39	0.212	1.155	AKT3,CCL5,GNAI1,GNAI2,GNAI3,IFNAR1,NFKB1,NFKB2,NFKBIA,NFKBID,PIK3CB,PIK3R3,PLAC8,RELB
GADD45 Signaling	1.39	0.217	-1.387	CCND2,CCND3,CDK4,CDKN1A,MAPK10,MAPK8,MYC,NFKB1,NFKB2,RELB,TGFB2,TGFBR2,TNF
Interleukin-20 family signaling	1.37	0.269	1.89	IL10RB,JAK3,PTPN11,SOCS3,STAT1,STAT2,STAT3
IL-17A Signaling in Gastric Cells	1.37	0.269	-1	CCL5,CXCL10,IL17RC,MAPK10,MAPK8,NFKB1,TNF
CDX Gastrointestinal Cancer Signaling Pathway	1.36	0.173	-0.174	AKT3,AXIN2,BMP1,BMP6,BMP7,BRAF,CYBB,FZD4,FZD6,IKBKE,IL12B,IL1A,JAK3,LEF1,NCF1,NCF2,NFKB1,NFKB2,OSM,PIK3CB,PIK3R3,PTEN,PTGS2,RAC1,RAC2,RELB,SOX2,STAT3,TCF7L2,TGFB2,TNF,TNFSF12,TNFSF13B,TNFSF8,Tnfsf9
RHO GTPases activate KTN1	1.36	0.364	1	KLC3,RAC1,RHOA,RHOG
Phenylalanine and tyrosine metabolism	1.36	0.364	0	ASRGL1,FAH,IL4I1,QDPR
Oleate Biosynthesis II (Animals)	1.36	0.364	-2	FADS2,PTPRT,SCD,Scd2
Deubiquitination	1.36	0.167	3.015	ACTB,APC,AXIN2,BIRC3,ESR1,H2AC20,H2BC13,H2BC18,HIF1A,IFIH1,MYC,NFKBIA,OGT,OTUB2,OTUD7A,PSMB1,PSMB6,PSMB8,PSMB9,PSMC1,PSME1,PSME2,PTEN,RHOA,RNF123,RNF128,RPS27A,SEM1,TGFBR2,TNFAIP3,TNIP1,TNIP3,TOMM70,TRAF2,TRIM25,USP12,USP18,USP2,USP20,USP24,USP30,USP49,VDAC2,YOD1
Regulation of RUNX2 expression and activity	1.35	0.205	2.84	ESR1,HIVEP3,PPARGC1B,PSMB1,PSMB6,PSMB8,PSMB9,PSMC1,PSME1,PSME2,RPS27A,RUNX2,SEM1,STAT1,WWP1
Extra-nuclear estrogen signaling	1.35	0.205	1.291	AKT3,ELK1,ESR1,GNAI1,GNAI2,GNAI3,GNG12,GNG5,GNGT2,HSP90AA1,IGF1R,MMP2,PIK3R3,SHC1,SRC
NFE2L2 regulating TCA cycle genes	1.34	0.667	#NUM!	ME1,NFE2L2
Regulation of NFE2L2 gene expression	1.34	0.667	#NUM!	MYC,NFE2L2
Ascorbate Recycling (Cytosolic)	1.34	0.667	#NUM!	GLRX,GSTO1
Hypusine Biosynthesis	1.34	0.667	#NUM!	DOHH,EIF5A
Biotin-carboxyl Carrier Protein Assembly	1.34	0.667	#NUM!	ACACA,ACACB
Intrinsic Pathway for Apoptosis	1.34	0.218	1.732	AKT3,APAF1,BAD,BAK1,BAX,C1QBP,CDKN2A,MAPK8,PPP3R1,STAT3,TP53BP2,YWHAH
The citric acid (TCA) cycle and respiratory electron transport	1.34	0.218	-1.155	ADHFE1,IDH2,IDH3A,LDHA,ME1,ME3,OGDH,PDK4,RXRA,SLC16A1,SLC16A3,SLC16A8
Lymphotoxin β Receptor Signaling	1.34	0.218	1.667	AKT3,APAF1,IKBKE,NFKB1,NFKB2,NFKBIA,NFKBID,PIK3CB,PIK3R3,RELB,TRAF2,VCAM1
Superpathway of Citrulline Metabolism	1.33	0.312	1.342	ALDH18A1,ASL,ASS1,GLS,PRODH
Class I MHC mediated antigen processing and presentation	1.32	0.16	4.906	ANAPC2,ATG7,B2M,CALR,CANX,CD14,CTSS,CTSV,CYBA,CYBB,DCAF1,DTX3L,ERAP1,FBXL16,FBXO41,FBXO44,FCGR1A,HECTD2,HERC4,HERC6,HLA-A,HLA-E,HLA-G,MRC1,MRC2,MYD88,NCF1,NCF2,NCF4,PDIA3,PSMB1,PSMB6,PSMB8,PSMB9,PSMC1,PSME1,PSME2,RNF114,RNF123,RNF130,RNF14,RNF19B,RNF213,RPS27A,SEM1,SH3RF1,SNAP23,SOCS3,TAP1,TAP2,TAPBP,TLR1,TLR2,TRIM37,TRIM9,UBA7,UBE2J1,UBE2L6,WWP1,ZNRF2
IGF-1 Signaling	1.32	0.19	-0.243	AKT3,BAD,ELK1,FOXO1,GRB10,IGF1,IGF1R,IGFBP2,IRS1,MAPK8,PIK3CB,PIK3R3,PRKAR1B,PTPN11,RAP2B,SHC1,SOCS3,SOCS6,STAT3,YWHAH
Glucose metabolism	1.31	0.2	1	ALDOA,ALDOC,GPI,HK1,HK2,NUP50,PC,PCK2,PFKFB3,PFKFB4,PFKL,PFKM,PFKP,PKM,SLC25A12,TPI1
Aryl hydrocarbon receptor signalling	1.3	0.429	#NUM!	AIP,HSP90AB1,PTGES3
Thioredoxin Pathway	1.3	0.429	#NUM!	NXN,SELENOT,TXNRD1
PI3K Cascade	1.29	0.227	-1.897	FGFR1,FGFR2,FGFR3,GAB1,IRS1,KL,PDE3B,PIK3CB,PTPN11,TLR9
Syndecan interactions	1.29	0.259	-0.378	ACTN1,FN1,ITGA2,ITGB5,PRKCA,SDC2,SDC3
Pyroptosis	1.29	0.259	2.646	BAK1,BAX,CASP4,CHMP2A,CHMP4B,IL1A,IRF1
Fatty acyl-CoA biosynthesis	1.29	0.259	0.378	ACACA,ACLY,ACSL3,ACSL5,ACSL6,HACD2,SCD
UFMylation Signaling Pathway	1.29	0.21	1.387	AKT3,EIF4A1,EIF4G1,ESR1,H3-3A/H3-3B,MYC,NFKB1,NFKB2,PABPC1,RPL26,RPN1,SLC7A11,TNF
MYC Mediated Apoptosis Signaling	1.29	0.22	0.905	APAF1,BAX,CDKN2A,IKBKE,MYC,NFKB1,NFKB2,PRKAR1B,TNF,TRADD,TRAF2
Activation of Matrix Metalloproteinases	1.26	0.242	0.707	COL18A1,CTSV,MMP11,MMP14,MMP15,MMP2,MMP8,TIMP2
Signal amplification	1.26	0.242	1.414	GNAI1,GNAI2,GNAI3,GNG12,GNG5,GNGT2,P2RY12,SRC
MAPK targets/ Nuclear events mediated by MAP kinases	1.26	0.242	-1.414	DUSP3,DUSP7,ELK1,MAPK10,MAPK8,MAPKAPK2,MEF2A,RPS6KA2
Cellular response to hypoxia	1.26	0.2	2.324	AJUBA,EGLN1,EGLN3,HIF1A,HIF1AN,PSMB1,PSMB6,PSMB8,PSMB9,PSMC1,PSME1,PSME2,RPS27A,SEM1,VEGFA
Insertion of tail-anchored proteins into the endoplasmic reticulum membrane	1.25	0.273	0.816	HMOX1,PRNP,SEC61B,SEC61G,SERP1,VAMP2
Non-Small Cell Lung Cancer Signaling	1.25	0.191	0.333	ABL1,AKT3,BAD,CCND2,CCND3,CDK4,CDKN2A,HDAC9,ITPR1,ITPR3,PA2G4,PIK3CB,PIK3R3,PLCG1,PRKCA,RAP2B,RXRA,RXRG
TP53 Regulates Metabolic Genes	1.24	0.193	2.668	AKT3,COX4I1,COX7A2L,G6PD,GLS,GPI,GSR,LAMTOR4,PRDX1,PTEN,RRAGC,SESN1,SESN3,SURF1,TNRC6B,TXNRD1,YWHAH
CD27 Signaling in Lymphocytes	1.23	0.211	-0.333	APAF1,IKBKE,MAP3K15,MAPK10,MAPK8,NFKB1,NFKB2,NFKBIA,NFKBID,RELB,SIVA1,TRAF2
Isoleucine Degradation I	1.23	0.294	-1	ACAA2,ACAD8,ACADSB,BCAT1,ECHS1
HMGB1 Signaling	1.22	0.174	2.132	AKT3,CCL2,ELK1,ICAM1,IFNGR2,IL12B,IL1A,KAT6A,MAPK10,MAPK8,NFKB1,NFKB2,OSM,PIK3CB,PIK3R3,RAC1,RAC2,RAP2B,RELB,RHOA,RHOG,SERPINE1,TGFB2,TNF,TNFSF12,TNFSF13B,TNFSF8,Tnfsf9,VCAM1
GDNF Family Ligand-Receptor Interactions	1.21	0.197	-0.832	DOK6,DOK7,GAB1,IRS1,ITPR1,ITPR3,MAPK10,MAPK8,PIK3CB,PIK3R3,PLCG1,PLCG2,RAC1,RAP2B,SHC1
Late endosomal microautophagy	1.19	0.235	2.121	CHMP2A,CHMP4B,HSPA8,PLIN2,RPS27A,VIM,VPS28,VPS37A
Pyrimidine Ribonucleotides Interconversion	1.18	0.225	0	AK7,AK8,AK9,CANT1,DDX3X,NME1,NME2,NME5,NTPCR
Apoptotic execution phase	1.18	0.212	-0.302	APC,DSG2,DSP,H1-3,LMNB1,PRKCD,PRKCQ,SPTAN1,TJP1,TJP2,VIM
Pyrimidine Deoxyribonucleotides De Novo Biosynthesis I	1.17	0.261	-0.816	AK7,AK8,AK9,NME1,NME2,NME5
IL-13 Signaling Pathway	1.16	0.181	1.964	AKT3,FGR,HCK,IL13RA1,IL17RC,IL4R,LCK,LYN,PDGFA,PIK3CB,PIK3R3,POSTN,PRKCD,RHOA,ROCK2,SOCS3,SRC,STAT1,STAT3,TGFB2,YES1
Potassium Channels	1.16	0.184	-0.688	GABBR1,GNG12,GNG5,GNGT2,KCNA3,KCNAB1,KCNC1,KCNC2,KCNG2,KCNH1,KCNH2,KCNJ10,KCNJ12,KCNJ2,KCNJ9,KCNK1,KCNK3,KCNN3,KCNQ2
Role of MAPK Signaling in the Pathogenesis of Influenza	1.15	0.19	#NUM!	ABHD3,AKT3,BAX,CCL2,CCL5,CXCL10,LCAT,MAPK10,MAPK8,PLA2G5,PLAAT1,PNPLA3,PRKCA,PTGS2,RAP2B,TNF
Metabolism of polyamines	1.14	0.203	1.732	AZIN2,NQO1,OAZ2,PSMB1,PSMB6,PSMB8,PSMB9,PSMC1,PSME1,PSME2,SAT1,SEM1
RORA activates gene expression	1.14	0.278	-0.447	CHD9,CPT1A,HELZ2,PPARA,RXRA
Differential Regulation of Cytokine Production in Macrophages and T Helper Cells by IL-17A and IL-17F	1.14	0.278	2.236	CCL2,CCL4,CCL5,IL12B,TNF
Coagulation System	1.13	0.229	0.707	A2M,F10,F5,KNG1,PLAU,PLAUR,PROS1,SERPINE1
Heme signaling	1.12	0.213	-1	CHD9,CLOCK,HELZ2,HMOX1,NFE2L2,NR1D1,NRIP1,PPARA,RXRA,USP46
Transcriptional Regulatory Network in Embryonic Stem Cells	1.12	0.171	-0.378	AKT3,CALB1,ESRRB,FGFR1,FGFR2,FGFR3,FZD4,FZD6,GDF3,GRIN1,IGF1,IGF1R,IGF2,JAK3,KAT6A,MYC,OTX1,PIK3CB,PIK3R3,RAP2B,SOX2,STAT3,TGFB2,TGFBR2,TGFBR3,TRIM24,ZFHX3,ZIC3
Activation of gene expression by SREBF (SREBP)	1.12	0.22	-0.333	ACACB,CHD9,DHCR7,ELOVL6,HELZ2,PPARA,RXRA,SCD,SREBF2
Mitochondrial calcium ion transport	1.12	0.308	2	AKAP1,MCUB,SLC8B1,VDAC2
Azathioprine ADME	1.12	0.308	0	GSTM1,IMPDH2,SLC28A3,XDH
Interleukin-6 family signaling	1.09	0.25	0.816	CTF1,OSM,PTPN11,SOCS3,STAT1,STAT3
Renal Cell Carcinoma Signaling	1.09	0.19	0.632	AKT3,EGLN3,GAB1,HGF,HIF1A,MET,PAK6,PIK3CB,PIK3R3,PTPN11,RAC1,RAP2B,RPS27A,SLC2A1,VEGFA
PCP (Planar Cell Polarity) Pathway	1.09	0.2	-0.905	CELSR1,FZD4,FZD6,JUNB,LGR4,MAPK10,MAPK8,PFN1,PFN2,RAC1,RHOA,ROCK2
MAPK6/MAPK4 signaling	1.09	0.185	0	CCND3,FOXO1,KALRN,MAPK4,MMP2,MYC,PSMB1,PSMB6,PSMB8,PSMB9,PSMC1,PSME1,PSME2,RAC1,RPS27A,SEM1,TNRC6B
Transcriptional regulation by RUNX1	1.08	0.171	2.041	ABL1,AUTS2,CBX6,CTSV,ESR1,H2AC20,H2AJ,H2BC13,LDB1,LGALS3,PRKCB,PSMB1,PSMB6,PSMB8,PSMB9,PSMC1,PSME1,PSME2,RPS27A,RUNX1,RUNX2,SEM1,SMARCA2,SOCS3,TJP1,YAP1
Glioma Invasiveness Signaling	1.08	0.192	2.309	CD44,MMP2,PIK3CB,PIK3R3,PLAU,PLAUR,RAC1,RAC2,RAP2B,RHOA,RHOG,TIMP2,TIMP3,TIMP4
Neurotransmitter uptake and metabolism In glial cells	1.08	0.5	#NUM!	GLUL,SLC1A2
Eumelanin Biosynthesis	1.08	0.5	#NUM!	DDT,MIF
Melatonin Degradation II	1.08	0.5	#NUM!	IL4I1,MAOB
Mitophagy	1.08	0.233	1.89	ATG5,MFN1,RPS27A,SQSTM1,SRC,TOMM7,TOMM70
Glycerophospholipid biosynthesis	1.08	0.182	-1.414	ABHD3,CPNE7,GPAT3,GPCPD1,LPCAT2,MBOAT1,MBOAT2,MGLL,OSBPL8,PCTP,PHOSPHO1,PLA2G5,PLD1,PLD3,PLD4,PNPLA3,SLC44A1,STARD10
Oxidative Stress Induced Senescence	1.07	0.186	0.775	CBX6,CDK4,CDKN2A,EED,H2AC20,H2AJ,H2BC13,KDM6B,MAP4K4,MAPK10,MAPK8,MAPKAPK2,MINK1,RPS27A,TNIK,TNRC6B
PFKFB4 Signaling Pathway	1.03	0.204	0.333	GNAS,GPI,HK1,HK2,PFKFB4,PFKM,PRKAR1B,TGFB2,TKT,XDH
Prostate Cancer Signaling	1.02	0.175	1.606	ABL1,AKT3,BAD,CDKN1A,FOXO1,HDAC9,HSP90AA1,HSP90AB1,HSP90B1,LEF1,NFKB1,NFKB2,NFKBIA,NFKBID,PA2G4,PIK3CB,PIK3R3,PTEN,RAP2B,RELB
Aggrephagy	1.02	0.209	0.333	DYNC1I1,HSP90AA1,RPS27A,TUBA1B,TUBB1,TUBB4A,TUBB4B,TUBB6,VIM
Oncostatin M Signaling	1.02	0.209	1.667	ELK1,JAK3,OSM,PLAU,RAP2B,SHC1,STAT1,STAT3,TIMP3
Pyrimidine Ribonucleotides De Novo Biosynthesis	1.02	0.209	0	AK7,AK8,AK9,CANT1,DDX3X,NME1,NME2,NME5,NTPCR
Interleukin-15 signaling	1.02	0.286	2	IL2RG,JAK3,SHC1,STAT3
Urate Biosynthesis/Inosine 5'-phosphate Degradation	1.02	0.286	0	IMPDH2,NT5C2,NT5E,XDH
MyD88 dependent cascade initiated on endosome	1.01	0.226	1.89	CD14,IRF7,MYD88,RPS27A,TAB2,TLR7,TLR9
MyD88-independent TLR4 cascade	1.01	0.216	1.414	BIRC3,CD14,IKBKE,IRF7,PTPN11,RPS27A,TAB2,TANK
Cytoprotection by HMOX1	1.01	0.194	2.309	BLVRA,BLVRB,CHD9,COX4I1,COX7A2L,HELZ2,HMOX1,NFE2L2,PPARA,RXRA,STAT3,SURF1
IL-2 Signaling	1.01	0.194	1.508	AKT3,ELK1,IL2RG,JAK3,LCK,MAPK8,PIK3CB,PIK3R3,PTK2B,PTPN11,RAP2B,SHC1
Interleukin-1 processing	1	0.333	#NUM!	IL1A,NFKB1,NFKB2
Lysine catabolism	1	0.333	#NUM!	AASS,ALDH7A1,OGDH
Pathogenesis of Multiple Sclerosis	1	0.333	#NUM!	CCL4,CCL5,CXCL10
Sucrose Degradation V (Mammalian)	1	0.333	#NUM!	ALDOA,ALDOC,TPI1
Leucine Degradation I	1	0.333	#NUM!	BCAT1,IVD,MCCC1
Folate Transformations I	1	0.333	#NUM!	MTHFD1L,MTHFD2,MTR
Telomerase Signaling	0.999	0.176	2.84	ABL1,AKT3,CDKN1A,ELK3,HDAC9,HSP90AA1,HSP90AB1,HSP90B1,IL2RG,MYC,PIK3CB,PIK3R3,PPM1L,PPP2R2B,PPP2R2C,PTGES3,RAP2B,SHC1,TPP1
NLR signaling pathways	0.993	0.196	2.714	BIRC3,CASP4,HMOX1,HSP90AB1,MEFV,NFKB1,NFKB2,PSTPIP1,RPS27A,TAB2,TNFAIP3
Cell Cycle: G1/S Checkpoint Regulation	0.985	0.188	0.905	ABL1,CCND2,CCND3,CDK4,CDKN1A,CDKN2A,FOXO1,GNL3,HDAC9,MYC,PA2G4,RPL11,TGFB2
Signaling by FGFR1	0.98	0.2	-1.265	BRAF,FGFR1,FLRT2,GAB1,KL,PLCG1,PTPN11,RPS27A,SHC1,SRC
Melanoma Signaling	0.98	0.2	0.707	AKT3,BAD,BRAF,CDK4,CDKN1A,CDKN2A,PIK3CB,PIK3R3,PTEN,RAP2B
Receptor-type tyrosine-protein phosphatases	0.972	0.25	-2.236	LRRC4B,NTRK3,PPFIA2,PPFIBP2,PTPRF
Synthesis, secretion, and deacylation of Ghrelin	0.972	0.25	1.342	Arxes1/Arxes2,CRHR2,IGF1,SPCS2,SPCS3
Valine Degradation I	0.972	0.25	-1.342	ABAT,ACAD8,ACADSB,BCAT1,ECHS1
Inflammasome pathway	0.972	0.25	2.236	CTSB,MYD88,NAIP,NFKB1,NFKB2
Apelin Liver Signaling Pathway	0.972	0.25	-2.236	IRS1,MAPK10,MAPK8,PDGFRB,TNF
TAK1-dependent IKK and NF-kappa-B activation	0.968	0.205	2.333	ALPK1,NFKB1,NFKB2,NFKBIA,NLRC5,RPS27A,TAB2,TRAF2,USP18
Regulation of mRNA stability by proteins that bind AU-rich elements	0.968	0.205	1.667	EIF4G1,ENPP2,HNRNPD,HSPA8,MAPKAPK2,PABPC1,PRKCA,PRKCD,RPS27A
Hypoxia Signaling in the Cardiovascular System	0.966	0.184	1.414	HIF1A,HIF1AN,HSP90AA1,HSP90AB1,HSP90B1,LDHA,NFKBIA,NFKBID,NQO1,P4HB,PTEN,UBE2J1,UBE2L6,VEGFA
Bladder Cancer Signaling	0.961	0.172	-0.447	ABL1,CDK4,CDKN1A,CDKN2A,FGF11,FGF12,FGFR3,HDAC9,MMP11,MMP12,MMP14,MMP15,MMP2,MMP28,MMP8,MYC,PA2G4,RAP2B,VEGFA,VEGFB
G-protein beta:gamma signalling	0.955	0.219	1.89	AKT3,GNG12,GNG5,GNGT2,PLCB1,PLCB2,RHOA
Signaling by NOTCH4	0.951	0.181	2.84	ACTA2,HEY2,NCSTN,PSEN2,PSENEN,PSMB1,PSMB6,PSMB8,PSMB9,PSMC1,PSME1,PSME2,RBPJ,RPS27A,SEM1
Sumoylation Pathway	0.949	0.175	-2.309	ARHGDIA,ARHGDIB,ARHGDIG,CEBPA,ISG20,MAPK10,MAPK8,NFKB1,NFKB2,NFKBIA,PML,RAC1,RAC2,RAN,RHOA,RHOG,SERBP1,ZEB1
Immunogenic Cell Death Signaling Pathway	0.938	0.178	3.5	ATG5,BAK1,BAX,CALR,CXCL10,HSP90AA1,HSP90AB1,HSP90B1,HSPA8,IFNAR1,IFNAR2,IFNGR2,NFKB1,NFKB2,PDIA3,TNF
Mitochondrial biogenesis	0.929	0.188	0	ACSS2,ALAS1,CAMK4,CHD9,GLUD1,HELZ2,IDH2,NR1D1,PPARA,PPARGC1B,RXRA,USP46
Platelet Adhesion to exposed collagen	0.925	0.267	0	FCER1G,ITGA1,ITGA2,LYN
Response of EIF2AK1 (HRI) to heme deficiency	0.925	0.267	1	ATF3,CEBPB,EIF2S3,GRB10
Mouse Embryonic Stem Cell Pluripotency	0.919	0.173	-0.728	AKT3,APC,APC2,FZD4,FZD6,ID2,ID3,ID4,JAK3,LEF1,MYC,PIK3CB,PIK3R3,PTPN11,RAP2B,SOX2,STAT3,TCF7L2
Transcriptional regulation of white adipocyte differentiation	0.918	0.179	1.291	CCND3,CDK4,CEBPA,CEBPB,CHD9,EGR2,HELZ2,LPL,MED28,NFKB1,NR2F2,PPARA,RXRA,SREBF2,TNF
RUNX1 regulates megakaryocyte differentiation and platelet function	0.911	0.19	-2.646	H2AC20,H2AJ,H2BC13,ITGA2B,KMT2D,MYL9,PF4,PRKCQ,RUNX1,TNRC6B,ZFPM1
KEAP1-NFE2L2 pathway	0.907	0.176	3.5	AKT3,CDKN1A,CDKN2A,NFE2L2,PRKCD,PSMB1,PSMB6,PSMB8,PSMB9,PSMC1,PSME1,PSME2,RPS27A,SEM1,SESN1,SQSTM1
MicroRNA Biogenesis Signaling Pathway	0.904	0.16	-0.365	ABL1,ADAR,AKT3,BMP6,DDX17,DROSHA,ESR1,HGF,HMOX1,HNRNPD,HOPX,HSP90AA1,HSP90AB1,HSP90B1,HSPA8,IGF1,MTCL1,MYC,NUP50,PIK3CB,PIK3R3,PTGES3,RAN,RAP2B,SF3A1,SRSF1,TGFB2,VEGFA,YAP1,ZC3H12A
Endoplasmic Reticulum Stress Pathway	0.901	0.238	1.342	CALR,HSP90B1,MAPK8,TAOK3,TRAF2
Melanocyte Development and Pigmentation Signaling	0.898	0.173	0	ADCY1,ADCY5,ADCY6,ADCY7,GNAS,GUCY1A1,PIK3CB,PIK3R3,PLCG1,PLCG2,PRKAR1B,PTPN11,PTPN6,RAP2B,RPS6KA2,SHC1,SRC
B-WICH complex positively regulates rRNA expression	0.893	0.192	3.162	ACTB,DDX21,H2AC20,H2AJ,H2BC13,MYBBP1A,MYO1C,POLR1B,POLR1D,TAF1D
Choline catabolism	0.892	0.4	#NUM!	ALDH7A1,SLC44A1
Reelin signalling pathway	0.892	0.4	#NUM!	SH3KBP1,VLDLR
Tetrahydrofolate Salvage from 5,10-methenyltetrahydrofolate	0.892	0.4	#NUM!	MTHFD1L,MTHFD2
CMP-N-acetylneuraminate Biosynthesis I (Eukaryotes)	0.892	0.4	#NUM!	CMAS,NANS
Lysine Degradation II	0.892	0.4	#NUM!	AASS,ALDH7A1
Citrulline-Nitric Oxide Cycle	0.892	0.4	#NUM!	ASL,ASS1
Glutamate Degradation III (via 4-aminobutyrate)	0.892	0.4	#NUM!	ABAT,GAD1
Acetate Conversion to Acetyl-CoA	0.892	0.4	#NUM!	ACSS2,ACSS3
mRNA Editing	0.888	0.3	#NUM!	ADAR,APOBEC1,APOBEC3B
Citrulline Biosynthesis	0.888	0.3	#NUM!	ALDH18A1,GLS,PRODH
Metabolism of vitamin K	0.888	1	#NUM!	VKORC1
Acetyl-CoA Biosynthesis III (from Citrate)	0.888	1	#NUM!	ACLY
Glutamine Biosynthesis I	0.888	1	#NUM!	GLUL
Methylglyoxal Degradation VI	0.888	1	#NUM!	LDHD
L-cysteine Degradation II	0.888	1	#NUM!	CTH
D-mannose Degradation	0.888	1	#NUM!	MPI
Apelin Pancreas Signaling Pathway	0.876	0.196	-0.707	MAPK10,MAPK8,NFKB1,NFKB2,PDE3B,PIK3CB,PIK3R3,PRKAR1B,RELB
Signaling by FGFR3	0.861	0.2	-0.707	BRAF,FGFR3,GAB1,PLCG1,PTPN11,RPS27A,SHC1,SRC
p38 MAPK Signaling	0.853	0.167	1.886	EEF2K,ELK1,H3-3A/H3-3B,HMGN1,IL1A,IL1RN,IRAK3,MAP4K1,MAPKAPK2,MEF2A,MYC,PLA2G5,RPS6KA2,STAT1,TAB2,TGFB2,TGFBR2,TNF,TRADD,TRAF2
Caspase activation via Death Receptors in the presence of ligand	0.845	0.25	1	CD14,TNFRSF10A,TRADD,TRAF2
Senescence-Associated Secretory Phenotype (SASP)	0.843	0.178	3.051	ANAPC2,CDK4,CDKN1A,CDKN2A,CEBPB,H2AC20,H2AJ,H2BC13,IL1A,NFKB1,RPS27A,RPS6KA2,STAT3
MTOR signalling	0.838	0.214	1.633	EEF2K,EIF4B,EIF4EBP1,EIF4G1,LAMTOR4,RRAGC
CDP-diacylglycerol Biosynthesis I	0.838	0.214	-1.342	CDS1,GPAT3,LPCAT2,MBOAT1,MBOAT2,PNPLA3
Putrescine Degradation III	0.835	0.227	0.447	ALDH1B1,ALDH7A1,IL4I1,MAOB,SAT1
Visual phototransduction	0.835	0.183	-2.111	ABCA4,CNGA1,CYP4V2,DHRS3,PRKCA,PRKCQ,RBP1,RDH5,RLBP1,STRA6,TTR
NIK-->noncanonical NF-kB signaling	0.835	0.183	3.317	NFKB2,PSMB1,PSMB6,PSMB8,PSMB9,PSMC1,PSME1,PSME2,RELB,RPS27A,SEM1
Endometrial Cancer Signaling	0.835	0.183	1.414	AKT3,APC2,BAD,CTNNA2,ELK1,LEF1,MYC,PIK3CB,PIK3R3,PTEN,RAP2B
Role of IL-17F in Allergic Inflammatory Airway Diseases	0.834	0.191	1.342	CCL2,CCL4,CXCL10,IGF1,IL17RC,NFKB1,NFKB2,RELB,RPS6KA2
Dopamine Receptor Signaling	0.832	0.175	-0.447	ADCY1,ADCY5,ADCY6,ADCY7,GUCY1A1,IL4I1,MAOB,PPM1L,PPP1CA,PPP1R1B,PPP2R2B,PPP2R2C,PRKAR1B,QDPR
Gamma carboxylation, hypusine formation and arylsulfatase activation	0.816	0.195	1.414	ARSB,DOHH,EEF2,EIF5A,F10,GAS6,PROS1,SUMF2
Xenobiotic Metabolism General Signaling Pathway	0.799	0.161	-0.209	ABCA2,ABCA4,AKT3,FTL,GSTM1,GSTO1,HMOX1,MAP3K15,MAPK8,NFE2L2,NQO1,PIK3CB,PIK3R3,PPARA,PRKCA,PRKCB,PRKCD,PRKCE,PRKCG,PRKCH,PRKCQ,RAP2B,RXRA
Primary Immunodeficiency Signaling	0.799	0.18	#NUM!	CD3E,CD4,CD40,CD8A,IL2RG,IL7R,JAK3,LCK,PTPRC,TAP1,TAP2
Erythrocytes take up carbon dioxide and release oxygen	0.792	0.273	#NUM!	AQP1,CA2,CYB5R1
SUMOylation of immune response proteins	0.792	0.273	#NUM!	IKBKE,NFKB2,NFKBIA
Alpha-protein kinase 1 signaling pathway	0.792	0.273	#NUM!	ALPK1,RPS27A,TAB2
Pexophagy	0.792	0.273	#NUM!	RPS27A,SQSTM1,USP30
Ketogenesis	0.792	0.273	#NUM!	ACAA2,BDH1,BDH2
Ovarian Cancer Signaling	0.778	0.158	1.387	ABL1,AKT3,APC,BRAF,CD44,CDK4,CDKN2A,FZD4,FZD6,GJA1,HDAC9,LEF1,MMP2,PA2G4,PIK3CB,PIK3R3,PMS2,PRKAR1B,PTEN,PTGS2,RAP2B,SRC,TCF7L2,VEGFA,VEGFB
RAF-independent MAPK1/3 activation	0.774	0.217	-0.447	DUSP2,DUSP7,DUSP9,PEA15,PTPN11
Nephrin family interactions	0.774	0.217	-1.342	ACTN1,MAGI2,PIK3CB,SPTAN1,SPTBN1
Surfactant metabolism	0.774	0.217	2.236	CKAP4,CSF2RA,CSF2RB,CTSH,NAPSA
Transcriptional regulation of pluripotent stem cells	0.772	0.235	-1	SOX2,STAT3,ZIC3,ZSCAN10
Protein methylation	0.772	0.235	2	EEF1A1,EEF2,HSPA8,RPS2
D-myo-inositol (1,3,4)-trisphosphate Biosynthesis	0.772	0.235	0	INPP5J,INPPL1,PTEN,SYNJ2
Estrogen-Dependent Breast Cancer Signaling	0.772	0.171	1.508	AKT3,ELK1,ESR1,HSD17B11,HSD17B12,IGF1,IGF1R,NFKB1,NFKB2,PIK3CB,PIK3R3,RAP2B,RELB,SRC
Pentose Phosphate Pathway (Non-oxidative Branch)	0.754	0.333	#NUM!	TALDO1,TKT
Glycine Cleavage Complex	0.754	0.333	#NUM!	GLDC,OCA2
Tryptophan Degradation to 2-amino-3-carboxymuconate Semialdehyde	0.754	0.333	#NUM!	HAAO,KYNU
NAD Biosynthesis III	0.754	0.333	#NUM!	NAMPT,NMNAT2
GDP-mannose Biosynthesis	0.754	0.333	#NUM!	GPI,MPI
FLT3 Signaling	0.753	0.194	1.134	AKT3,GRB10,HCK,LCK,PTPN11,RPS27A,SOCS6
Cellular response to heat stress	0.736	0.165	0.775	BAG1,CAMK2A,CAMK2B,CRYAB,DNAJC2,EEF1A1,HSBP1,HSP90AA1,HSP90AB1,HSPA12A,HSPA4L,HSPA8,HSPB8,MAPKAPK2,NUP50,PTGES3
Regulation of TP53 Activity through Acetylation	0.735	0.2	0	AKT3,BRD1,CHD3,CHD4,KAT6A,PML
Phosphatidylglycerol Biosynthesis II (Non-plastidic)	0.735	0.2	-1.342	CDS1,GPAT3,LPCAT2,MBOAT1,MBOAT2,PNPLA3
Role of p14/p19ARF in Tumor Suppression	0.735	0.2	-0.447	CDKN2A,NPM1,PIK3CB,PIK3R3,RAC1,SF3A1
DNA Replication Pre-Initiation	0.734	0.163	4.123	ANAPC2,H2AC20,H2AJ,H2BC13,MCM2,MCM3,MCM4,MCM6,PSMB1,PSMB6,PSMB8,PSMB9,PSMC1,PSME1,PSME2,RPS27A,SEM1
RAS processing	0.718	0.208	1.342	ABHD17A,ABHD17C,PRKCQ,RPS27A,ZDHHC9
Signaling by EGFR	0.717	0.18	-0.333	GAB1,PLCG1,PTPN11,PTPRK,RPS27A,SH3GL2,SH3KBP1,SHC1,SRC
Ceramide Signaling	0.713	0.165	-0.535	AKT3,BAD,CTSD,KSR1,MAPK8,NFKB1,NFKB2,PIK3CB,PIK3R3,PPM1L,PPP2R2B,PPP2R2C,RAP2B,RELB,TNF
Heparan Sulfate Biosynthesis	0.713	0.165	1.604	B3GALT6,CHST1,CHST11,CHST12,CHST15,CHST2,CHST3,HS3ST1,HS3ST4,HS6ST2,NDST1,SULT4A1,TARS2,WSCD1,XYLT1
BMP signaling pathway	0.713	0.165	0	ACVRL1,BMP1,BMP6,BMP7,CAMK4,MAPK10,MAPK8,NFKB1,NFKB2,PRKAR1B,RAP2B,RELB,RUNX2,SOSTDC1,ZNF423
Regulation of lipid metabolism by PPARalpha	0.71	0.16	0.229	ABCB4,ALAS1,CHD9,CLOCK,CPT1A,CPT2,FHL2,GLIPR1,GPS2,HELZ2,ME1,MED28,NR1D1,PLIN2,PPARA,PPARGC1B,RXRA,SREBF2,TXNRD1
Reversible hydration of carbon dioxide	0.708	0.25	#NUM!	CA12,CA14,CA2
FAT10 Signaling Pathway	0.707	0.175	#NUM!	PSMB1,PSMB6,PSMB8,PSMB9,PSMC1,PSME1,PSME2,SEM1,SQSTM1,TNF
Nicotinate metabolism	0.707	0.222	0	NADK,NMNAT2,NT5E,PTGS2
Metabolism of Angiotensinogen to Angiotensins	0.707	0.222	1	ACE,ANPEP,CTSD,CTSZ
Branched-chain amino acid catabolism	0.707	0.222	-1	ACAD8,ACADSB,BCAT1,ECHS1
TP53 Regulates Transcription of Cell Death Genes	0.693	0.182	0.707	APAF1,BAX,BCL6,PERP,PRELID1,TMEM219,TNFRSF10A,TP53BP2
Degradation of beta-catenin by the destruction complex	0.687	0.163	2.111	APC,AXIN2,LEF1,MYC,PSMB1,PSMB6,PSMB8,PSMB9,PSMC1,PSME1,PSME2,RPS27A,SEM1,TCF7L2,TLE3
Cancer Drug Resistance by Drug Efflux	0.674	0.172	0.707	AKT3,BRAF,FOXO1,NFKB1,PIK3CB,PIK3R3,PTEN,PTGS2,RAP2B,YBX1
IL-33 Signaling Pathway	0.67	0.151	2.746	AKT3,CASP4,CCL2,CCL5,H2AC20,H2AZ1,ICAM1,IKBKE,IL1A,IL1RN,MAPK10,MAPK8,MAPKAPK2,MMP12,MMP2,MYD88,NFKB1,NFKB2,NFKBIA,NFKBID,PIK3CB,PIK3R3,PLCG2,PRKAR1B,PTGS2,STAT3,TNF,VCAM1
Hedgehog ligand biogenesis	0.669	0.169	3.317	OS9,P4HB,PSMB1,PSMB6,PSMB8,PSMB9,PSMC1,PSME1,PSME2,RPS27A,SEM1
PXR/RXR Activation	0.669	0.169	0.302	AKT3,ALAS1,CPT1A,FOXO1,GSTM1,PCK2,PPARA,PRKAR1B,RXRA,SCD,TNF
ERB2-ERBB3 Signaling	0.669	0.169	2.111	BAD,ELK1,FOXO1,JAK3,MYC,PIK3CB,PIK3R3,PTEN,RAP2B,SHC1,STAT3
Incretin synthesis, secretion, and inactivation	0.667	0.2	0.447	Arxes1/Arxes2,FFAR1,SPCS2,SPCS3,TCF7L2
Hedgehog 'on' state	0.662	0.163	1.069	DZIP1,EVC2,KIF3A,NUMB,PSMB1,PSMB6,PSMB8,PSMB9,PSMC1,PSME1,PSME2,PTCH1,RPS27A,SEM1
Arachidonic acid metabolism	0.657	0.178	0.707	ALOX5,CYP2J2,CYP2U1,CYP4F2,CYP4F3,GPX1,MAPKAPK2,PTGS2
Coronavirus Replication Pathway	0.657	0.178	0	ACE,IFITM3,TUBA1B,TUBB,TUBB1,TUBB4A,TUBB4B,TUBB6
γ-linolenate Biosynthesis II (Animals)	0.648	0.211	-1	ACSL3,ACSL5,ACSL6,FADS2
Purine Nucleotides Degradation II (Aerobic)	0.648	0.211	0	IMPDH2,NT5C2,NT5E,XDH
Erythrocytes take up oxygen and release carbon dioxide	0.645	0.286	#NUM!	AQP1,CA2
Trehalose Degradation II (Trehalase)	0.645	0.286	#NUM!	HK1,HK2
Urea Cycle	0.645	0.286	#NUM!	ASL,ASS1
Ceramide Degradation	0.645	0.286	#NUM!	ASAH1,NAAA
Glycoaminoglycan-protein Linkage Region Biosynthesis	0.645	0.286	#NUM!	B3GALT6,XYLT1
Toll Like Receptor 3 (TLR3) Cascade	0.644	0.188	1.633	BIRC3,IKBKE,IRF7,RPS27A,TAB2,TANK
Polyamine Regulation in Colon Cancer	0.643	0.169	0.632	AKT3,APC,BRAF,DOHH,EIF5A,MYC,RHOA,SAT1,TCF7L2,TRPC1
ABC-family proteins mediated transport	0.639	0.158	2.5	ABCA2,ABCA4,ABCB4,DERL1,EIF2S3,ERLIN1,OS9,PSMB1,PSMB6,PSMB8,PSMB9,PSMC1,PSME1,PSME2,RPS27A,SEM1
POU5F1 (OCT4), SOX2, NANOG activate genes related to proliferation	0.635	0.231	#NUM!	SOX2,STAT3,ZIC3
Advanced glycosylation endproduct receptor signaling	0.635	0.231	#NUM!	CAPZA2,DDOST,LGALS3
Transcriptional regulation of testis differentiation	0.635	0.231	#NUM!	PTGDS,SOX9,ZFPM2
Assembly of RNA Polymerase I Complex	0.635	0.231	#NUM!	POLR1B,POLR1D,TAF1D
NAD biosynthesis II (from tryptophan)	0.635	0.231	#NUM!	HAAO,KYNU,NMNAT2
Cholesterol Biosynthesis I	0.635	0.231	#NUM!	DHCR24,DHCR7,EBP
Cholesterol Biosynthesis II (via 24,25-dihydrolanosterol)	0.635	0.231	#NUM!	DHCR24,DHCR7,EBP
Guanosine Nucleotides Degradation III	0.635	0.231	#NUM!	NT5C2,NT5E,XDH
Cholesterol Biosynthesis III (via Desmosterol)	0.635	0.231	#NUM!	DHCR24,DHCR7,EBP
UDP-N-acetyl-D-galactosamine Biosynthesis II	0.635	0.231	#NUM!	GPI,HK1,HK2
Regulation of Apoptosis	0.616	0.17	3	PSMB1,PSMB6,PSMB8,PSMB9,PSMC1,PSME1,PSME2,RPS27A,SEM1
Asparagine Degradation I	0.616	0.5	#NUM!	ASRGL1
β-alanine Degradation I	0.616	0.5	#NUM!	ABAT
Thiosulfate Disproportionation III (Rhodanese)	0.616	0.5	#NUM!	MPST
Thyroid Hormone Biosynthesis	0.616	0.5	#NUM!	CTSD
Glycine Degradation (Creatine Biosynthesis)	0.616	0.5	#NUM!	GATM
Cysteine Biosynthesis/Homocysteine Degradation	0.616	0.5	#NUM!	CTH
Putrescine Biosynthesis III	0.616	0.5	#NUM!	AZIN2
Glutamine Degradation I	0.616	0.5	#NUM!	GLS
Glutamate Biosynthesis II	0.616	0.5	#NUM!	GLUD1
Glutamate Degradation X	0.616	0.5	#NUM!	GLUD1
Glutamate Dependent Acid Resistance	0.616	0.5	#NUM!	GAD1
Retinoic acid Mediated Apoptosis Signaling	0.613	0.167	2.121	APAF1,IFNAR1,IRF1,PARP10,PARP12,PARP14,PARP9,RXRA,RXRG,TNFRSF10A
Mitotic G1 phase and G1/S transition	0.607	0.153	2.524	ABL1,AKT3,CABLES1,CCND2,CCND3,CDK4,CDKN1A,CDKN2A,LYN,MYC,PSMB1,PSMB6,PSMB8,PSMB9,PSMC1,PSME1,PSME2,RPS27A,SEM1,SRC
Transcriptional Regulation by VENTX	0.594	0.175	2.236	ANAPC2,CDKN2A,CEBPB,LEF1,NFKB1,TCF7L2,TNRC6B
RHO GTPases Activate Formins	0.591	0.151	1.964	ACTB,ACTG1,BUB1B,CENPE,CLASP1,DIAPH1,DYNC1I1,FMNL2,KIF2C,PFN1,PFN2,RAC1,RHOA,SPC24,SRC,SRGAP2,TUBA1B,TUBB1,TUBB4A,TUBB4B,TUBB6
PI Metabolism	0.587	0.159	0.832	INPP5J,INPPL1,PI4KA,PIK3CB,PIK3R3,PIP5K1B,PIP5K1C,PNPLA7,PTEN,PTPN13,RUFY1,SBF1,SYNJ2
FLT3 Signaling in Hematopoietic Progenitor Cells	0.587	0.159	0.832	AKT3,BAD,EIF4EBP1,ELK1,PIK3CB,PIK3R3,PTPN11,RAP2B,RPS6KA2,SHC1,STAT1,STAT2,STAT3
Tryptophan Degradation X (Mammalian, via Tryptamine)	0.575	0.185	0.447	AKR1A1,ALDH1B1,ALDH7A1,IL4I1,MAOB
Acyl-CoA Hydrolysis	0.571	0.214	#NUM!	ACOT11,ACOT9,PPT1
Fatty Acid β-oxidation I	0.565	0.176	-0.816	ACAA2,ACSL3,ACSL5,ACSL6,ECHS1,IVD
Transport of vitamins, nucleosides, and related molecules	0.56	0.171	-0.378	SLC16A2,SLC25A5,SLC28A3,SLC29A4,SLC35B2,SLC35C1,SLCO1C1
Signaling by FGFR4	0.56	0.171	-0.378	BRAF,GAB1,PLCG1,PTPN11,RPS27A,SHC1,SRC
G alpha (i) signalling events	0.559	0.143	0.822	ADCY1,ADCY5,ADCY6,ADCY7,C3,C3AR1,C5AR1,CCL4,CCL5,CNR2,CX3CL1,CXCL10,CXCL13,CXCL16,CXCR4,GABBR1,GNAI1,GNAI2,GNAI3,GNAS,GNG12,GNG5,GNGT2,GPR37,GRM3,GRM8,HCAR2,HEBP1,KNG1,P2RY12,PF4,PSAP,RGS11,RGS12,RGS4,RGS8,SRC
Signaling by the B Cell Receptor (BCR)	0.558	0.147	4.379	CARD11,CD22,ITPR1,ITPR3,LYN,NFKB1,NFKBIA,PIK3AP1,PLCG2,PPIA,PPP3R1,PRKCB,PSMB1,PSMB6,PSMB8,PSMB9,PSMC1,PSME1,PSME2,PTPN6,RPS27A,SEM1,SH3KBP1,TRPC1,VAV1
DNA Damage Bypass	0.557	0.167	1.414	CUL4B,ISG15,POLD4,REV3L,RPS27A,TRIM25,UBA7,UBE2L6
Apelin Muscle Signaling Pathway	0.557	0.167	#NUM!	AKT3,GNAI1,GNAI2,GNAI3,GNAO1,GNAS,GNG12,GNG5
Interleukin-17 signaling	0.557	0.25	#NUM!	IL17RC,IL17RE
Miro GTPase Cycle	0.557	0.25	#NUM!	MFN1,TRAK2
Serine biosynthesis	0.557	0.25	#NUM!	PSAT1,SERINC2
Histidine Degradation III	0.557	0.25	#NUM!	MTHFD1L,MTHFD2
Superoxide Radicals Degradation	0.557	0.25	#NUM!	NQO1,SOD3
Meiotic synapsis	0.557	0.164	1	H2AC20,H2AJ,H2BC13,LMNB1,REC8,SUN2,SYCE1,SYNE1,SYNE2
Regulation of TLR by endogenous ligand	0.545	0.19	1	CD14,LBP,TLR1,TLR2
Heparan Sulfate Biosynthesis (Late Stages)	0.541	0.155	1.155	CHST1,CHST11,CHST12,CHST15,CHST2,CHST3,HS3ST1,HS3ST4,HS6ST2,NDST1,SULT4A1,TARS2,WSCD1
Metabolism of steroid hormones	0.529	0.171	1.633	HSD17B11,HSD17B12,SRD5A3,STARD4,TSPO,TSPOAP1
Ethanol Degradation II	0.529	0.171	-0.816	ACSS2,ACSS3,ADHFE1,AKR1A1,ALDH1B1,ALDH7A1
Triacylglycerol Biosynthesis	0.529	0.161	-2.121	ELOVL6,GPAT3,LPCAT2,MBOAT1,MBOAT2,PLPP3,PLPPR2,PLPPR4,PNPLA3
Transcriptional activity of SMAD2/SMAD3:SMAD4 heterotrimer	0.527	0.163	1.633	JUNB,MYC,RPS27A,SERPINE1,STAT1,TGIF1,TGIF2,YBX1
MyD88:MAL(TIRAP) cascade initiated on plasma membrane	0.527	0.167	1.89	CD14,IRAK3,MYD88,RPS27A,TAB2,TLR1,TLR2
Intrinsic Prothrombin Activation Pathway	0.527	0.167	-0.816	COL11A2,COL18A1,F10,F5,KLK8,KNG1,PROS1
PTEN Regulation	0.526	0.147	3	AKT3,CBX6,CHD3,CHD4,EED,EGR1,LAMTOR4,NR2E1,PML,PREX2,PSMB1,PSMB6,PSMB8,PSMB9,PSMC1,PSME1,PSME2,PTEN,RPS27A,RRAGC,SEM1,TNRC6B
YAP1- and WWTR1 (TAZ)-stimulated gene expression	0.515	0.2	#NUM!	RUNX2,TEAD1,YAP1
Fatty Acid Activation	0.515	0.2	#NUM!	ACSL3,ACSL5,ACSL6
Cohesin Chromatin Regulation Pathway	0.511	0.142	-0.169	ANAPC2,ATRX,CBX5,CEBPA,CELSR1,DCHS1,ESCO2,ESR1,FAT1,H2AC20,H2AZ1,H2BC13,IGF2,MED12L,MED28,Meg3,MYC,NCAPD2,NCAPG2,PCDH1,PCDH10,PCDH17,PCDH7,PCDH9,PCDHB15,PCDHGA4,PCDHGB2,PCDHGB6,PCDHGC3,PPM1L,PPP2R2B,PPP2R2C,PTGER4,REC8,SOX2
ISG15 antiviral mechanism	0.51	0.155	2.714	EIF2AK2,EIF4A1,EIF4G1,ISG15,NUP50,PLCG1,RPS27A,STAT1,TRIM25,UBA7,UBE2L6
Stearate Biosynthesis I (Animals)	0.51	0.155	0	ACOT11,ACOT9,ACSL3,ACSL5,ACSL6,BDH2,DHCR24,ELOVL6,PPT1,SRD5A3,TBXAS1
S Phase	0.508	0.15	3.357	AKT3,CABLES1,CDK4,CDKN1A,ESCO2,MYC,PSMB1,PSMB6,PSMB8,PSMB9,PSMC1,PSME1,PSME2,RPS27A,SEM1
Cellular hexose transport	0.501	0.182	1	SLC2A1,SLC2A12,SLC2A6,SLC45A3
Superpathway of D-myo-inositol (1,4,5)-trisphosphate Metabolism	0.501	0.182	0	INPP5J,INPPL1,PTEN,SYNJ2
Sleep NREM Signaling Pathway	0.5	0.148	-0.728	ADCY1,ADCY5,ADCY6,ADCY7,BRAF,CAMK2A,CAMK2B,GABRB1,GNAI1,GNAI2,GNAI3,GNAS,GUCY1A1,PRKAR1B,PRKCA,RAP2B,YWHAH
COPII-mediated vesicle transport	0.487	0.153	0.905	CTSC,CTSZ,F5,FOLR1,GRIA1,LMAN1,LMAN2,NAPB,TMED10,TMED2,TRAPPC2L
Basal Cell Carcinoma Signaling	0.487	0.153	-1.633	APC,APC2,BMP1,BMP6,BMP7,FZD4,FZD6,GLIS2,LEF1,PTCH1,TCF7L2
Lipophagy	0.484	0.222	#NUM!	HSPA8,PLIN2
Sphingosine and Sphingosine-1-phosphate Metabolism	0.484	0.222	#NUM!	ASAH1,NAAA
α-tocopherol Degradation	0.484	0.222	#NUM!	CYP4F2,CYP4F3
Lactose synthesis	0.468	0.333	#NUM!	SLC2A1
Melanin biosynthesis	0.468	0.333	#NUM!	OCA2
Proline catabolism	0.468	0.333	#NUM!	PRODH
Uracil Degradation II (Reductive)	0.468	0.333	#NUM!	DPYD
Diphthamide Biosynthesis	0.468	0.333	#NUM!	EEF2
NADH Repair	0.468	0.333	#NUM!	GAPDH
Serine Biosynthesis	0.468	0.333	#NUM!	PSAT1
Proline Degradation	0.468	0.333	#NUM!	PRODH
1,25-dihydroxyvitamin D3 Biosynthesis	0.468	0.333	#NUM!	POR
L-cysteine Degradation III	0.468	0.333	#NUM!	MPST
Inosine-5'-phosphate Biosynthesis II	0.468	0.333	#NUM!	ATIC
Thymine Degradation	0.468	0.333	#NUM!	DPYD
Anandamide Degradation	0.468	0.333	#NUM!	NAAA
Adenine and Adenosine Salvage I	0.468	0.333	#NUM!	APRT
Formaldehyde Oxidation II (Glutathione-dependent)	0.468	0.333	#NUM!	AKR1A1
4-aminobutyrate Degradation I	0.468	0.333	#NUM!	ABAT
N-acetylglucosamine Degradation I	0.468	0.333	#NUM!	AMDHD2
Signaling by Retinoic Acid	0.467	0.159	0.378	CPT1A,DHRS3,FABP5,PDK4,RDH5,RXRA,RXRG
TBC/RABGAPs	0.467	0.159	1.89	GABARAP,OPTN,RAB5C,RAB7A,RAB7B,TBC1D10A,TBC1D2
Fc epsilon receptor (FCERI) signaling	0.465	0.141	3.138	CARD11,FCER1G,ITK,ITPR1,ITPR3,LAT2,LYN,MAPK10,MAPK8,NFKB1,NFKBIA,PIK3CB,PLCG1,PLCG2,PPP3R1,PRKCQ,PSMB1,PSMB6,PSMB8,PSMB9,PSMC1,PSME1,PSME2,RAC1,RPS27A,SEM1,SHC1,TAB2,VAV1
Extrinsic Prothrombin Activation Pathway	0.464	0.188	#NUM!	F10,F5,PROS1
D-myo-inositol (1,4,5)-trisphosphate Degradation	0.464	0.188	#NUM!	INPP5J,INPPL1,SYNJ2
Adenosine Nucleotides Degradation II	0.464	0.188	#NUM!	NT5C2,NT5E,XDH
Noradrenaline and Adrenaline Degradation	0.464	0.162	0	ADHFE1,AKR1A1,ALDH1B1,ALDH7A1,IL4I1,MAOB
Nucleotide catabolism	0.461	0.167	-0.447	DPYD,NT5C2,NT5E,SAMHD1,XDH
Metabolism of porphyrins	0.46	0.174	2	ALAS1,BLVRA,BLVRB,HMOX1
Tryptophan Degradation III (Eukaryotic)	0.46	0.174	#NUM!	ACAA2,HAAO,KYNU,TBXAS1
Mitotic G2-G2/M phases	0.459	0.141	1.512	AJUBA,ALMS1,CDKN1A,CEP290,CLASP1,CSNK1E,HAUS8,HSP90AA1,HSP90AB1,ODF2,OPTN,PSMB1,PSMB6,PSMB8,PSMB9,PSMC1,PSME1,PSME2,RPS27A,SDCCAG8,SEM1,TPX2,TUBA1B,TUBB,TUBB1,TUBB4A,TUBB4B,TUBB6
O-linked glycosylation	0.441	0.144	-0.5	ADAMTS16,ADAMTS20,ADAMTSL1,B3GNT2,B3GNT7,B4GALT5,GALNT1,GALNT16,GALNT7,LARGE2,POFUT2,POMGNT1,ST6GAL1,ST6GALNAC2,THSD7A,THSD7B
Mitotic Roles of Polo-Like Kinase	0.437	0.149	#NUM!	ANAPC2,CAPN1,HSP90AA1,HSP90AB1,HSP90B1,PLK3,PLK5,PPM1L,PPP2R2B,PPP2R2C
Synthesis of DNA	0.432	0.143	4.123	ANAPC2,DNA2,FEN1,MCM2,MCM3,MCM4,MCM6,POLD4,PSMB1,PSMB6,PSMB8,PSMB9,PSMC1,PSME1,PSME2,RPS27A,SEM1
Triacylglycerol Degradation	0.429	0.15	1	ABHD12,ABHD2,DAGLB,DDHD2,LPL,MGLL,NDST1,PNPLA3,TARS2
Bile acid and bile salt metabolism	0.428	0.161	0.447	ACOX2,CH25H,OSBPL3,OSBPL6,RXRA
Asparagine N-linked glycosylation	0.428	0.161	1.342	CALR,CANX,MPI,PDIA3,SLC35C1
Endosomal Sorting Complex Required For Transport (ESCRT)	0.428	0.161	1.342	CHMP2A,CHMP4B,RPS27A,VPS28,VPS37A
Mitochondrial Fatty Acid Beta-Oxidation	0.423	0.167	0	ACAA2,ACOT9,ECHS1,MMAA
Glycogen metabolism	0.423	0.167	0	GAA,PHKB,PYGM,RPS27A
Tumoricidal Function of Hepatic Natural Killer Cells	0.423	0.167	#NUM!	APAF1,BAX,ICAM1,M6PR
The Visual Cycle	0.423	0.167	-1	DHRS3,RBP1,RDH5,RLBP1
POU5F1 (OCT4), SOX2, NANOG repress genes related to differentiation	0.422	0.2	#NUM!	SOX2,TSC22D1
ATF6 (ATF6-alpha) activates chaperone genes	0.422	0.2	#NUM!	CALR,HSP90B1
RAN Signaling	0.419	0.176	#NUM!	IPO5,RAN,RANBP1
1D-myo-inositol Hexakisphosphate Biosynthesis II (Mammalian)	0.419	0.176	#NUM!	INPP5J,INPPL1,SYNJ2
MAP kinase activation	0.406	0.154	0	MAPK10,MAPK8,MAPKAPK2,NFKB1,RPS27A,TAB2
Cholesterol biosynthesis	0.389	0.16	1	DHCR24,DHCR7,EBP,SREBF2
Ethanol Degradation IV	0.389	0.16	-1	ACSS2,ACSS3,ALDH1B1,ALDH7A1
Hereditary Breast Cancer Signaling	0.373	0.138	0.229	AKT3,BMP6,CCND2,CCND3,CDK4,CDKN1A,ESR1,HGF,IGF1,NPM1,PIK3CB,PIK3R3,PMS2,PTEN,RAP2B,RPS27A,TGFB2,VEGFA,VEGFB
NR1D1 (REV-ERBA) represses gene expression	0.371	0.25	#NUM!	NR1D1
Retinoate Biosynthesis II	0.371	0.25	#NUM!	RBP1
2-ketoglutarate Dehydrogenase Complex	0.371	0.25	#NUM!	OGDH
Spermine and Spermidine Degradation I	0.371	0.25	#NUM!	SAT1
D-glucuronate Degradation I	0.371	0.25	#NUM!	AKR1A1
Methionine Salvage II (Mammalian)	0.371	0.25	#NUM!	MTR
Proline Biosynthesis I	0.371	0.25	#NUM!	ALDH18A1
Rapoport-Luebering Glycolytic Shunt	0.371	0.25	#NUM!	PGAM1
N-acetylglucosamine Degradation II	0.371	0.25	#NUM!	AMDHD2
Phenylalanine Degradation I (Aerobic)	0.371	0.25	#NUM!	QDPR
Molybdenum Cofactor Biosynthesis	0.371	0.25	#NUM!	GPHN
Aspartate and asparagine metabolism	0.37	0.182	#NUM!	NAALAD2,SLC25A12
Purine Nucleotides De Novo Biosynthesis II	0.37	0.182	#NUM!	ATIC,IMPDH2
GDP-glucose Biosynthesis	0.37	0.182	#NUM!	HK1,HK2
Airway Inflammation in Asthma	0.369	0.152	#NUM!	CCL2,IFNGR2,IL12B,OSM,TGFB2
XBP1(S) activates chaperone genes	0.367	0.146	1.89	ATP6V0D1,PDIA5,SERP1,SHC1,TLN1,TPP1,WIPI1
Cyclins and Cell Cycle Regulation	0.359	0.14	0.333	ABL1,CCND2,CCND3,CDK4,CDKN1A,CDKN2A,HDAC9,PA2G4,PPM1L,PPP2R2B,PPP2R2C,TGFB2
Role of NANOG in Mammalian Embryonic Stem Cell Pluripotency	0.358	0.137	1	ACVRL1,AKT3,APC,APC2,BMP1,BMP6,BMP7,FZD4,FZD6,GAB1,JAK3,PIK3CB,PIK3R3,RAP2B,SHC1,SOX2,STAT3
Miscellaneous transport and binding events	0.357	0.154	0	ANKH,DMTN,LRRC8D,NIPAL2
DNA methylation	0.357	0.154	2	H2AC20,H2AJ,H2BC13,UHRF1
Estrogen-mediated S-phase Entry	0.357	0.154	1	CDK4,CDKN1A,ESR1,MYC
Inhibition of ARE-Mediated mRNA Degradation Pathway	0.346	0.135	3	AKT3,MAPK15,MAPK4,MAPKAPK2,PPM1L,PPP2R2B,PPP2R2C,PRKAR1B,PSMB1,PSMB6,PSMB8,PSMB9,PSMC1,PSME1,PSME2,SEM1,TNF,TNFSF12,TNFSF12-TNFSF13,TNFSF13B,TNFSF8,YWHAH
ESR-mediated signaling	0.336	0.136	1.291	CTSD,ERBB4,ESR1,FKBP5,H2AC20,H2AJ,H2BC13,HSP90AA1,HSP90AB1,KANK1,MYC,NRIP1,PTGES3,RUNX1,TLE3,TNRC6B
Airway Pathology in Chronic Obstructive Pulmonary Disease	0.336	0.136	1.342	CCL2,FGF11,FGF12,IL12B,IL1A,LCN2,MMP2,MMP8,OSM,PTGDS,TGFB2,TNF,TNFSF12,TNFSF13B,TNFSF8,Tnfsf9
Macroautophagy	0.329	0.138	1.667	ATG5,ATG7,CHMP2A,CHMP4B,GABARAP,LAMTOR4,RB1CC1,RRAGC,WIPI1
ATF4 activates genes in response to endoplasmic reticulum stress	0.328	0.148	2	ATF3,CCL2,CEBPB,HERPUD1
NAD Salvage Pathway II	0.328	0.148	#NUM!	ENPP5,NMNAT2,NT5C2,NT5E
FAK Signaling	0.328	0.131	-0.086	ACKR4,ACTR3,ADGRA3,ADGRB1,ADGRB2,ADGRB3,ADGRE1,ADGRG5,ADGRL1,ADGRL3,ADGRV1,AKT3,APC,ARHGAP35,ARPC1A,ARPC1B,ARPC2,ARPC3,ARPC4,ARPC5,BAD,BCAR1,C3AR1,C5AR1,CAPN1,CAPN3,CAPN6,CCRL2,CD3E,CD3G,CELSR1,CELSR2,CELSR3,CMKLR1,CNR2,CRHR2,CSF2RB,DOCK1,ECM2,EDNRB,EFNB2,ELK3,FCER1G,FFAR1,FLT1,FZD4,FZD6,GABBR1,GPR108,GPR137,GPR137B,GPR141,GPR157,GPR162,GPR174,GPR26,GPR35,GPR37,GPR65,GPR84,GPRC5B,GRM3,GRM5,GRM8,H…
Vitamin D (calciferol) metabolism	0.326	0.167	#NUM!	LDLRAP1,LGMN
GP1b-IX-V activation signalling	0.326	0.167	#NUM!	FLNA,SRC
Tryptophan catabolism	0.326	0.167	#NUM!	KYNU,SLC36A4
Glucose and Glucose-1-phosphate Degradation	0.326	0.167	#NUM!	HK1,HK2
γ-glutamyl Cycle	0.326	0.167	#NUM!	ANPEP,OPLAH
NR1H2 and NR1H3-mediated signaling	0.324	0.14	1.134	APOC2,APOE,GPS2,NRIP1,RXRA,SCD,TNRC6B
ERK5 Signaling	0.307	0.135	0	BAD,CTF1,GAB1,MEF2A,MYC,PTPN11,RAP2B,RPS6KA2,SRC,YWHAH
SUMOylation of intracellular receptors	0.302	0.143	0	ESR1,PPARA,RXRA,THRA
Glutathione Redox Reactions I	0.302	0.143	0	GPX1,GPX8,GSR,GSTM1
Formation of xylulose-5-phosphate	0.301	0.2	#NUM!	AKR1A1
Arsenate Detoxification I (Glutaredoxin)	0.301	0.2	#NUM!	GSTO1
Superpathway of Serine and Glycine Biosynthesis I	0.301	0.2	#NUM!	PSAT1
Tetrapyrrole Biosynthesis II	0.301	0.2	#NUM!	ALAS1
Lysine Degradation V	0.301	0.2	#NUM!	ALDH7A1
Lactose Degradation III	0.301	0.2	#NUM!	GLB1
Tyrosine Degradation I	0.301	0.2	#NUM!	FAH
Folate Polyglutamylation	0.301	0.2	#NUM!	MTHFD1L
G alpha (s) signalling events	0.289	0.131	0.229	ADCY1,ADCY5,ADCY6,ADCY7,CRHR2,GNAI1,GNAI2,GNAI3,GNAS,GNG12,GNG5,GNGT2,GPR84,MC3R,PDE1B,PDE3B,PTGER4,SRC,VIPR1
Metabolism of folate and pterines	0.287	0.154	#NUM!	ALDH1L1,MTHFD2
Processing of SMDT1	0.287	0.154	#NUM!	MCUB,PHB2
Glycogen Degradation III	0.287	0.154	#NUM!	GAA,PYGM
Fatty Acid α-oxidation	0.282	0.143	#NUM!	ALDH1B1,ALDH7A1,PTGS2
SIRT1 negatively regulates rRNA expression	0.278	0.138	2	H2AC20,H2AJ,H2BC13,TAF1D
Myogenesis	0.278	0.138	-2	ABL1,CDH2,CTNNA2,MEF2A
Superpathway of Cholesterol Biosynthesis	0.278	0.138	#NUM!	ACAA2,DHCR24,DHCR7,EBP
ERCC6 (CSB) and EHMT2 (G9a) positively regulate rRNA expression	0.274	0.135	1.342	CHD3,CHD4,H2AC20,H2AJ,H2BC13
Cell Cycle Regulation by BTG Family Proteins	0.255	0.132	#NUM!	BTG2,CDK4,PPM1L,PPP2R2B,PPP2R2C
Glutathione-mediated Detoxification	0.255	0.132	-0.447	ANPEP,Gsta4,GSTM1,GSTO1,HPGDS
LGI-ADAM interactions	0.254	0.143	#NUM!	LGI1,STX1B
Regulation of TP53 Activity through Association with Co-factors	0.254	0.143	#NUM!	AKT3,TP53BP2
Formation of axial mesoderm	0.254	0.143	#NUM!	LEF1,YAP1
DNA Double-Strand Break Repair by Homologous Recombination	0.254	0.143	#NUM!	ABL1,ATRX
Phenylalanine Degradation IV (Mammalian, via Side Chain)	0.254	0.143	#NUM!	IL4I1,MAOB
Colanic Acid Building Blocks Biosynthesis	0.254	0.143	#NUM!	GPI,MPI
tRNA Splicing	0.254	0.13	-2	ENPP1,PDE1B,PDE3B,PDE5A,PDE9A,Pld6
Phototransduction Pathway	0.253	0.13	2.646	CNGA1,GNGT2,GUCY1A1,GUCY1A2,NPR1,NPR2,PRKAR1B
Synthesis of Lipoxins (LX)	0.248	0.167	#NUM!	ALOX5
Creatine metabolism	0.248	0.167	#NUM!	GATM
Pyruvate Fermentation to Lactate	0.248	0.167	#NUM!	LDHA
Formation of paraxial mesoderm	0.231	0.13	#NUM!	FGFR1,LEF1,RBPJ
TCA Cycle II (Eukaryotic)	0.231	0.13	#NUM!	IDH3A,OGDH,OGDHL
Apelin Cardiac Fibroblast Signaling Pathway	0.231	0.13	#NUM!	AKT3,SERPINE1,TGFB2
Regulation of cholesterol biosynthesis by SREBP (SREBF)	0.225	0.133	#NUM!	RAN,SREBF2
Mismatch Repair	0.225	0.133	#NUM!	PMS2,POLD4
Assembly of RNA Polymerase III Complex	0.225	0.133	#NUM!	BRF1,SF3A1
STAT5 Activation	0.207	0.143	#NUM!	PTPN11
Epithelial-Mesenchymal Transition (EMT) during gastrulation	0.207	0.143	#NUM!	FGFR1
NAD Biosynthesis from 2-amino-3-carboxymuconate Semialdehyde	0.207	0.143	#NUM!	NMNAT2
Ceramide Biosynthesis	0.207	0.143	#NUM!	SPTLC3
NAD Salvage Pathway III	0.207	0.143	#NUM!	NMNAT2
Chaperone Mediated Autophagy Signaling Pathway	0	0.0961	0.896	ATP6AP1,ATP6V0B,ATP6V0C,ATP6V0D1,ATP6V0D2,ATP6V0E1,ATP6V1B2,ATP6V1C1,ATP6V1G1,ATP6V1G2,BAG1,CD3E,CD3G,CTSA,DDX3X,EEF1A1,EEF1A2,EIF4A1,FCER1G,HIF1A,HK2,HSP90AA1,HSP90AB1,HSP90B1,HSPA8,IDH2,IGF1R,IL17RC,LAMP2,LRRK2,MEF2A,MMP11,MMP12,MMP14,MMP15,MMP2,MMP28,MMP8,MYC,NFE2L2,NFKB1,NFKB2,NFKBIA,PEA15,PIK3CB,PIK3R3,PLIN2,PPP3R1,PRR5L,PSMB1,PSMB6,PSMB8,PSMB9,PSME1,PSME2,RAC1,SNX10,SOX2,TPD52,TPT1,Trbc1
NFKBIE Signaling Pathway	0	0.0401	3.3	CD3E,CD3G,CD40,FCER1G,IKBKE,NFKB1,NFKB2,NFKBIA,NFKBID,RELB,TNF,TNFSF12,TNFSF12-TNFSF13,TNFSF13B,TNFSF8,TRADD,TRAF2,Trbc1
Neurotransmitter receptors and postsynaptic signal transmission	0	0.0909	#NUM!	NBEA
Prolactin receptor signaling	0	0.125	#NUM!	PRLR,PTPN11
Fertilization	0	0.0769	#NUM!	CD9,HVCN1
Mitochondrial protein import	0	0.125	0.707	CHCHD10,COA4,HSPD1,LDHD,SLC25A12,TIMM44,TOMM7,TOMM70
Mitochondrial iron-sulfur cluster biogenesis	0	0.0769	#NUM!	SLC25A37
Defensins	0	0.0698	#NUM!	CD4,TLR1,TLR2
Antimicrobial peptides	0	0.118	2	ATOX1,LCN2,RNASE6,SLC11A1
Phase II - Conjugation of compounds	0	0.0597	0	CNDP2,MTR,SLC35B2,SULT4A1
Telomere Maintenance	0	0.0959	1.89	ATRX,DNA2,FEN1,H2AC20,H2AJ,H2BC13,POLD4
Sulfur amino acid metabolism	0	0.125	#NUM!	CTH,MPST,MTR
Electron transport, ATP synthesis, and heat production by uncoupling proteins	0	0.0547	2.646	COX4I1,COX7A2L,NDUFA6,NDUFB4,SURF1,UCP2,UQCRHL
Complement cascade	0	0.0815	2.111	C1QA,C1QB,C1QC,C3,C3AR1,C4A/C4B,C5AR1,CD55,CD81,CLU,PROS1
Acetylcholine binding and downstream events	0	0.0714	#NUM!	CHRNA4
Regulation of beta-cell development	0	0.0714	#NUM!	AKT3,FOXO1,RBPJ
Pre-NOTCH Expression and Processing	0	0.118	1.414	H2AC20,H2AJ,H2BC13,LFNG,NOTCH3,RBPJ,RUNX1,TMED2,TNRC6B
Metabolism of non-coding RNA	0	0.0545	#NUM!	NUP50,RNU2-1,SNRPB
Signaling by BMP	0	0.0385	#NUM!	ACVRL1
Metabolism of nitric oxide: NOS3 activation and regulation	0	0.0667	#NUM!	HSP90AA1
Generic Transcription Pathway	0	0.0421	-1.414	ESR1,ESRRB,HDAC9,NOTCH3,NR1D1,NR2E1,PPARA,RBPJ,RORB,RXRA,RXRG,THRA,ZNF267,ZNF446,ZNF496,ZNF606,ZNF616,ZNF703
RNA Polymerase II Transcription	0	0.0336	0.447	AFF4,NELFE,SNRPB,SRSF1,SSRP1
Metabolism of amine-derived hormones	0	0.0556	#NUM!	SLC5A5
Peptide hormone biosynthesis	0	0.0833	#NUM!	INHA
Gene Silencing by RNA	0	0.0737	1.134	H2AC20,H2AJ,H2BC13,HSP90AA1,NUP50,RAN,TNRC6B
Phase I - Functionalization of compounds	0	0.108	0.302	ACSS2,ALDH1B1,CYP2J2,CYP2U1,CYP4F2,CYP4F3,CYP4V2,MAOB,POR,RXRA,TBXAS1
PRC2 methylates histones and DNA	0	0.114	2	EED,H2AC20,H2AJ,H2BC13
Abacavir ADME	0	0.111	#NUM!	NT5C2
Binding and Uptake of Ligands by Scavenger Receptors	0	0.0893	1.265	APOE,CALR,CD163,COLEC12,FTH1,FTL,HSP90AA1,HSP90B1,MSR1,SCARA5
Mitotic Metaphase and Anaphase	0	0.115	3.657	ANAPC2,ANKLE2,BUB1B,CENPE,CHMP2A,CHMP4B,CLASP1,DYNC1I1,KIF2C,LMNB1,PSMB1,PSMB6,PSMB8,PSMB9,PSMC1,PSME1,PSME2,RAN,RPS27A,SEM1,SPC24,TMPO,TUBA1B,TUBB1,TUBB4A,TUBB4B,TUBB6
Oncogene Induced Senescence	0	0.118	#NUM!	CDK4,CDKN2A,RPS27A,TNRC6B
DNA Damage/Telomere Stress Induced Senescence	0	0.125	2.646	CDKN1A,H1-3,H2AC20,H2AJ,H2BC13,HMGA1,LMNB1
SUMOylation of DNA damage response and repair proteins	0	0.0395	#NUM!	CDKN2A,NUP50,PML
SUMOylation of transcription factors	0	0.05	#NUM!	CDKN2A
SUMOylation of ubiquitinylation proteins	0	0.0526	#NUM!	NUP50,PML
WNT ligand biogenesis and trafficking	0	0.0385	#NUM!	VPS26A
Class A/1 (Rhodopsin-like receptors)	0	0.107	1.372	ACKR4,C3,C3AR1,C5AR1,CCL2,CCL4,CCL5,CCRL2,CMKLR1,CNR2,CX3CL1,CXCL10,CXCL13,CXCL16,CXCR4,EDNRB,FFAR1,GPR35,GPR37,GPR65,HCAR2,HEBP1,HTR2C,KNG1,LPAR6,MC3R,NTSR2,P2RY12,P2RY6,PF4,PLPPR2,PLPPR4,PSAP,PTGER4
Class B/2 (Secretin family receptors)	0	0.115	-0.302	ADGRE1,CD55,CRHR2,FZD4,FZD6,GNAS,GNG12,GNG5,GNGT2,PTCH1,VIPR1
Energy dependent regulation of mTOR by LKB1-AMPK	0	0.103	#NUM!	CAB39L,LAMTOR4,RRAGC
Unfolded Protein Response (UPR)	0	0.0556	#NUM!	EIF2S3
Glyoxylate metabolism and glycine degradation	0	0.0357	#NUM!	OGDH
SUMOylation of transcription cofactors	0	0.0682	#NUM!	DDX17,NPM1,NRIP1
Striated Muscle Contraction	0	0.111	0	DMD,TMOD2,TNNI2,VIM
Peroxisomal lipid metabolism	0	0.0455	#NUM!	ACOX2
Rap1 signalling	0	0.0625	#NUM!	RAPGEF3
SUMOylation of SUMOylation proteins	0	0.0294	#NUM!	NUP50
G alpha (q) signalling events	0	0.103	-0.943	EDNRB,FFAR1,GNG12,GNG5,GNGT2,GPR65,GRM5,HTR2C,KALRN,KNG1,LPAR6,NTSR2,P2RY6,PIK3R3,PLCB1,PLCB2,RGS4,TRIO
Class C/3 (Metabotropic glutamate/pheromone receptors)	0	0.1	-2	GABBR1,GRM3,GRM5,GRM8
NoRC negatively regulates rRNA expression	0	0.0789	#NUM!	H2AC20,H2AJ,H2BC13
Deadenylation-dependent mRNA decay	0	0.0727	2	EIF4A1,EIF4B,EIF4G1,PABPC1
Passive transport by Aquaporins	0	0.0769	#NUM!	AQP1
MyD88 cascade initiated on plasma membrane	0	0.12	#NUM!	MYD88,RPS27A,TAB2
Regulation of mitotic cell cycle	0	0.125	3.317	ANAPC2,BUB1B,PSMB1,PSMB6,PSMB8,PSMB9,PSMC1,PSME1,PSME2,RPS27A,SEM1
SUMOylation of chromatin organization proteins	0	0.0536	#NUM!	CBX5,CHD3,NUP50
Thrombin signalling through proteinase activated receptors (PARs)	0	0.125	2	GNG12,GNG5,GNGT2,SRC
SUMOylation of RNA binding proteins	0	0.0435	#NUM!	HNRNPK,NUP50
SUMOylation of DNA replication proteins	0	0.0222	#NUM!	NUP50
Mitochondrial translation	0	0.0729	1.134	AURKAIP1,GFM2,MRPL24,MRPL30,MRPL52,MRPS18B,MRPS6
Activation of anterior HOX genes in hindbrain during early embryogenesis	0	0.111	1.667	AJUBA,EED,EGR2,H2AC20,H2AJ,H2BC13,KMT2D,MAFB,RXRA
Activated PKN1 stimulates transcription of AR regulated genes KLK2 and KLK3	0	0.107	#NUM!	H2AC20,H2AJ,H2BC13
Signaling by FGFR2	0	0.123	-0.333	BRAF,FGFR2,GAB1,HNRNPF,PLCG1,PTPN11,RPS27A,SHC1,SRC
TNFs bind their physiological receptors	0	0.103	#NUM!	TNFRSF17,TNFSF13B,TNFSF8
HDR through MMEJ (alt-NHEJ)	0	0.0833	#NUM!	FEN1
HDR through Homologous Recombination (HRR) or Single Strand Annealing (SSA)	0	0.0625	1.89	ABL1,DNA2,H2BC13,POLD4,RPS27A,SEM1,SPIDR
Nonhomologous End-Joining (NHEJ)	0	0.0204	#NUM!	H2BC13
DNA Double Strand Break Response	0	0.119	0.378	ABL1,APBB1,EYA4,H2BC13,MAPK8,RPS27A,UBXN1
Nucleotide Excision Repair	0	0.0515	0.447	CUL4B,ERCC5,HMGN1,POLD4,RPS27A
Fanconi Anemia Pathway	0	0.0263	#NUM!	RPS27A
TP53 Regulates Transcription of Cell Cycle Genes	0	0.122	0.816	BAX,BTG2,CDKN1A,NPM1,PLAGL1,PLK3
TP53 Regulates Transcription of DNA Repair Genes	0	0.0429	#NUM!	NELFE,PMS2,SSRP1
Regulation of TP53 Activity through Phosphorylation	0	0.0753	1.89	CDK5R1,DNA2,NOC2L,PLK3,RPS27A,SSRP1,TPX2
Regulation of TP53 Activity through Methylation	0	0.105	#NUM!	KMT5A,RPS27A
Keratinization	0	0.0421	-1	CAPN1,DSG2,DSP,KAZN,KLK8,KRT18,KRT8,PERP,ST14
Regulation of TP53 Expression and Degradation	0	0.128	1.342	AKT3,CDKN2A,PRR5L,RPS27A,USP2
RNA polymerase II transcribes snRNA genes	0	0.0482	1	ELL2,INTS11,INTS12,RNU2-1
Mitotic Prophase	0	0.0971	2.53	H2AC20,H2AJ,H2BC13,KMT5A,LMNB1,NCAPG2,NUP50,PRKCA,PRKCB,TMPO
Mitotic Prometaphase	0	0.0985	0	ALMS1,BUB1B,CENPE,CEP290,CLASP1,CSNK1E,DYNC1I1,HAUS8,HSP90AA1,KIF2C,NCAPD2,ODF2,SDCCAG8,SPC24,TUBA1B,TUBB,TUBB1,TUBB4A,TUBB4B,TUBB6
Mitotic Telophase/Cytokinesis	0	0.0667	#NUM!	PTGER4
Activation of the pre-replicative complex	0	0.121	2	MCM2,MCM3,MCM4,MCM6
Cell Cycle Checkpoints	0	0.0919	4.2	ANAPC2,BUB1B,CDKN1A,CDKN2A,CENPE,CLASP1,DNA2,DYNC1I1,H2BC13,KIF2C,MCM2,MCM3,MCM4,MCM6,PSMB1,PSMB6,PSMB8,PSMB9,PSMC1,PSME1,PSME2,RPS27A,SEM1,SPC24,YWHAH
Urea cycle	0	0.111	#NUM!	ASS1
Processing of Capped Intron-Containing Pre-mRNA	0	0.0836	2.041	FAM50A,HNRNPD,HNRNPF,HNRNPK,HSPA8,IK,NUP50,PCBP2,PDCD7,PRPF31,RBM17,RBMX,RNPC3,RNU2-1,SF3A1,SF3B3,SF3B5,SNRNP70,SNRPB,SNRPN,SRSF1,TCERG1,YBX1,ZMAT2
RNA Polymerase I Transcription	0	0.1	1.342	CHD3,CHD4,POLR1B,POLR1D,TAF1D
Resolution of Abasic Sites (AP sites)	0	0.0789	#NUM!	FEN1,NEIL2,POLD4
RNA Polymerase III Transcription	0	0.122	-1.342	BRF1,NFIA,NFIB,NFIX,POLR1D
Processing of Capped Intronless Pre-mRNA	0	0.0345	#NUM!	SNRPB
TRAIL signaling	0	0.125	#NUM!	TNFRSF10A
Nucleosome assembly	0	0.0816	2	H2AC20,H2AJ,H2BC13,NPM1
Gastrin-CREB signalling pathway via PKC and MAPK	0	0.111	#NUM!	PRKCA,RPS6KA2
Butyrophilin (BTN) family interactions	0	0.111	#NUM!	XDH
Protein ubiquitination	0	0.0333	#NUM!	RPS27A
E3 ubiquitin ligases ubiquitinate target proteins	0	0.0909	1.342	DERL1,H2BC13,HLA-A,RNF152,RPS27A
RAB geranylgeranylation	0	0.123	1.414	RAB27A,RAB32,RAB36,RAB3C,RAB3D,RAB5C,RAB7A,RAB7B
RAB GEFs exchange GTP for GDP on RABs	0	0.124	2.714	AKT3,DENND4B,GDI1,RAB27A,RAB32,RAB5C,RAB7A,RAB7B,RINL,SBF1,TRAPPC2L
RUNX1 and FOXP3 control the development of regulatory T lymphocytes (Tregs)	0	0.1	#NUM!	RUNX1
Neddylation	0	0.0976	2.041	CCDC8,CDKN1A,COMMD3,COMMD4,CUL4B,DCUN1D4,FBXL16,FBXO41,FBXO44,HIF1A,NFE2L2,PSMB1,PSMB6,PSMB8,PSMB9,PSMC1,PSME1,PSME2,RPS27A,SEM1,SOCS3,SOCS6,SQSTM1,TULP4
Transcriptional Regulation by E2F6	0	0.0882	#NUM!	APAF1,CBX5,EED
Nucleotide salvage	0	0.0476	#NUM!	APRT
Metabolism of cofactors	0	0.0526	#NUM!	HSP90AA1
Triglyceride metabolism	0	0.118	0	AGMO,FABP5,MGLL,PPP1CA
Peroxisomal protein import	0	0.0317	#NUM!	ACOX2,RPS27A
Meiotic recombination	0	0.0833	2	CDK4,H2AC20,H2AJ,H2BC13
FOXO-mediated transcription	0	0.105	#NUM!	AKT3,FOXO1
FOXO-mediated transcription of cell death genes	0	0.125	#NUM!	BCL6,FOXO1
FOXO-mediated transcription of oxidative stress, metabolic and neuronal genes	0	0.0667	#NUM!	FOXO1,PLXNA4
FOXO-mediated transcription of cell cycle genes	0	0.118	#NUM!	CDKN1A,FOXO1
Transcriptional Regulation by NPAS4	0	0.114	1	CDK5R1,NAMPT,NPAS4,TNRC6B
Sensory perception of taste	0	0.106	1.342	ITPR3,KCNJ2,PLCB2,SCN1B,SCN2A
Aspirin ADME	0	0.0714	#NUM!	SLC16A1
Expression and translocation of olfactory receptors	0	0.00501	#NUM!	LDB1,REEP1
Germ layer formation at gastrulation	0	0.118	#NUM!	LEF1,SOX2
Formation of definitive endoderm	0	0.111	#NUM!	CXCR4,TCF7L2
Formation of WDR5-containing histone-modifying complexes	0	0.0714	#NUM!	KMT2D,OGT,YEATS2
Sleep REM Signaling Pathway	0	0.126	-1.604	CFL1,EGR1,IL12B,IL1A,LIMK1,OSM,PRKAR1B,RPS6KA2,TGFB2,TNF,TNFSF12,TNFSF13B,TNFSF8,Tnfsf9
Role of BRCA1 in DNA Damage Response	0	0.05	#NUM!	ACTB,CDKN1A,SMARCA2,STAT1
Role of NFAT in Regulation of the Immune Response	0	0.0455	2.92	AKAP5,AKT3,CD3E,CD3G,CD4,CD86,CSNK1E,FCER1G,FCGR1A,FCGR2A,FCGR2B,FCGR3A/FCGR3B,GNAI1,GNAI2,GNAI3,GNAO1,GNAS,GNG12,GNG5,HLA-A,HLA-DMA,HLA-DMB,HLA-DOA,HLA-DOB,IKBKE,IPO5,ITK,ITPR1,ITPR3,LCK,LYN,MEF2A,NFKB1,NFKB2,NFKBIA,NFKBID,PIK3CB,PIK3R3,PLCB1,PLCB2,PLCG1,PLCG2,PPP3R1,PRKCQ,RAP2B,RELB,Trbc1
FcγRIIB Signaling in B Lymphocytes	0	0.0377	0.707	CACNA1A,CACNA1C,CACNA1F,CACNA1S,CACNA2D1,CACNA2D2,CACNA2D3,CACNB4,CACNG7,FCGR2B,ITPR1,ITPR3,LYN,MAPK10,MAPK8,PIK3CB,PIK3R3,PLCG2,RAP2B,SHC1
CCR5 Signaling in Macrophages	0	0.0741	0.471	CACNA1A,CACNA1C,CACNA1F,CACNA1S,CACNA2D1,CACNA2D2,CACNA2D3,CACNB4,CACNG7,CCL4,CCL5,CD3E,CD3G,CD4,FCER1G,GNAI1,GNAI2,GNAI3,GNAO1,GNAS,GNG12,GNG5,ITPR1,ITPR3,MAPK10,MAPK8,PLCG1,PLCG2,PRKCA,PRKCB,PRKCD,PRKCE,PRKCG,PRKCH,PRKCQ,PTK2B,Trbc1
Calcium-induced T Lymphocyte Apoptosis	0	0.0478	1.342	CD3E,CD3G,CD4,FCER1G,HLA-A,HLA-DMA,HLA-DMB,HLA-DOA,HLA-DOB,ITPR1,ITPR3,LCK,PLCG1,PPP3R1,PRKCA,PRKCB,PRKCD,PRKCE,PRKCG,PRKCH,PRKCQ,Trbc1
Cytotoxic T Lymphocyte-mediated Apoptosis of Target Cells	0	0.0212	2	APAF1,B2M,CD3E,CD3G,FCER1G,HLA-A,HLA-E,HLA-G,Trbc1
CTLA4 Signaling in Cytotoxic T Lymphocytes	0	0.0921	-3.434	AKT3,Ap2b1,B2M,CARD11,CD3E,CD3G,CD86,CD8A,CLTA,CLTB,FCER1G,FGR,FYB1,H2-K2/H2-Q9,H2-T22,H2-T24,HCK,HLA-A,HLA-DMA,HLA-DMB,HLA-DOA,HLA-DOB,HLA-E,HLA-G,HMOX1,ITGA2,ITGA3,ITGB2,ITK,LCK,LYN,MAPK10,MAPK8,NFKB1,NFKB2,PIK3CB,PIK3R3,PLCG1,PLCG2,PLD1,PLD3,PLD4,Pld6,PPM1L,PPP2R2B,PPP2R2C,PRKCQ,PTPN11,RAC1,RAC2,RAP2B,SRC,TGFB2,Trbc1,VAV1,YES1
T Helper Cell Differentiation	0	0.0488	#NUM!	BCL6,CD3E,CD3G,CD40,CD86,FCER1G,HLA-A,HLA-DMA,HLA-DMB,HLA-DOA,HLA-DOB,ICOSLG/LOC102723996,IFNGR2,IL10RB,IL12B,IL21R,IL2RG,IL4R,STAT1,STAT3,TGFBR2,TNF,Trbc1
CD28 Signaling in T Helper Cells	0	0.0812	2.556	ACTR3,AKT3,ARPC1A,ARPC1B,ARPC2,ARPC3,ARPC4,ARPC5,CARD11,CD3E,CD3G,CD4,CD86,FCER1G,HLA-A,HLA-DMA,HLA-DMB,HLA-DOA,HLA-DOB,IKBKE,ITK,ITPR1,ITPR3,LCK,MAPK10,MAPK8,NFKB1,NFKB2,NFKBIA,NFKBID,PIK3CB,PIK3R3,PLCG1,PPP3R1,PRKCQ,PTPN11,PTPN6,PTPRC,RAC1,RELB,Trbc1,VAV1
IL-15 Signaling	0	0.0247	2.887	AKT3,IL2RG,JAK3,LCK,MYC,NFKB1,NFKB2,PIK3CB,PIK3R3,RAP2B,RELB,SHC1,STAT3
Role of Cytokines in Mediating Communication between Immune Cells	0	0.0741	#NUM!	IL12B,IL1A,IL1RN,TNF
Dendritic Cell Maturation	0	0.0973	2.994	AKT3,B2M,CD3E,CD3G,CD40,CD83,CD86,COL11A2,COL18A1,DDR2,FCER1G,FCGR1A,FCGR2A,FCGR2B,FCGR3A/FCGR3B,HLA-A,HLA-DMA,HLA-DMB,HLA-DOA,HLA-DOB,HLA-E,HLA-G,ICAM1,IFNAR1,IKBKE,IL12B,IL1A,IL1RN,IRF8,LEPR,MAPK10,MAPK8,MYD88,NFKB1,NFKB2,NFKBIA,NFKBID,PDIA3,PIK3CB,PIK3R3,PLCB1,PLCB2,PLCD4,PLCE1,PLCG1,PLCG2,PLCH1,PLCH2,PLCL1,RELB,STAT1,STAT2,TLR2,TLR9,TNF,Trbc1,TREM2,TYROBP
CNTF Signaling	0	0.123	0.378	PIK3CB,PIK3R3,PTPN11,RAP2B,RPS6KA2,STAT1,STAT3
Cardiomyocyte Differentiation via BMP Receptors	0	0.0741	#NUM!	ACVRL1,BMP7
ICOS-ICOSL Signaling in T Helper Cells	0	0.075	2.502	AKT3,BAD,CAMK2A,CAMK2B,CD3E,CD3G,CD4,CD40,CD86,FCER1G,HLA-A,HLA-DMA,HLA-DMB,HLA-DOA,HLA-DOB,ICOSLG/LOC102723996,IKBKE,IL2RG,ITK,ITPR1,ITPR3,LCK,NFKB1,NFKB2,NFKBIA,NFKBID,PIK3CB,PIK3R3,PLCG1,PPP3R1,PRKCQ,PTEN,PTPRC,RAC1,RELB,SHC1,Trbc1,VAV1
Lipid Antigen Presentation by CD1	0	0.0241	3.162	Ap2b1,B2M,CALR,CANX,CD3E,CD3G,FCER1G,PDIA3,PSAP,Trbc1
Role of CHK Proteins in Cell Cycle Checkpoint Control	0	0.069	-1	CDKN1A,PPM1L,PPP2R2B,PPP2R2C
DNA Methylation and Transcriptional Repression Signaling	0	0.112	0.378	CDK18,CDK4,CEBPB,CHD3,CHD4,ERCC5,MYC,TEAD1,TET1,UHRF1,ZEB1
ATM Signaling	0	0.1	0	ABL1,CBX5,CDKN1A,MAPK10,MAPK8,NFKBIA,PPM1L,PPP2R2B,PPP2R2C,ZEB1
Role of OCT4 in Mammalian Embryonic Stem Cell Pluripotency	0	0.087	#NUM!	MEF2A,NR2F2,SOX2,SPP1
Type I Diabetes Mellitus Signaling	0	0.0707	2.683	APAF1,CD3E,CD3G,CD86,CPE,FCER1G,GAD1,HLA-A,HLA-DMA,HLA-DMB,HLA-DOA,HLA-DOB,HLA-E,HLA-G,HSPD1,ICA1,IFNGR2,IKBKE,IL12B,IRF1,MAPK10,MAPK8,MYD88,NFKB1,NFKB2,NFKBIA,NFKBID,PTPRN,RELB,SOCS3,SOCS6,STAT1,TNF,TRADD,TRAF2,Trbc1
Allograft Rejection Signaling	0	0.0369	#NUM!	B2M,CD3E,CD3G,CD40,CD86,FCER1G,H2-K2/H2-Q9,H2-T22,H2-T24,HLA-A,HLA-DMA,HLA-DMB,HLA-DOA,HLA-DOB,HLA-E,HLA-G,TNF,Trbc1
Autoimmune Thyroid Disease Signaling	0	0.0283	#NUM!	CD3E,CD3G,CD40,CD86,FCER1G,HLA-A,HLA-DMA,HLA-DMB,HLA-DOA,HLA-DOB,HLA-E,HLA-G,Trbc1
Graft-versus-Host Disease Signaling	0	0.0336	#NUM!	CD3E,CD3G,CD86,FCER1G,HLA-A,HLA-DMA,HLA-DMB,HLA-DOA,HLA-DOB,HLA-E,HLA-G,IL1A,IL1RN,TNF,Trbc1
p70S6K Signaling	0	0.0656	1.151	AKT3,BAD,EEF2,EEF2K,GNAI1,GNAI2,GNAI3,IL2RG,IL4R,IRS1,LYN,PDIA3,PIK3CB,PIK3R3,PLCB1,PLCB2,PLCD4,PLCE1,PLCG1,PLCG2,PLCH1,PLCH2,PLCL1,PLD1,PPM1L,PPP2R2B,PPP2R2C,PRKCA,PRKCB,PRKCD,PRKCE,PRKCG,PRKCH,PRKCQ,RAP2B,SHC1,SRC,YWHAH
G Protein Signaling Mediated by Tubby	0	0.0556	1.877	ABL1,CD3E,CD3G,FCER1G,FYB1,GNAI1,GNAI2,GNAI3,GNAO1,GNAS,GNG12,GNG5,IFT122,ITK,LCK,MYC,NAMPT,PLCB1,PLCB2,PLCG1,PLCG2,THRA,Trbc1,TUB,VAV1,WDR35
Communication between Innate and Adaptive Immune Cells	0	0.0311	4.379	B2M,CCL3L3,CCL4,CCL5,CD3E,CD3G,CD4,CD40,CD83,CD86,CD8A,CXCL10,FCER1G,HLA-A,HLA-E,HLA-G,IL12B,IL1A,IL1RN,TLR1,Tlr12,Tlr13,TLR2,TLR7,TLR9,TNF,TNFRSF17,TNFSF13B,Trbc1
Systemic Lupus Erythematosus Signaling	0	0.0385	#NUM!	AKT3,CAMK4,CD22,CD3E,CD3G,CD40,CD72,CD86,FCER1G,FCGR1A,FCGR2A,FCGR2B,FCGR3A/FCGR3B,HLA-A,HLA-E,HLA-G,IL1A,IL1RN,KNG1,LCK,LYN,PIK3CB,PIK3R3,PLCG1,PLCG2,PRPF31,PRPF40B,PTPN6,PTPRC,RAP2B,RNPC3,RNU1-4,RNU2-1,SNRNP70,SNRPB,SNRPN,TLR7,TLR9,TNF,TNFSF13B,Trbc1
CDC42 Signaling	0	0.104	2.058	ACTR3,APC,APC2,ARPC1A,ARPC1B,ARPC2,ARPC3,ARPC4,ARPC5,B2M,CD3E,CD3G,CDC42BPA,CFL1,DIAPH1,EXOC1,EXOC6,FCER1G,H2-K2/H2-Q9,H2-T22,H2-T24,HLA-A,HLA-DMA,HLA-DMB,HLA-DOA,HLA-DOB,HLA-E,HLA-G,IQGAP2,IQGAP3,ITGA1,ITGA2,ITGA2B,ITGA3,ITGA4,ITGA5,ITGA7,ITGA8,ITGA9,ITGAX,ITGB2,ITGB5,ITGB6,ITGB7,ITGB8,ITK,LIMK1,LIMK2,MAPK10,MAPK8,MYL12A,MYL12B,MYL6,MYL9,MYLK,PARD3,SRC,Trbc1,VAV1,WIPF1
Phospholipase C Signaling	0	0.0714	0.714	ADCY1,ADCY5,ADCY6,ADCY7,ARHGEF12,ARHGEF16,ARHGEF17,ARHGEF19,ARHGEF2,ARHGEF5,ARHGEF9,CAMK4,CD3E,CD3G,FCER1G,FCGR2A,FCGR2B,GNAS,GNG12,GNG5,GUCY1A1,HDAC9,HMOX1,ITGA1,ITGA2,ITGA2B,ITGA3,ITGA4,ITGA5,ITGA7,ITGA8,ITGA9,ITGAX,ITGB2,ITGB5,ITGB6,ITGB7,ITGB8,ITK,ITPR1,ITPR3,LCK,LYN,MEF2A,MYL12A,MYL12B,MYL6,MYL9,NFKB1,NFKB2,PLA2G5,PLCB1,PLCB2,PLCD4,PLCE1,PLCG1,PLCG2,PLD1,PLD3,PLD4,Pld6,PPP3R1,PRKCA,PRKCB,PRK…
Altered T Cell and B Cell Signaling in Rheumatoid Arthritis	0	0.0309	#NUM!	CD3E,CD3G,CD40,CD86,CSF1,CXCL13,FCER1G,HLA-A,HLA-DMA,HLA-DMB,HLA-DOA,HLA-DOB,IL12B,IL1A,IL1RN,NFKB1,NFKB2,RELB,SPP1,TLR1,Tlr12,Tlr13,TLR2,TLR7,TLR9,TNF,TNFRSF17,TNFSF13B,Trbc1
Granzyme B Signaling	0	0.125	#NUM!	APAF1,LMNB1
B Cell Development	0	0.0184	#NUM!	CD40,CD86,HLA-A,HLA-DMA,HLA-DMB,HLA-DOA,HLA-DOB,IL7R,PTPRC
Neuroprotective Role of THOP1 in Alzheimer's Disease	0	0.115	0.378	ACE,DPP7,FAP,HLA-A,HLA-E,HLA-G,HPN,HTRA1,KLK8,KNG1,PRKAR1B,ST14,TMPRSS11A,TPP1
Regulation of IL-2 Expression in Activated and Anergic T Lymphocytes	0	0.0563	2.746	CARD11,CD3E,CD3G,ELK1,FCER1G,IKBKE,LCK,MAPK10,MAPK8,NFKB1,NFKB2,NFKBIA,NFKBID,PABPC4,PLCG1,PLCG2,PPP3R1,PRKCQ,RAC1,RAP2B,RELB,TGFB2,TGFBR2,TOB1,Trbc1,VAV1
Granzyme A Signaling	0	0.108	-0.707	FN1,H1-3,LMNB1,NDUFA4L2,NDUFA6,NDUFB4,NME1,TREX1
Role of WNT/GSK-3β Signaling in the Pathogenesis of Influenza	0	0.115	0	APC,APC2,CSNK1E,FZD4,FZD6,IFNAR1,LEF1,NCOA4,TCF7L2
NUR77 Signaling in T Lymphocytes	0	0.0526	1.807	APAF1,B2M,CD3E,CD3G,CD86,FCER1G,H2-K2/H2-Q9,H2-T22,H2-T24,HDAC9,HLA-A,HLA-DMA,HLA-DMB,HLA-DOA,HLA-DOB,HLA-E,HLA-G,PPP3R1,PRKCA,PRKCB,PRKCD,PRKCE,PRKCG,PRKCH,PRKCQ,RXRA,Trbc1
PKCθ Signaling in T Lymphocytes	0	0.0789	2.694	CACNA1A,CACNA1C,CACNA1F,CACNA1S,CACNA2D1,CACNA2D2,CACNA2D3,CACNB4,CACNG7,CAMK2A,CAMK2B,CARD11,CD3E,CD3G,CD4,CD86,FCER1G,HLA-A,HLA-DMA,HLA-DMB,HLA-DOA,HLA-DOB,IKBKE,ITPR1,ITPR3,LCK,MAP3K15,MAPK8,NFKB1,NFKB2,NFKBIA,NFKBID,PIK3CB,PIK3R3,PLCG1,PLCG2,PPP3R1,PRKCQ,RAC1,RAC2,RAP2B,RELB,Trbc1,VAV1
Role of Lipids/Lipid Rafts in the Pathogenesis of Influenza	0	0.087	#NUM!	IFNAR1,RSAD2
Antiproliferative Role of TOB in T Cell Signaling	0	0.0235	-1.414	CD3E,CD3G,DPP7,FCER1G,PABPC1,PABPC4,TGFB2,TGFBR2,TOB1,Trbc1
OX40 Signaling Pathway	0	0.0502	0.905	B2M,CD3E,CD3G,CD4,FCER1G,H2-K2/H2-Q9,H2-T22,H2-T24,HLA-A,HLA-DMA,HLA-DMB,HLA-DOA,HLA-DOB,HLA-E,HLA-G,MAPK10,MAPK8,NFKB1,NFKB2,NFKBIA,NFKBID,RELB,TRAF2,Trbc1
PI3K Signaling in B Lymphocytes	0	0.0679	1.808	ABL1,AKT3,ATF3,C3,CAMK2A,CAMK2B,CD40,CD81,ELK1,FCGR2B,IKBKE,IL4R,IRS1,ITPR1,ITPR3,LYN,NFKB1,NFKB2,NFKBIA,NFKBID,PDIA3,PIK3AP1,PIK3CB,PLCB1,PLCB2,PLCD4,PLCE1,PLCG1,PLCG2,PLCH1,PLCH2,PLCL1,PPP3R1,PRKCB,PTEN,PTPRC,RAC1,RAP2B,RELB,VAV1
Cell Cycle Control of Chromosomal Replication	0	0.125	2.646	CDK18,CDK4,DNA2,MCM2,MCM3,MCM4,MCM6
Mismatch Repair in Eukaryotes	0	0.111	#NUM!	FEN1,PMS2
Spliceosomal Cycle	0	0.0943	1	HSPA8,PRPF40B,SF3A1,SF3B3,SF3B5
Role of IL-17A in Psoriasis	0	0.0714	#NUM!	IL17RC
Embryonic Stem Cell Differentiation into Cardiac Lineages	0	0.1	#NUM!	SOX2
Hematopoiesis from Pluripotent Stem Cells	0	0.0201	#NUM!	CD3E,CD3G,CD4,CD8A,CSF1,FCER1G,IL12B,IL1A,Trbc1
Hematopoiesis from Multipotent Stem Cells	0	0.0833	#NUM!	CSF1
Bupropion Degradation	0	0.12	#NUM!	CYP2J2,CYP2U1,POR
Retinoate Biosynthesis I	0	0.0698	#NUM!	DHRS3,RBP1,RDH5
Thyroid Hormone Metabolism II (via Conjugation and/or Degradation)	0	0.0238	#NUM!	LARGE2
Nicotine Degradation III	0	0.0833	-1.342	AOX1,CYP2J2,CYP2U1,LARGE2,POR
Dopamine Degradation	0	0.125	0	ALDH1B1,ALDH7A1,IL4I1,MAOB
Glutaryl-CoA Degradation	0	0.125	#NUM!	ACAA2,TBXAS1
Androgen Biosynthesis	0	0.1	#NUM!	EBP,SRD5A3
Ubiquinol-10 Biosynthesis (Eukaryotic)	0	0.115	#NUM!	DDT,MICAL1,MICAL3
Melatonin Degradation I	0	0.0625	-1	CYP2J2,CYP2U1,LARGE2,POR
Estrogen Biosynthesis	0	0.109	0.447	CYP2J2,CYP2U1,HSD17B11,HSD17B12,POR
Leukotriene Biosynthesis	0	0.0714	#NUM!	ALOX5
tRNA Charging	0	0.0513	#NUM!	GARS1,TARS2
NAD Phosphorylation and Dephosphorylation	0	0.0769	#NUM!	NADK
Glycogen Degradation II	0	0.0909	#NUM!	PYGM
Nicotine Degradation II	0	0.0735	-1.342	AOX1,CYP2J2,CYP2U1,LARGE2,POR
Mevalonate Pathway I	0	0.0714	#NUM!	ACAA2
Serotonin Degradation	0	0.0959	-0.378	ADHFE1,AKR1A1,ALDH1B1,ALDH7A1,IL4I1,LARGE2,MAOB
Retinol Biosynthesis	0	0.122	0.447	DAGLB,DDHD2,DHRS3,LPL,PNPLA3,RBP1
Heme Biosynthesis II	0	0.111	#NUM!	ALAS1
Methylglyoxal Degradation III	0	0.0323	#NUM!	AKR1A1
Histamine Degradation	0	0.0952	#NUM!	ALDH1B1,ALDH7A1
Salvage Pathways of Pyrimidine Deoxyribonucleotides	0	0.111	#NUM!	APOBEC3B
Superpathway of Melatonin Degradation	0	0.087	-0.816	CYP2J2,CYP2U1,IL4I1,LARGE2,MAOB,POR
Histidine Degradation VI	0	0.087	#NUM!	MICAL1,MICAL3
Pregnenolone Biosynthesis	0	0.0909	#NUM!	MICAL1,MICAL3
Acetone Degradation I (to Methylglyoxal)	0	0.0714	#NUM!	CYP2J2,CYP2U1,POR
Glucocorticoid Biosynthesis	0	0.0769	#NUM!	EBP
Sphingomyelin Metabolism	0	0.125	#NUM!	SGMS2
Mineralocorticoid Biosynthesis	0	0.0833	#NUM!	EBP
Oxidative Ethanol Degradation III	0	0.107	-1	ACSS2,ACSS3,ALDH1B1,ALDH7A1,CYP2J2,CYP2U1
Methionine Degradation I (to Homocysteine)	0	0.0833	#NUM!	AHCYL2,HEMK1
Superpathway of Methionine Degradation	0	0.103	#NUM!	AHCYL2,CTH,HEMK1,MTR
Superpathway of Geranylgeranyldiphosphate Biosynthesis I (via Mevalonate)	0	0.0556	#NUM!	ACAA2
DNA damage-induced 14-3-3σ Signaling	0	0.109	0.447	AKT3,APAF1,BAD,CASP4,CDKN1A
Cysteine Biosynthesis III (mammalia)	0	0.115	#NUM!	AHCYL2,CTH,HEMK1
TEC Kinase Signaling	0	0.116	1.852	ACTA2,ACTB,ACTG1,CD3E,CD3G,FCER1G,FGR,GNAI1,GNAI2,GNAI3,GNAO1,GNAS,GNG12,GNG5,GTF2I,HCK,ITGA1,ITGA2,ITGA2B,ITGA3,ITGA4,ITGA5,ITGA7,ITGA8,ITGA9,ITGAX,ITGB2,ITGB5,ITGB6,ITGB7,ITGB8,ITK,JAK3,LCK,LYN,MAPK10,MAPK8,NFKB1,NFKB2,PAK6,PIK3CB,PIK3R3,PLCG1,PLCG2,PRKCA,PRKCB,PRKCD,PRKCE,PRKCG,PRKCH,PRKCQ,PTK2B,RAC1,RAC2,RELB,RHOA,RHOG,SRC,STAT1,STAT2,STAT3,TNF,TNFRSF10A,TNFSF12,Trbc1,VAV1,YES1
Oxidative Phosphorylation	0	0.0893	1.414	COX4I1,COX6A2,COX6B2,COX7A2L,Cox8b,ENOX1,NDUFA6,NDUFB4,SURF1,UQCRHL
BER (Base Excision Repair) Pathway	0	0.0682	#NUM!	CDKN2A,FEN1,NEIL2
Nucleotide Excision Repair Pathway	0	0.0286	#NUM!	ERCC5
SAPK/JNK Signaling	0	0.0538	0.853	CD3E,CD3G,ELK1,FCER1G,GAB1,GNG12,GNG5,HNRNPK,IRS1,LCK,MAP4K1,MAP4K2,MAP4K4,MAP4K5,MAPK10,MAPK8,MAPK8IP1,MINK1,PIK3CB,PIK3R3,RAC1,RAC2,RAP2B,SHC1,TRADD,TRAF2,Trbc1
Cell Cycle: G2/M DNA Damage Checkpoint Regulation	0	0.0784	#NUM!	ABL1,CDKN1A,CDKN2A,YWHAH
IL-4 Signaling	0	0.0763	0.603	AKT3,CD3E,CD3G,COL11A1,COL11A2,Col17a1,COL18A1,COL27A1,COL4A3,COL4A4,COL4A5,COL6A3,COL8A1,COL8A2,COL9A3,EIF4EBP1,FCER1G,GAB1,GNAI1,GNAI2,GNAI3,HLA-DMA,HLA-DMB,HLA-DOA,HLA-DOB,IL13RA1,IL2RG,IL4R,IRS1,JAK3,MMP12,NFKB1,NFKB2,PIK3CB,PIK3R3,PRR5L,PTPN6,RAP2B,STAT3,TGFB2,TGM2,TIMP3,Trbc1,TRPC1
B Cell Receptor Signaling	0	0.0694	2.214	ABL1,AKT3,BAD,BCL2A1,BCL6,CAMK2A,CAMK2B,CD22,CFL1,EGR1,ELK1,FCGR2A,FCGR2B,FOXO1,GAB1,IKBKE,INPP5J,INPPL1,LYN,MAP3K15,MAPK8,NFKB1,NFKB2,NFKBIA,NFKBID,PIK3AP1,PIK3CB,PIK3R3,PLCG2,PPP3R1,PRKCB,PRKCQ,PTEN,PTK2B,PTPN11,PTPN6,PTPRC,RAC1,RAC2,RAP2B,RELB,SHC1,SYNJ2,VAV1
Neurotrophin/TRK Signaling	0	0.128	-0.707	GAB1,MAPK8,NTRK2,NTRK3,PIK3CB,PIK3R3,PLCG1,PTPN11,RAP2B,SHC1
Sonic Hedgehog Signaling	0	0.129	-2	DYRK1B,GLIS2,PRKAR1B,PTCH1
TGF-β Signaling	0	0.124	0.632	BMP7,INHA,IRF7,MAP4K1,MAPK8,RAP2B,RUNX2,SERPINE1,TGFB2,TGFBR2,TGIF1,ZNF423
NF-κB Signaling	0	0.0893	0.729	AKT3,BRAF,CARD11,CD3E,CD3G,CD40,EIF2AK2,FCER1G,FGFR1,FGFR2,FGFR3,FLT1,IGF1R,IL1A,IL1RN,IRAK3,LCK,MAP4K4,MAPK8,MYD88,NFKB1,NFKB2,NFKBIA,NFKBID,NTRK2,NTRK3,PDGFRA,PDGFRB,PIK3CB,PIK3R3,PLCG2,PRKCB,PRKCQ,RAP2B,RELB,TAB2,TANK,TGFBR2,TGFBR3,TLR1,TLR2,TLR7,TLR9,TNF,TNFAIP3,TNFRSF17,TNFSF13B,TNIP1,TRADD,TRAF2,Trbc1
T Cell Receptor Signaling	0	0.0844	3.677	AKT3,B2M,CARD11,CD3E,CD3G,CD4,CD86,CD8A,ELK1,FCER1G,FYB1,H2-K2/H2-Q9,H2-T22,H2-T24,HLA-A,HLA-DMA,HLA-DMB,HLA-DOA,HLA-DOB,HLA-E,HLA-G,ICAM1,ICOSLG/LOC102723996,IKBKE,ITGA2,ITGA3,ITGB2,ITK,LCK,LEF1,MAPK8,NFKB1,NFKB2,NFKBIA,PIK3CB,PIK3R3,PLCG1,PLCG2,PPP3R1,PRKCQ,PTK2B,PTPN11,PTPN6,PTPRC,RAC1,RAP2B,RELB,SHC3,TCF7L2,TNF,Trbc1,VAV1
Th17 Activation Pathway	0	0.0413	2.324	CD3E,CD3G,FCER1G,HIF1A,HSP90AA1,HSP90AB1,HSP90B1,IL12B,IL21R,IRAK3,JAK3,MYD88,NFKB1,NFKB2,PTGER4,RELB,RUNX1,SOCS3,STAT3,Trbc1
SPINK1 Pancreatic Cancer Pathway	0	0.117	-1.89	CPD,CPE,CTSA,CTSB,KLK8,MMP12,TGFBR2
NER (Nucleotide Excision Repair, Enhanced Pathway)	0	0.044	#NUM!	DNA2,ERCC5,HMGN1,POLD4
SPINK1 General Cancer Pathway	0	0.101	1.89	AKT3,JAK3,Mt3,PIK3CB,PIK3R3,RAP2B,STAT3
T Cell Exhaustion Signaling Pathway	0	0.0758	1.461	AKT3,BCL6,CD274,CD3E,CD3G,CD86,FCER1G,FOXO1,HLA-A,HLA-DMA,HLA-DMB,HLA-DOA,HLA-DOB,HLA-E,HLA-G,IFNAR1,IFNAR2,IL10RB,IL12B,IRF9,JAK3,LAG3,MAPK10,MAPK8,PDCD1,PIK3CB,PIK3R3,PLCG1,PLCG2,PPM1L,PPP2R2B,PPP2R2C,PRKCQ,PTPN11,PTPN6,RAP2B,STAT1,STAT2,STAT3,TGFBR2,TGFBR3,Trbc1,VEGFA
Systemic Lupus Erythematosus in T Cell Signaling Pathway	0	0.0731	2.412	AKT3,B2M,BCL6,CAMK4,CASP4,CD3E,CD3G,CD44,CD86,ESR1,EZR,FCER1G,GNAI1,GNAI2,GNAI3,H2-K2/H2-Q9,H2-T22,H2-T24,HLA-A,HLA-DMA,HLA-DMB,HLA-DOA,HLA-DOB,HLA-E,HLA-G,ICOSLG/LOC102723996,IL12B,ITPR1,LEPR,MSN,PIK3CB,PIK3R3,PLCG1,PPM1L,PPP2R2B,PPP2R2C,PPP3R1,RAC1,RAC2,RAP2B,RHOA,RHOG,ROCK2,STAT3,Trbc1,VAV1,YES1
Systemic Lupus Erythematosus in B Cell Signaling Pathway	0	0.105	3.118	AKT3,BAD,CARD11,CCND2,CCND3,CD22,CD40,CD5,CD72,FCGR2A,FCGR2B,FGR,FOXO1,GAB1,HCK,IFIH1,IFIT2,IFIT3,IFNAR1,IFNAR2,IFNGR2,IL12B,IL1A,INPP5J,INPPL1,IRF7,IRF9,ISG15,ISG20,LCK,LILRB3,LILRB4,LYN,MAP4K4,MYC,MYD88,NFKB1,NFKB2,OSM,PDCD1,PIK3AP1,PIK3CB,PIK3R3,PLCG2,PPP3R1,PRKCA,PRKCB,PRKCD,PRKCE,PRKCG,PRKCH,PRKCQ,PTPN11,PTPN6,RAC1,RAC2,RAP2B,RELB,SHC1,SHC3,SRC,STAT1,STAT2,STAT3,SYNJ2,TGFB2,TLR7,TLR9,TNF,TNF…
Kinetochore Metaphase Signaling Pathway	0	0.1	0	ANAPC2,BUB1B,CENPE,DNAH10,DNALI1,H2AC20,H2AZ1,KIF2C,PPP1CA,REC8,SPC24

## Sheet: Additional File 2c
Additional File 2c. IPA canonical pathway (FDR < 5%) of Male Aging DEG (OM vs. YM)
© 2000-2024 QIAGEN. All rights reserved.
Ingenuity Canonical Pathways	-log(p-value)	Ratio	z-score	Molecules
Eukaryotic Translation Elongation	75.9	0.747	8.426	EEF1A1,EEF1B2,EEF1D,EEF1G,EEF2,FAU,RPL10,RPL10A,RPL11,RPL13,RPL13A,RPL14,RPL15,RPL17,RPL18,RPL18A,RPL19,RPL21,RPL22,RPL23,RPL26,RPL27A,RPL28,RPL3,RPL30,RPL31,RPL35,RPL35A,RPL36AL,RPL37,RPL37A,RPL38,RPL39,RPL4,RPL41,RPL5,RPL6,RPL7,RPL7A,RPL8,RPL9,RPLP0,RPLP2,RPS10,RPS11,RPS12,RPS13,RPS14,RPS15,RPS15A,RPS16,RPS17,RPS18,RPS19,RPS2,RPS20,RPS21,RPS23,RPS24,RPS25,RPS26,RPS27A,RPS28,RPS29,RPS3,RPS4Y1,RP…
Eukaryotic Translation Initiation	68.4	0.607	8.602	EIF3A,EIF3E,EIF3F,EIF3H,EIF3K,EIF4B,EIF4EBP1,FAU,PABPC1,RPL10,RPL10A,RPL11,RPL13,RPL13A,RPL14,RPL15,RPL17,RPL18,RPL18A,RPL19,RPL21,RPL22,RPL23,RPL26,RPL27A,RPL28,RPL3,RPL30,RPL31,RPL35,RPL35A,RPL36AL,RPL37,RPL37A,RPL38,RPL39,RPL4,RPL41,RPL5,RPL6,RPL7,RPL7A,RPL8,RPL9,RPLP0,RPLP2,RPS10,RPS11,RPS12,RPS13,RPS14,RPS15,RPS15A,RPS16,RPS17,RPS18,RPS19,RPS2,RPS20,RPS21,RPS23,RPS24,RPS25,RPS26,RPS27A,RPS28…
Response of EIF2AK4 (GCN2) to amino acid deficiency	68.3	0.67	8.307	ASNS,ATF3,CEBPB,FAU,RPL10,RPL10A,RPL11,RPL13,RPL13A,RPL14,RPL15,RPL17,RPL18,RPL18A,RPL19,RPL21,RPL22,RPL23,RPL26,RPL27A,RPL28,RPL3,RPL30,RPL31,RPL35,RPL35A,RPL36AL,RPL37,RPL37A,RPL38,RPL39,RPL4,RPL41,RPL5,RPL6,RPL7,RPL7A,RPL8,RPL9,RPLP0,RPLP2,RPS10,RPS11,RPS12,RPS13,RPS14,RPS15,RPS15A,RPS16,RPS17,RPS18,RPS19,RPS2,RPS20,RPS21,RPS23,RPS24,RPS25,RPS26,RPS27A,RPS28,RPS29,RPS3,RPS4Y1,RPS5,RPS7,RPS8,RP…
Eukaryotic Translation Termination	67.5	0.702	8.124	FAU,RPL10,RPL10A,RPL11,RPL13,RPL13A,RPL14,RPL15,RPL17,RPL18,RPL18A,RPL19,RPL21,RPL22,RPL23,RPL26,RPL27A,RPL28,RPL3,RPL30,RPL31,RPL35,RPL35A,RPL36AL,RPL37,RPL37A,RPL38,RPL39,RPL4,RPL41,RPL5,RPL6,RPL7,RPL7A,RPL8,RPL9,RPLP0,RPLP2,RPS10,RPS11,RPS12,RPS13,RPS14,RPS15,RPS15A,RPS16,RPS17,RPS18,RPS19,RPS2,RPS20,RPS21,RPS23,RPS24,RPS25,RPS26,RPS27A,RPS28,RPS29,RPS3,RPS4Y1,RPS5,RPS7,RPS8,RPS9,RPSA
SRP-dependent cotranslational protein targeting to membrane	64.9	0.609	8.128	FAU,RPL10,RPL10A,RPL11,RPL13,RPL13A,RPL14,RPL15,RPL17,RPL18,RPL18A,RPL19,RPL21,RPL22,RPL23,RPL26,RPL27A,RPL28,RPL3,RPL30,RPL31,RPL35,RPL35A,RPL36AL,RPL37,RPL37A,RPL38,RPL39,RPL4,RPL41,RPL5,RPL6,RPL7,RPL7A,RPL8,RPL9,RPLP0,RPLP2,RPS10,RPS11,RPS12,RPS13,RPS14,RPS15,RPS15A,RPS16,RPS17,RPS18,RPS19,RPS2,RPS20,RPS21,RPS23,RPS24,RPS25,RPS26,RPS27A,RPS28,RPS29,RPS3,RPS4Y1,RPS5,RPS7,RPS8,RPS9,RPSA,SPCS2,SR…
Selenoamino acid metabolism	61.7	0.617	8.124	FAU,RPL10,RPL10A,RPL11,RPL13,RPL13A,RPL14,RPL15,RPL17,RPL18,RPL18A,RPL19,RPL21,RPL22,RPL23,RPL26,RPL27A,RPL28,RPL3,RPL30,RPL31,RPL35,RPL35A,RPL36AL,RPL37,RPL37A,RPL38,RPL39,RPL4,RPL41,RPL5,RPL6,RPL7,RPL7A,RPL8,RPL9,RPLP0,RPLP2,RPS10,RPS11,RPS12,RPS13,RPS14,RPS15,RPS15A,RPS16,RPS17,RPS18,RPS19,RPS2,RPS20,RPS21,RPS23,RPS24,RPS25,RPS26,RPS27A,RPS28,RPS29,RPS3,RPS4Y1,RPS5,RPS7,RPS8,RPS9,RPSA
Nonsense-Mediated Decay (NMD)	59.5	0.573	8.185	FAU,PABPC1,RPL10,RPL10A,RPL11,RPL13,RPL13A,RPL14,RPL15,RPL17,RPL18,RPL18A,RPL19,RPL21,RPL22,RPL23,RPL26,RPL27A,RPL28,RPL3,RPL30,RPL31,RPL35,RPL35A,RPL36AL,RPL37,RPL37A,RPL38,RPL39,RPL4,RPL41,RPL5,RPL6,RPL7,RPL7A,RPL8,RPL9,RPLP0,RPLP2,RPS10,RPS11,RPS12,RPS13,RPS14,RPS15,RPS15A,RPS16,RPS17,RPS18,RPS19,RPS2,RPS20,RPS21,RPS23,RPS24,RPS25,RPS26,RPS27A,RPS28,RPS29,RPS3,RPS4Y1,RPS5,RPS7,RPS8,RPS9,RPSA
EIF2 Signaling	51.9	0.357	6.172	AGO3,AKT3,ATF3,EIF2AK2,EIF3A,EIF3E,EIF3F,EIF3H,EIF3K,FAU,MT-RNR1,MT-RNR2,PABPC1,RAP2B,RPL10,RPL10A,RPL11,RPL13,RPL13A,RPL14,RPL15,RPL17,RPL18,RPL18A,RPL19,RPL21,RPL22,RPL23,RPL26,RPL27A,RPL28,RPL3,RPL30,RPL31,Rpl34 (includes others),RPL35,RPL35A,Rpl36,Rpl36a,RPL36AL,RPL37,RPL37A,RPL38,RPL39,RPL4,RPL41,RPL5,RPL6,RPL7,RPL7A,RPL8,RPL9,RPLP0,RPLP2,RPS10,RPS11,RPS12,RPS13,RPS14,RPS15,RPS15A,RPS16,RPS1…
Major pathway of rRNA processing in the nucleolus and cytosol	45	0.371	8.307	FAU,FCF1,PELP1,RPL10,RPL10A,RPL11,RPL13,RPL13A,RPL14,RPL15,RPL17,RPL18,RPL18A,RPL19,RPL21,RPL22,RPL23,RPL26,RPL27A,RPL28,RPL3,RPL30,RPL31,RPL35,RPL35A,RPL36AL,RPL37,RPL37A,RPL38,RPL39,RPL4,RPL41,RPL5,RPL6,RPL7,RPL7A,RPL8,RPL9,RPLP0,RPLP2,RPS10,RPS11,RPS12,RPS13,RPS14,RPS15,RPS15A,RPS16,RPS17,RPS18,RPS19,RPS2,RPS20,RPS21,RPS23,RPS24,RPS25,RPS26,RPS27A,RPS28,RPS29,RPS3,RPS4Y1,RPS5,RPS7,RPS8,RPS9,RP…
Neutrophil degranulation	28.5	0.179	7.701	ACLY,ALDOA,ANXA2,ARPC5,ASAH1,B2M,BRI3,C3,C3AR1,C5AR1,CCT2,CD44,CD63,CD68,CFP,CLEC5A,COTL1,CSTB,CTSA,CTSB,CTSH,CTSS,CTSZ,CYBA,CYBB,DIAPH1,DPP7,DSP,EEF1A1,EEF2,ERP44,FABP5,FCER1G,FCGR2A,FCGR3A/FCGR3B,FGL2,FGR,FTH1,FTL,FUCA1,GLA,GLIPR1,GM2A,GNS,GPI,GPR84,GRN,HSPA8,HUWE1,HVCN1,ITGAL,ITGAX,ITGB2,LAMP1,LGALS3,LILRB3,LYZ,MAN2B1,MIF,MVP,NPC2,OLR1,P2RX1,PKM,PLAUR,PPIA,PSAP,PSMB1,PTPRC,PTPRN2,RAB7A,RAC1,RA…
Regulation of eIF4 and p70S6K Signaling	24.5	0.266	2.236	AGO3,AKT3,EIF3A,EIF3E,EIF3F,EIF3H,EIF3K,EIF4EBP1,FAU,ITGA5,ITGA6,ITGA9,ITGAL,ITGAX,ITGB2,MT-RNR1,MT-RNR2,PABPC1,PPM1L,PPP2R3A,RAP2B,RPS10,RPS11,RPS12,RPS13,RPS14,RPS15,RPS15A,RPS16,RPS17,RPS18,RPS19,RPS2,RPS20,RPS21,RPS23,RPS24,RPS25,RPS26,RPS27A,RPS28,RPS29,RPS3,RPS4Y1,RPS5,RPS7,RPS8,RPS9,RPSA
Coronavirus Pathogenesis Pathway	23.3	0.245	-4.243	ABL1,ATP6AP1,CCL2,EEF1A1,FAU,HDAC9,HIF1A,IRF7,IRF9,JUN,MT-RNR1,MT-RNR2,NFKB2,NFKBIE,NPC1,NPM1,OAS1,OAS3,RAB7A,RPS10,RPS11,RPS12,RPS13,RPS14,RPS15,RPS15A,RPS16,RPS17,RPS18,RPS19,RPS2,RPS20,RPS21,RPS23,RPS24,RPS25,RPS26,RPS27A,RPS28,RPS29,RPS3,RPS4Y1,RPS5,RPS7,RPS8,RPS9,RPSA,SERPINE1,STAT1,STAT2
mTOR Signaling	23.1	0.238	2.84	AKT3,DGKZ,EIF3A,EIF3E,EIF3F,EIF3H,EIF3K,EIF4B,EIF4EBP1,FAU,HIF1A,HMOX1,MT-RNR1,MT-RNR2,PLD3,PPM1L,PPP2R3A,PRKAA2,PRKAB1,PRKCE,RAC1,RAP2B,RHOA,RPS10,RPS11,RPS12,RPS13,RPS14,RPS15,RPS15A,RPS16,RPS17,RPS18,RPS19,RPS2,RPS20,RPS21,RPS23,RPS24,RPS25,RPS26,RPS27A,RPS28,RPS29,RPS3,RPS4Y1,RPS5,RPS7,RPS8,RPS9,RPSA
RHO GTPase cycle	12.9	0.129	-0.525	ARAP3,ARHGAP15,ARHGAP21,ARHGAP24,ARHGAP32,ARHGAP35,ARHGDIA,ARHGDIB,ARHGEF10L,ARHGEF17,ARHGEF40,ARHGEF9,ATP6AP1,CCT2,CDC42BPA,CDC42EP3,CHN2,CPD,CYBA,CYBB,CYFIP2,DAAM1,DIAPH1,DLG5,DNMBP,DOCK10,DOCK3,DSP,EPSTI1,ESYT1,FARP1,FGD2,FMNL2,HSPE1,KALRN,MSI2,MYO9B,OPHN1,PEAK1,PLEKHG2,PLEKHG5,PREX2,PTK2B,RAB7A,RAC1,RASGRF2,RBMX,RHOA,SHMT2,SRGAP2,SRGAP3,STARD8,TIAM1,TMOD3,TRIO,VIM,WIPF1,WIPF3
Reelin Signaling in Neurons	10.4	0.196	1.091	ACTR3,AFDN,AKT3,APOE,ARHGEF10L,ARHGEF17,ARHGEF33,ARHGEF40,ARHGEF9,ARPC1B,ARPC3,ARPC5,CAMK2A,CDK5R1,CFL1,CNR2,DAB1,DNAH10,FGR,FYN,GRIN2B,GRIN3A,HCK,ITGA5,MAP1B,RAC1,RHOA
Epithelial Adherens Junction Signaling	8.33	0.165	1.4	ACTR3,AFDN,AKT3,ARHGAP35,ARHGEF17,ARPC1B,ARPC3,ARPC5,CDH1,CFL1,DIAPH1,EGFR,FGFR1,FYN,KIF20A,MYH10,PPM1L,PPP2R3A,PRKAA2,PRKAB1,RAC1,RAP2B,RHOA,TIAM1,TNS1,VCL
Interferon alpha/beta signaling	8.17	0.239	4.123	ADAR,GBP2,HLA-A,HLA-E,IFIT2,IFIT3,IFITM3,IRF7,IRF9,ISG15,OAS1,OAS3,PSMB8,SAMHD1,STAT1,STAT2,XAF1
CLEAR Signaling Pathway	8.02	0.126	1.333	AKT3,ASAH1,ATP6AP1,ATP6V0D1,ATP6V0D2,ATP6V1C1,BECN1,CD63,CTSA,CTSB,EGFR,FGFR1,GABARAP,GLA,GLMP,GNS,HIF1A,IFI30,ITPR3,LAMP1,LAMTOR4,M6PR,PDGFRB,PPM1L,PPP2R3A,PRKAA2,PRKAB1,PRKCE,PSAP,RAB7A,RAP2B,RRAGC,SCPEP1,Tlr12,TLR2,VPS35
Semaphorin interactions	8.02	0.25	0	ARHGAP35,CD72,CDK5R1,CFL1,CRMP1,DPYSL5,FYN,MYH10,PLXNA4,PTPRC,RAC1,RHOA,SEMA6D,SEMA7A,TREM2,TYROBP
Phagosome Maturation	7.98	0.159	#NUM!	ATP6AP1,ATP6V0D1,ATP6V0D2,ATP6V1C1,B2M,CTSA,CTSB,CTSH,CTSS,CTSV,CTSZ,CYBB,DYNC2H1,HLA-A,HLA-E,LAMP1,M6PR,PRDX1,PRDX5,RAB7A,RAC1,SNAP25,TAP1,TUBB,TUBB4A,VPS28
Synaptogenesis Signaling Pathway	7.87	0.121	-1.151	ACTR3,ADCY5,AFDN,AKT3,APOE,ARPC1B,ARPC3,ARPC5,CADM1,CAMK2A,CDH1,CDH23,CFL1,CLASP2,CPLX2,DAB1,DLG4,EIF4EBP1,FARP1,FGR,FYN,GRIN2B,GRIN3A,HCK,HSPA8,KALRN,MAP1B,NAP1L1,Nrxn3,PLCG2,PRKCE,RAC1,RAP2B,RHOA,SNAP25,STXBP2,SYT17,TIAM1
RAC Signaling	7.61	0.168	2.357	ACTR3,ARPC1B,ARPC3,ARPC5,CD44,CDK5R1,CFL1,CYBB,CYFIP2,ITGA5,ITGA6,ITGA9,ITGAL,ITGAX,ITGB2,JUN,NFKB2,PIP4K2B,PTK2B,RAC1,RAP2B,RHOA,TIAM1
Axonal Guidance Signaling	7.12	0.098	#NUM!	ABL1,ACTR3,ADAM22,ADAMTS14,AKT3,ARPC1B,ARPC3,ARPC5,BMP1,BMP2,CFL1,DPYSL5,EIF3F,EIF3H,FYN,FZD4,GNAI2,GNAI3,ITGA5,ITGA6,ITGA9,ITGAL,ITGAX,ITGB2,KALRN,KCNJ12,MICAL1,MMP12,MMP14,MMP15,MMP28,NFAT5,NRP2,PFN1,PLCE1,PLCG2,PLCH1,PRKCE,RAC1,RAP2B,RHOA,SDC2,SEMA6D,SEMA7A,SLIT1,SRGAP2,SRGAP3,TUBB,TUBB4A,WIPF1
RHOGDI Signaling	6.45	0.127	-1.147	ACTR3,ARHGAP35,ARHGDIA,ARHGDIB,ARHGEF17,ARHGEF9,ARPC1B,ARPC3,ARPC5,CD44,CDH1,CDH23,CFL1,DGKZ,GNAI2,GNAI3,ITGA5,ITGA6,ITGA9,ITGAL,ITGAX,ITGB2,MSN,MYH10,MYO18A,PIP4K2B,RAC1,RHOA
HIF1α Signaling	6.37	0.129	1.177	AKT3,CAMK1D,CAMK2A,CYBB,EGLN3,EIF4EBP1,GPI,HIF1A,HMOX1,HSPA8,JUN,LDHA,MMP12,MMP14,MMP15,MMP28,PKM,PLCG2,PRKCE,RAC1,RACK1,RAP2B,SAT1,SERPINE1,SLC2A1,TF,VIM
Fcγ Receptor-mediated Phagocytosis in Macrophages and Monocytes	6.27	0.181	2.668	ACTR3,AKT3,ARPC1B,ARPC3,ARPC5,FCGR2A,FCGR3A/FCGR3B,FGR,FYB1,FYN,HCK,HMOX1,PLD3,PRKCE,PTK2B,RAC1,TLN2
Phagosome Formation	6.1	0.0848	2.213	ACTR3,ADGRE1,ADGRL3,AKT3,ARPC1B,ARPC3,ARPC5,C3,C3AR1,C5AR1,CCR9,CELSR1,CELSR2,CFL1,CLEC7A,CMKLR1,CNR2,DIAPH1,EDNRB,ELMO1,FCER1G,FCGR2A,FCGR3A/FCGR3B,FGR,FYN,FZD4,GABBR1,GPR137B,GPR82,GPR84,HCAR2,HCK,HMOX1,ITGA5,ITGA6,ITGA9,ITGAL,ITGAX,ITGB2,ITPR3,MRC1,MYH10,MYO18A,NTSR2,P2RY12,PIP4K2B,PLCG2,PLD3,PRKCE,PTGER4,PTK2B,RAC1,RAP2B,RHOA,SAP130,TLN2,Tlr12,TLR2,WIPF1
ISGylation Signaling Pathway	6.05	0.167	2.828	BECN1,DTX3L,EIF2AK2,HIF1A,IL10RB,IRF7,IRF9,ISG15,ITGAL,ITGB2,NFAT5,NFKB2,RPS15,SQSTM1,STAT1,STAT2,Tlr12,TLR2
Leukocyte Extravasation Signaling	5.97	0.13	2.132	ABL1,AFDN,ARHGAP35,CD44,CYBA,CYBB,GNAI2,GNAI3,ITGAL,ITGB2,JAM2,MMP12,MMP14,MMP15,MMP28,MSN,PLCG2,PRKCE,PTK2B,RAC1,RHOA,TIMP2,VCAM1,VCL,WIPF1
p75 NTR receptor-mediated signalling	5.87	0.17	-1.213	ARHGDIA,ARHGEF10L,ARHGEF17,ARHGEF33,ARHGEF40,ARHGEF9,FGD2,KALRN,PLEKHG2,PLEKHG5,RAC1,RASGRF2,RHOA,RPS27A,SQSTM1,TIAM1,TRIO
Netrin Signaling	5.74	0.133	0.209	ACTR3,AKT3,ARPC1B,ARPC3,ARPC5,CACNA1C,CACNA1G,CACNA1S,CAMK2A,CRMP1,DPYSL5,FYN,ITPR3,NFAT5,NFKB2,PLCG2,PRKCE,RAC1,RHOA,RYR2,SNAP25,TIAM1,TRIO
Semaphorin Neuronal Repulsive Signaling Pathway	5.66	0.14	0	AKT3,BCAN,CD44,CFL1,CRMP1,CSPG5,DPYSL5,FARP1,FYN,ITGA5,ITGA6,ITGA9,ITGAL,ITGAX,ITGB2,MICAL1,NRP2,PLCG2,RAC1,RHOA,SEMA6D
ROBO SLIT Signaling Pathway	5.62	0.15	-2.982	ABL1,ACTR3,AKT3,ARF3,ARPC1B,ARPC3,ARPC5,CDH1,FGR,FYN,HCK,JUN,MMP14,MYO9B,Nrxn3,RAC1,RHOA,SLIT1,SRGAP2
Gene and protein expression by JAK-STAT signaling after IL-12 stimulation	5.57	0.27	-0.632	ANXA2,CFL1,HNRNPF,MIF,MSN,PITPNA,PPIA,PSME2,RPLP0,TALDO1
Complement System	5.57	0.27	2.646	C1QA,C1QB,C1QC,C3,C3AR1,C4A/C4B,C5AR1,CD46,ITGAX,ITGB2
Actin Cytoskeleton Signaling	5.54	0.115	1.147	ACTR3,APC,ARHGAP24,ARHGAP35,ARPC1B,ARPC3,ARPC5,CFL1,CYFIP2,DIAPH1,FLNA,ITGA5,ITGA6,ITGA9,ITGAL,ITGAX,ITGB2,MSN,MYH10,MYO18A,PFN1,RAC1,RAP2B,RHOA,TIAM1,TLN2,TRIO,VCL
IL-10 Signaling	5.48	0.136	-0.218	AKT3,BMP2,FCGR2A,HIF1A,HLA-A,HLA-DMA,HLA-DMB,HLA-DOB,HLA-E,HMOX1,IKBKE,IL10RB,IL1RN,JUN,MAFB,NFKB2,NFKBIE,PKM,PRKAA2,PRKAB1,STAT1
Activation of IRF by Cytosolic Pattern Recognition Receptors	5.44	0.2	0.832	ADAR,DHX58,IFIT2,IKBKE,IRF7,IRF9,ISG15,JUN,NFKB2,NFKBIE,PPIB,STAT1,STAT2
Caveolar-mediated Endocytosis Signaling	5.44	0.187	0	ABL1,B2M,CD48,EGFR,FLNA,FYN,HLA-A,HLA-E,ITGA5,ITGA6,ITGA9,ITGAL,ITGAX,ITGB2
Antigen Presentation Pathway	5.34	0.256	3.162	B2M,HLA-A,HLA-DMA,HLA-DMB,HLA-DOB,HLA-E,NLRC5,PSMB8,TAP1,TAPBP
Pathogen Induced Cytokine Storm Signaling Pathway	5.21	0.097	4.333	C3,CCL2,CCL3L3,CCL4,Ccl6,CDH1,CKLF,CLEC7A,COL6A3,CSF2RA,CSF2RB,CXCL13,CXCL16,DHX58,FTH1,FTL,HLA-DMA,HLA-DMB,HLA-DOB,IL1RN,IRF7,IRF9,JUN,LYST,Naip1 (includes others),NFKB2,NLRC5,PF4,RYR2,SLC2A1,STAT1,STXBP2,Tlr12,TLR2,TNFSF13B,TNFSF8
Ephrin Receptor Signaling	5.1	0.119	1.606	ABL1,ACTR3,AKT3,ARPC1B,ARPC3,ARPC5,CFL1,FYN,GNAI2,GNAI3,GRIN2B,GRIN3A,ITGA5,ITGA6,ITGA9,ITGAL,ITGAX,ITGB2,KALRN,RAC1,RAP2B,RHOA,SDC2,WIPF1
Molecular Mechanisms of Cancer	5.04	0.0759	1.116	ABL1,ADCY5,ADGRE1,ADGRL3,AKT3,APC,ARHGEF17,ARHGEF9,BMP1,BMP2,C3AR1,C5AR1,CAMK2A,CCR9,CDH1,CELSR1,CELSR2,CMKLR1,CNR2,CSF2RB,EDNRB,FYN,FZD4,GAB1,GABBR1,GNAI2,GNAI3,GPR137B,GPR82,GPR84,HCAR2,HDAC9,HIF1A,HIPK2,IL10RB,IL2RA,IL2RG,IL3RA,ITGA5,ITGA6,ITGA9,ITGAL,ITGAX,ITGB2,JUN,LRP6,MAX,MMP12,MMP14,MMP15,MMP28,NAIP,Naip1 (includes others),NFKB2,NFKBIE,NTSR2,P2RY12,PRKCE,PRKDC,PTGER4,RAC1,RAP2B,RASGRF2,RB…
Regulation of Actin-based Motility by Rho	5.02	0.148	3.317	ACTR3,ARHGDIA,ARPC1B,ARPC3,ARPC5,CFL1,ITGA5,ITGA6,ITGA9,ITGAL,ITGAX,ITGB2,PFN1,PIP4K2B,RAC1,RHOA,WIPF1
RAF/MAP kinase cascade	4.95	0.107	-0.756	CAMK2A,CNKSR2,CSF2RA,CSF2RB,DAB2IP,DLG4,DUSP7,EGFR,FGFR1,FYN,GRIN2B,IL2RA,IL2RG,IL3RA,PDGFRB,PEA15,PSMB1,PSMB10,PSMB8,PSME1,PSME2,RASGRF2,RPS27A,SPTB,SPTBN2,SPTBN4,SPTBN5,VCL
Agranulocyte Adhesion and Diapedesis	4.81	0.114	#NUM!	C5AR1,CCL2,CCL3L3,CCL4,Ccl6,CCR9,CD34,CKLF,CXCL13,CXCL16,GNAI2,GNAI3,IL1RN,ITGA5,ITGB2,MMP12,MMP14,MMP15,MMP28,MSN,MYH10,MYO18A,PF4,VCAM1
Signaling by Rho Family GTPases	4.8	0.105	2.236	ACTR3,ARHGEF17,ARHGEF9,ARPC1B,ARPC3,ARPC5,CDC42EP3,CDH1,CDH23,CFL1,CYBB,GNAI2,GNAI3,ITGA5,ITGA6,ITGA9,ITGAL,ITGAX,ITGB2,JUN,MSN,NFKB2,PIP4K2B,PTK2B,RAC1,RHOA,VIM,WIPF1
Fcgamma receptor (FCGR) dependent phagocytosis	4.8	0.127	1.606	ABL1,ACTR3,ARPC1B,ARPC3,ARPC5,CFL1,CYFIP2,ELMO1,FCGR2A,FCGR3A/FCGR3B,FGR,FYN,HCK,ITPR3,MYO9B,PLCG2,PRKCE,RAC1,WIPF1,WIPF3
Response to elevated platelet cytosolic Ca2+	4.78	0.136	2.828	ALDOA,ANXA5,CD63,CD9,CFL1,CYB5R1,F13A1,FLNA,LGALS3BP,PF4,PFN1,PLEK,PPIA,PSAP,SERPINE1,STXBP2,TF,VCL
RHO GTPases Activate WASPs and WAVEs	4.77	0.25	1	ABL1,ACTR3,ARPC1B,ARPC3,ARPC5,CYFIP2,RAC1,WIPF1,WIPF3
Interferon Signaling	4.77	0.25	2.828	IFIT3,IFITM3,IRF9,ISG15,OAS1,PSMB8,STAT1,STAT2,TAP1
Role of Hypercytokinemia/hyperchemokinemia in the Pathogenesis of Influenza	4.72	0.163	3.742	CCL2,CCL4,EIF2AK2,IFIT2,IFIT3,IL1RN,IRF7,IRF9,ISG15,NFKB2,OAS1,OAS3,STAT1,STAT2
Neuroinflammation Signaling Pathway	4.64	0.0978	3.922	AKT3,B2M,CCL2,CYBB,GABBR1,GRIN2B,GRIN3A,HLA-A,HLA-DMA,HLA-DMB,HLA-DOB,HLA-E,HMOX1,IKBKE,IRAK3,IRF7,JUN,KCNJ9,NAIP,Naip1 (includes others),NFAT5,NFE2L2,NFKB2,PLCG2,RAC1,STAT1,Tlr12,TLR2,TREM2,TYROBP,VCAM1
TREM1 Signaling	4.6	0.169	3.606	AKT3,CCL2,CD83,ITGA5,ITGAX,LAT2,Naip1 (includes others),NFKB2,NLRC5,PLCG2,Tlr12,TLR2,TYROBP
Granulocyte Adhesion and Diapedesis	4.59	0.116	#NUM!	C5AR1,CCL2,CCL3L3,CCL4,Ccl6,CCR9,CKLF,CXCL13,CXCL16,GNAI2,GNAI3,IL1RN,ITGB2,MMP12,MMP14,MMP15,MMP28,MSN,PF4,SDC2,SDC3,VCAM1
L1CAM interactions	4.54	0.136	-1.698	ANK3,DLG4,EGFR,FGFR1,HSPA8,ITGA5,ITGA9,KCNQ2,MSN,NRP2,NUMB,RAC1,SPTB,SPTBN2,SPTBN4,SPTBN5,TUBB4A
Hepatic Fibrosis Signaling Pathway	4.47	0.0887	3.157	AKT3,APC,CACNA1C,CACNA1S,CCL2,CEBPB,CYBB,FGFR1,FTH1,FTL,FZD4,GNAI2,GNAI3,HIF1A,IKBKE,IL1RN,IRAK3,ITGA5,ITGA6,ITGA9,ITGAL,ITGAX,ITGB2,JUN,LRP6,NFKB2,NFKBIE,PDGFRB,PLCG2,PRKCE,RAC1,RAP2B,RHOA,SERPINE1,SPP1,TF,VCAM1
G alpha (12/13) signalling events	4.42	0.163	-2.496	ARHGEF10L,ARHGEF17,ARHGEF33,ARHGEF40,ARHGEF9,FGD2,KALRN,PLEKHG2,PLEKHG5,RASGRF2,RHOA,TIAM1,TRIO
Multiple Sclerosis Signaling Pathway	4.41	0.108	4.082	C1QA,C1QB,C1QC,C3,CAPNS1,GAS5,GRIN2B,GRIN3A,HLA-A,HLA-DMA,HLA-DMB,HLA-DOB,HLA-E,IL2RA,NFKB2,P2RX4,PARP14,PARP9,RNF213,STAT1,Tlr12,TLR2,TNFSF13B,TNFSF8
Actin Nucleation by ARP-WASP Complex	4.33	0.151	2.828	ACTR3,ARPC1B,ARPC3,ARPC5,ITGA5,ITGA6,ITGA9,ITGAL,ITGAX,ITGB2,RAC1,RAP2B,RHOA,WIPF1
Integrin Signaling	4.28	0.108	1.877	ABL1,ACTR3,AKT3,ARF3,ARPC1B,ARPC3,ARPC5,CAPNS1,FYN,ITGA5,ITGA6,ITGA9,ITGAL,ITGAX,ITGB2,PFN1,PLCG2,RAC1,RAP2B,RHOA,TLN2,VCL,WIPF1
Interferon gamma signaling	4.28	0.149	3.207	B2M,CAMK2A,CD44,GBP2,GBP6,HLA-A,HLA-E,IFI30,IRF7,IRF9,OAS1,OAS3,STAT1,VCAM1
Role of Macrophages, Fibroblasts and Endothelial Cells in Rheumatoid Arthritis	4.23	0.0931	2.191	AKT3,APC,C5AR1,CAMK2A,CCL2,CEBPB,CSF1,DAAM1,FCGR3A/FCGR3B,FZD4,IKBKE,IL16,IL1RN,IRAK3,JUN,LRP6,MAPKAPK2,MIF,NFAT5,NFKBIE,PLCE1,PLCG2,PLCH1,PRKCE,RAC1,RAP2B,RHOA,Tlr12,TLR2,TNFSF13B,VCAM1
Hematoma Resolution Signaling Pathway	4.21	0.101	0	ADIPOR1,AXL,C3,CYBB,FTH1,FTL,GRIN2B,GRIN3A,HMOX1,JUN,MERTK,MMP12,MMP14,MMP15,MMP28,NFE2L2,NFKB2,PRKAA2,PRKAB1,RHOA,SQOR,STAT1,TNFSF13B,TNFSF8,TREM2,VPS35
DAP12 interactions	4.19	0.214	2.333	B2M,CD300LB,CLEC5A,FYN,HLA-E,PLCG2,RAC1,TREM2,TYROBP
Signaling by NTRK2 (TRKB)	4.16	0.28	-1.89	CDK5R1,DOCK3,FYN,GAB1,GRIN2B,RAC1,TIAM1
Macrophage Alternative Activation Signaling Pathway	4.08	0.111	2.4	ACLY,CEBPB,CSF1,CXCL13,EIF4EBP1,FCER1G,HLA-DMA,HLA-DMB,HLA-DOB,IL10RB,IL1RN,IL2RG,JUN,KDM6B,LPL,MRC1,NFKB2,NFKBIE,PF4,RXRG,STAT1
TP53 Regulates Metabolic Genes	3.98	0.148	3.051	AGO3,AKT3,COX4I1,COX7A2L,G6PD,GPI,LAMTOR4,PRDX1,PRDX5,PRKAA2,PRKAB1,RRAGC,TNRC6B
Tumor Microenvironment Pathway	3.98	0.112	1.789	AKT3,CCL2,CD274,CD44,CSF1,HIF1A,HLA-A,HLA-E,ITGA5,JUN,MMP12,MMP14,MMP15,MMP28,NFKB2,RAC1,RAP2B,SLC2A1,SPP1,TIAM1
Degradation of the extracellular matrix	3.93	0.167	0.905	BCAN,BMP1,CAPNS1,CD44,CDH1,CTSS,CTSV,MMP12,MMP14,MMP15,SPP1
IL-8 Signaling	3.9	0.105	3.13	AKT3,CDH1,CSTB,CYBB,EGFR,EIF4EBP1,GNAI2,GNAI3,HMOX1,IKBKE,IRAK3,ITGAX,ITGB2,JUN,NFKBIE,PLD3,PRKCE,PTK2B,RAC1,RAP2B,RHOA,VCAM1
Interleukin-2 family signaling	3.87	0.196	3	CSF2RA,CSF2RB,HAVCR2,IL2RA,IL2RG,IL3RA,PTK2B,STAT1,SYNJ2
Signaling by ROBO receptors	3.82	0.129	1.291	ABL1,CLASP2,MYO9B,PFN1,PSMB1,PSMB10,PSMB8,PSME1,PSME2,RAC1,RHOA,RPS27A,SLIT1,SRGAP2,SRGAP3
Natural Killer Cell Signaling	3.82	0.106	1.964	AKT3,B2M,CD244,CD48,CFL1,FCER1G,FCGR2A,FCGR3A/FCGR3B,FYN,HLA-A,HLA-E,HSPA8,ITGAL,NFAT5,NFKB2,PLCG2,PTK2B,RAC1,RAP2B,TYROBP,WIPF1
Pulmonary Healing Signaling Pathway	3.79	0.106	1.091	CDH1,CFL1,EGFR,FGFR1,FGR,FYN,FZD4,HCK,HIF1A,MMP12,MMP14,MMP15,MMP28,NFKB2,PRKAA2,PRKAB1,PRKCE,RAC1,RAP2B,RBPJ,TLR2
PI3K/AKT Signaling	3.76	0.105	2.333	AKT3,CSF2RB,EIF4EBP1,GAB1,IKBKE,IL10RB,IL2RA,IL2RG,IL3RA,ITGA5,ITGA6,ITGA9,ITGAL,ITGAX,ITGB2,NFKB2,NFKBIE,PPM1L,PPP2R3A,RAP2B,SYNJ2
Insulin Secretion Signaling Pathway	3.75	0.0945	-0.392	ADCY5,AGO3,CACNA1C,CACNA1G,CACNA1S,CAMK2A,CPE,EIF4EBP1,FGR,FYN,HCK,ITPR3,PABPC1,PLCE1,PLCG2,PLCH1,PRKCE,RYR2,SLC2A1,SNAP25,SPCS2,SRP54,SSR3,SSR4,STAT1,STAT2
Iron uptake and transport	3.75	0.172	2.53	ATP6AP1,ATP6V0D1,ATP6V0D2,ATP6V1C1,FTH1,FTL,HMOX1,RPS27A,SLC40A1,TF
Chemokine Signaling	3.73	0.148	1.732	CAMK1D,CAMK2A,CCL2,CCL4,CFL1,GNAI2,GNAI3,JUN,PLCG2,PTK2B,RAP2B,RHOA
EPH-Ephrin signaling	3.68	0.138	0.277	ACTR3,ARPC1B,ARPC3,ARPC5,CFL1,FYN,GRIN2B,KALRN,MYH10,RAC1,RHOA,SDC2,TIAM1
NFE2L2 regulates pentose phosphate pathway genes	3.67	0.5	2	G6PD,NFE2L2,PGD,TALDO1
Pancreatic Secretion Signaling Pathway	3.66	0.0968	-0.816	ADCY5,AKT3,ARHGDIA,ARHGDIB,ARHGEF17,ARHGEF9,CD38,DIAPH1,EGFR,EIF4EBP1,ITPR3,KCNMA1,LIPH,LPL,PLCE1,PLCG2,PLCH1,PRKCE,RAC1,RHOA,RYR2,SNAP25,STXBP2,TPCN2
Myelination Signaling Pathway	3.63	0.0887	0.928	ADAM22,AKT3,APC,ARHGAP35,BMP1,BMP2,EGFR,EGR2,EIF4EBP1,FASN,FGFR1,FGR,FYN,FZD4,HCK,HDAC9,ITGA6,ITGB2,JUN,NFKB2,PDGFRB,PLCG2,PTK2B,RAC1,RAP2B,RHOA,RXRG,SLC2A1,XAF1
Docosahexaenoic Acid (DHA) Signaling	3.61	0.096	-0.408	ADCY5,AKT3,BCL2A1,FABP5,GRIN2B,HMOX1,ITPR3,KCNMA1,NFE2L2,PLCE1,PLCG2,PLCH1,PRKAA2,PRKAB1,PRKCE,RXRG,SPTB,SPTBN2,SPTBN4,SPTBN5,STXBP2,SYNJ2,SYT17,TNFAIP2
NCAM signaling for neurite out-growth	3.56	0.164	-1.897	CACNA1C,CACNA1G,CACNA1S,COL6A3,FGFR1,FYN,SPTB,SPTBN2,SPTBN4,SPTBN5
Circadian Rhythm Signaling	3.54	0.0933	#NUM!	ADCY5,CACNA1C,CACNA1G,CACNA1S,CAMK2A,CRY2,EIF4EBP1,FGR,FYN,GNAI2,GNAI3,GRIN2B,GRIN3A,HCK,HIF1A,ITPR3,PLCE1,PLCG2,PLCH1,PRKAA2,PRKAB1,PRKCE,RACK1,RAP2B,RYR2
IL-15 Production	3.54	0.122	-0.258	ABL1,AXL,CSF2RA,EGFR,FGFR1,FGR,FYN,HCK,LMTK3,MERTK,NFKB2,PDGFRB,PEAK1,PTK2B,STAT1
Integrin cell surface interactions	3.53	0.141	1.155	CD44,CDH1,COL6A3,ITGA5,ITGA6,ITGA9,ITGAL,ITGAX,ITGB2,JAM2,SPP1,VCAM1
NAD Signaling Pathway	3.51	0.113	0.728	AKT3,CD38,CEBPB,H1-0,HIF1A,LDHA,NADK,NAMPT,NFKB2,PARP14,PARP9,PRKAA2,PRKAB1,RYR2,SIRT2,TPCN2,TRPM2
trans-Golgi Network Vesicle Budding	3.48	0.149	2.714	CPD,CTSZ,DNASE2,FTH1,FTL,GBF1,GNS,HSPA8,M6PR,SNX5,TPD52
Serotonin Receptor Signaling	3.44	0.0789	1.151	ADCY5,AKT3,CACNA1C,CACNA1G,CACNA1S,CAMK2A,CD38,CD44,CDH1,CPE,EIF4EBP1,F13A1,FGR,FYN,GNAI2,GNAI3,HCK,HIF1A,HMOX1,JUN,KALRN,KCNJ9,KCNQ2,NFKB2,PLAUR,PLCE1,PLCG2,PLCH1,PLD3,PRKCE,RAC1,RAP2B,RHOA,RYR2,SQSTM1,TGM2,TNNI3
MSP-RON Signaling in Cancer Cells Pathway	3.41	0.114	3	AKT3,CSF2RB,EGFR,ELF4,FLNA,HIF1A,IL3RA,ITGA6,JUN,KLK8,NFKB2,PLAUR,PTK2B,RAP2B,ST14,VIM
Cardiac Hypertrophy Signaling (Enhanced)	3.37	0.0756	1.029	ADCY5,AKT3,CACNA1C,CACNA1S,CAMK2A,CSF2RB,CYBB,DIAPH1,EDNRB,EIF4EBP1,FGFR1,FZD4,GNAI2,GNAI3,HDAC9,IKBKE,IL10RB,IL2RA,IL2RG,IL3RA,ITGA5,ITGA6,ITGA9,ITGAL,ITGAX,ITGB2,ITPR3,JUN,MAPKAPK2,NFAT5,NFKB2,PDE3B,PLCE1,PLCG2,PLCH1,PRKCE,RAP2B,RHOA,RYR2,TNFSF13B,TNFSF8
Role of Pattern Recognition Receptors in Recognition of Bacteria and Viruses	3.34	0.109	2.714	C1QA,C1QB,C1QC,C3,C3AR1,C5AR1,CLEC7A,EIF2AK2,IRF7,NFKB2,OAS1,OAS3,PLCG2,PRKCE,TLR2,TNFSF13B,TNFSF8
ILK Signaling	3.31	0.0995	1.604	AKT3,BMP2,CDH1,CFL1,DSP,FBLIM1,FLNA,HIF1A,ITGB2,JUN,MYH10,MYO18A,NACA,NFKB2,PPM1L,PPP2R3A,RAC1,RHOA,VCL,VIM
Clathrin-mediated endocytosis	3.28	0.115	0.775	AAK1,ACTR3,ARPC3,ARPC5,DAB2,EGFR,FZD4,HSPA8,LDLR,M6PR,PACSIN1,REPS2,RPS27A,SYNJ2,TF
Immunoregulatory interactions between a Lymphoid and a non-Lymphoid cell	3.28	0.099	4.025	B2M,C3,CD300LB,CD300LF,CD34,CD81,CDH1,FCGR3A/FCGR3B,HLA-A,HLA-E,ITGAL,ITGB2,LILRB3,LILRB4,PIANP,PILRA,TREM2,TREML2,TYROBP,VCAM1
Interleukin-3, Interleukin-5 and GM-CSF signaling	3.26	0.164	2.333	CSF2RA,CSF2RB,FYN,HCK,IL2RA,IL2RG,IL3RA,RPS27A,SYNJ2
Signaling by PTK6	3.26	0.164	1	ARHGAP35,EGFR,ELMO1,GPNMB,HIF1A,PELP1,RAC1,RHOA,RPS27A
Crosstalk between Dendritic Cells and Natural Killer Cells	3.25	0.132	2.333	CAMK2A,CD83,CSF2RB,HLA-A,HLA-E,IL2RG,IL3RA,ITGAL,NFKB2,TLN2,TREM2,TYROBP
Ferroptosis Signaling Pathway	3.24	0.115	1.604	ARF3,BECN1,CTSB,CYBB,FTH1,FTL,H2AZ1,HMOX1,NFE2L2,PRKAA2,PRKAB1,RAP2B,SAT1,SQSTM1,TF
MAPK6/MAPK4 signaling	3.21	0.13	0.816	AGO3,CDC42EP3,JUN,KALRN,PSMB1,PSMB10,PSMB8,PSME1,PSME2,RAC1,RPS27A,TNRC6B
Osteoarthritis Pathway	3.19	0.0932	1.604	ANXA2,ANXA5,BMP2,CEBPB,FGFR1,FZD4,HIF1A,ITGA5,ITGA6,ITGA9,ITGAL,ITGAX,ITGB2,MMP12,NAMPT,NFKB2,PRKAA2,PRKAB1,RAC1,RBPJ,SPP1,TLR2
Remodeling of Epithelial Adherens Junctions	3.18	0.147	1.134	ACTR3,APC,ARPC1B,ARPC3,ARPC5,CDH1,RAB7A,TUBB,TUBB4A,VCL
Sensory processing of sound by inner hair cells of the cochlea	3.12	0.145	-0.632	BSN,CAPZA2,CDH23,EPB41L3,EPS8,KCNMA1,MSN,PCLO,SNAP25,WHRN
Signaling by VEGF	3.09	0.12	1.732	AKT3,AXL,CYBA,CYBB,CYFIP2,ELMO1,FYN,ITPR3,MAPKAPK2,NRP2,PTK2B,RAC1,RHOA
Thrombin Signaling	3.08	0.0933	1	ADCY5,AKT3,ARHGEF10L,ARHGEF17,ARHGEF33,ARHGEF40,ARHGEF9,CAMK1D,CAMK2A,EGFR,GNAI2,GNAI3,ITPR3,NFKB2,PLCE1,PLCG2,PLCH1,PRKCE,RAC1,RAP2B,RHOA
PTEN Signaling	3.05	0.106	-0.302	AKT3,EGFR,FGFR1,IKBKE,ITGA5,ITGA6,ITGA9,ITGAL,ITGAX,ITGB2,NFKB2,PDGFRB,PREX2,RAC1,RAP2B,SYNJ2
Iron homeostasis signaling pathway	3.01	0.109	#NUM!	ATP6AP1,ATP6V0D1,ATP6V0D2,ATP6V1C1,BMP1,BMP2,EGFR,FTH1,FTL,HIF1A,HMOX1,PDGFRB,SLC11A1,SLC40A1,TF
RHOA Signaling	3.01	0.113	3.051	ACTR3,ARHGAP35,ARPC1B,ARPC3,ARPC5,CDC42EP3,CFL1,MSN,NRP2,PFN1,PIP4K2B,PLEKHG5,PTK2B,RHOA
IL-12 Signaling and Production in Macrophages	3	0.0921	-1.091	AKT3,APOE,C3,CEBPB,DHX58,FCGR2A,FCGR3A/FCGR3B,IKBKE,IL10RB,JUN,LYZ,NFAT5,NFKB2,PRKAA2,PRKAB1,PRKCE,PRKDC,RAB7A,RAC1,STAT1,TLR2
Type II Diabetes Mellitus Signaling	2.99	0.105	0.632	ACSL5,ADIPOR1,AKT3,CACNA1C,CACNA1G,CACNA1S,CEBPB,IKBKE,ITPR3,NFKB2,NFKBIE,PKM,PRKAA2,PRKAB1,PRKCE,SLC27A1
GABA receptor activation	2.97	0.15	1	ADCY5,ARHGEF9,GABBR1,GNAI2,GNAI3,KCNJ10,KCNJ12,KCNJ2,KCNJ9
MHC class II antigen presentation	2.94	0.111	2.673	CAPZA2,CTSA,CTSB,CTSH,CTSS,CTSV,HLA-DMA,HLA-DMB,HLA-DOB,KIF20A,LAG3,RAB7A,SPTBN2,TUBB4A
Assembly of collagen fibrils and other multimeric structures	2.92	0.148	1	BMP1,CD151,COL6A3,CTSB,CTSS,CTSV,ITGA6,LOX,PCOLCE
Dopamine-DARPP32 Feedback in cAMP Signaling	2.9	0.0968	-2.138	ADCY5,CACNA1C,CACNA1S,GNAI2,GNAI3,GRIN2B,GRIN3A,ITPR3,KCNJ10,KCNJ12,KCNJ2,KCNJ9,PLCE1,PLCG2,PLCH1,PPM1L,PPP2R3A,PRKCE
Signaling by ERBB2	2.89	0.16	0	AKT3,DIAPH1,EGFR,FYN,GAB1,PRKCE,RHOA,RPS27A
Nuclear Cytoskeleton Signaling Pathway	2.82	0.0909	0.894	CAPZA2,CDH1,CDH23,FGR,FYN,HCK,ITGA5,ITGA6,ITGA9,ITGAL,ITGAX,ITGB2,KIF20A,KIF21B,MTCL1,NFKB2,PRKDC,RHOA,SUN2,TUBB4A
Plasma lipoprotein assembly, remodeling, and clearance	2.79	0.132	2.53	APOE,BMP1,LDLR,LPL,NCEH1,NPC1,NPC2,P4HB,RPS27A,SOAT1
fMLP Signaling in Neutrophils	2.77	0.107	2.138	ACTR3,ARPC1B,ARPC3,ARPC5,CYBB,GNAI2,GNAI3,ITPR3,NFAT5,NFKB2,NFKBIE,PRKCE,RAC1,RAP2B
Orexin Signaling Pathway	2.77	0.0882	0.218	ADCY5,AKT3,ATP6AP1,ATP6V0D1,ATP6V0D2,ATP6V1C1,CACNA1C,CACNA1G,CACNA1S,HIF1A,ITPR3,KCNJ9,NFKB2,PIP4K2B,PLCE1,PLCG2,PLCH1,PRKAA2,PRKAB1,PRKCE,STAR
Neuregulin Signaling	2.77	0.111	-0.378	AKT3,CDK5R1,DLG4,EGFR,ITGA5,ITGA6,ITGA9,ITGAL,ITGAX,ITGB2,PLCG2,PRKCE,RAP2B
Colorectal Cancer Metastasis Signaling	2.75	0.0849	1.606	ADCY5,AKT3,APC,CDH1,EGFR,FZD4,GNAI2,GNAI3,GRK3,JUN,LRP6,MMP12,MMP14,MMP15,MMP28,NFKB2,PTGER4,RAC1,RAP2B,RHOA,STAT1,Tlr12,TLR2
Regulation of Cellular Mechanics by Calpain Protease	2.75	0.122	1	CAPNS1,EGFR,ITGA5,ITGA6,ITGA9,ITGAL,ITGAX,ITGB2,RAP2B,TLN2,VCL
HGF Signaling	2.74	0.106	0.707	AKT3,ELF4,GAB1,ITGA5,ITGA6,ITGA9,ITGAL,ITGAX,ITGB2,JUN,PLCG2,PRKCE,RAC1,RAP2B
Signaling by CSF1 (M-CSF) in myeloid cells	2.72	0.194	1.633	CSF1,FYN,HCK,PLCG2,RPS27A,STAT1
MSP-RON Signaling in Macrophages Pathway	2.7	0.109	-0.277	ETV3,HLA-DMA,HLA-DMB,HLA-DOB,IKBKE,ITGB2,JUN,KLK8,NFKB2,RAP2B,SBNO2,ST14,STAT1
S100 Family Signaling Pathway	2.7	0.0661	0.42	ADGRE1,ADGRL3,AKT3,ANXA2,C3AR1,C5AR1,CACNA1C,CACNA1G,CACNA1S,CAMK2A,CCL4,CCR9,CDH1,CELSR1,CELSR2,CMKLR1,CNR2,CYBB,EDNRB,EGFR,FCGR2A,FCGR3A/FCGR3B,FGFR1,FZD4,GABBR1,GPR137B,GPR82,GPR84,HCAR2,HIF1A,IL10RB,IRAK3,ITPR3,JUN,MMP12,MMP14,MMP15,MMP28,NFKB2,NTSR2,P2RY12,PLCE1,PLCG2,PLCH1,PRKCE,PTGER4,RAC1,RHOA,RYR2,Tpm4,VCAM1
Parkinson's Signaling Pathway	2.7	0.0814	-0.6	ALDH5A1,ATP6AP1,ATP6V0D1,ATP6V0D2,ATP6V1C1,CACNA1C,CACNA1G,CACNA1S,CAMK2A,CNR2,FCGR2A,FCGR3A/FCGR3B,GRIN2B,GRIN3A,ITPR3,NFE2L2,NFKB2,RPS27A,SLC40A1,Tlr12,TLR2,TNFSF13B,TNFSF8,TUBB,TUBB4A
Acetylcholine Receptor Signaling Pathway	2.69	0.0928	-0.471	ADCY5,AKT3,CACNA1C,CACNA1G,CACNA1S,CAMK2A,FYN,GNAI2,GNAI3,HMOX1,ITPR3,KCNJ2,NFE2L2,NFKB2,PLCE1,PLCG2,PLCH1,PRKCE
PPARα/RXRα Activation	2.69	0.0928	-0.577	ADCY5,ADIPOR1,CHD5,FASN,HELZ2,IKBKE,JUN,LPL,NFKB2,NFKBIE,NR2C2,PLCE1,PLCG2,PLCH1,PRKAA2,PRKAB1,RAP2B,SLC27A1
Role of Osteoclasts in Rheumatoid Arthritis Signaling Pathway	2.68	0.0812	3.545	ADAM22,AKT3,CDH1,COL6A3,CSF1,FCGR2A,FCGR3A/FCGR3B,IKBKE,ITGA5,JUN,MMP12,MMP14,MMP15,MMP28,NAIP,Naip1 (includes others),NFKBIE,PLCG2,PTK2B,RAC1,RAP2B,RHOA,SPP1,TREM2,TYROBP
Endocannabinoid Neuronal Synapse Pathway	2.67	0.101	0.277	ADCY5,CACNA1C,CACNA1G,CACNA1S,CNR2,DNAH10,GNAI2,GNAI3,GRIN2B,GRIN3A,ITPR3,KCNJ9,PLCE1,PLCG2,PLCH1
Cell surface interactions at the vascular wall	2.66	0.09	1.606	CD244,CD44,CD48,CD84,FCER1G,FYN,ITGA5,ITGA6,ITGAL,ITGAX,ITGB2,JAM2,MERTK,MIF,OLR1,PF4,PPIA,SDC2,SDC3
TNFR2 Signaling	2.65	0.188	0	IKBKE,JUN,NAIP,Naip1 (includes others),NFKB2,NFKBIE
IL-17A Signaling in Fibroblasts	2.62	0.125	2.53	CCL2,CEBPB,HIF1A,IKBKE,JUN,LOX,NFKB2,NFKBIE,P4HB,VCAM1
Pentose phosphate pathway	2.6	0.429	#NUM!	G6PD,PGD,TALDO1
Ion channel transport	2.58	0.0929	0.5	ATP13A2,ATP1A2,ATP1A3,ATP6AP1,ATP6V0D1,ATP6V0D2,ATP6V1C1,CAMK2A,FXYD6,NEDD4L,RPS27A,RYR2,TPCN2,TRPM2,UNC80,WNK2,WNK3
Opioid Signaling Pathway	2.57	0.0821	0.853	ADCY5,AKT3,CACNA1C,CACNA1G,CACNA1S,CAMK1D,CAMK2A,FGR,FYN,GNAI2,GNAI3,GRIN2B,GRIN3A,GRK3,HCK,ITPR3,KCNJ9,NFKB2,OGFR,PRKCE,RAC1,RAP2B,RYR2
CSDE1 Signaling Pathway	2.56	0.143	1.89	AGO3,AKT3,CCL2,PABPC1,RAC1,RPL9,TRIO,VIM
Ephrin A Signaling	2.53	0.101	1.069	AKT3,ARHGAP35,CFL1,CHN2,CYBB,EGFR,FGR,FYN,HCK,MMP14,PLCG2,RAC1,RHOA,SIPA1L1
Interleukin-4 and Interleukin-13 signaling	2.53	0.109	1.732	CCL2,F13A1,HIF1A,HMOX1,HSPA8,IL2RG,ITGAX,ITGB2,STAT1,VCAM1,VIM,ZEB1
Transcriptional regulation by RUNX3	2.53	0.115	2.333	ITGAL,MAML3,PSMB1,PSMB10,PSMB8,PSME1,PSME2,RBPJ,RPS27A,SPP1,ZFHX3
Acute Phase Response Signaling	2.53	0.0919	2.111	AKT3,C1QA,C1QB,C1QC,C3,C4A/C4B,CEBPB,FTL,HMOX1,IKBKE,IL1RN,JUN,NFKB2,NFKBIE,RAP2B,SERPINE1,TF
Cachexia Signaling Pathway	2.52	0.0761	3.024	ADCY5,AGO3,AKT3,BECN1,CAPNS1,CCL2,CEBPB,EIF2AK2,HSPA8,IKBKE,IL1RN,LPL,MALAT1,NFKB2,P4HB,PDE3B,PRKAA2,PRKAB1,PRKCE,PSMB1,PSMB10,PSMB8,PSME1,PSME2,STAT1,STAT2,TNFSF13B,TNFSF8
GM-CSF Signaling	2.5	0.129	2.121	AKT3,BCL2A1,CAMK2A,CSF2RA,CSF2RB,HCK,RACK1,RAP2B,STAT1
Other interleukin signaling	2.49	0.208	0.447	CSF1,IL10RB,IL16,SNAP25,STXBP2
Macrophage Classical Activation Signaling Pathway	2.43	0.0899	3.153	CYBB,GBP2,HIF1A,HLA-DMA,HLA-DMB,HLA-DOB,IRF9,MERTK,NFKB2,NFKBIE,PARP14,PARP9,PKM,STAT1,STAT2,TNFSF13B,TNFSF8
BAG2 Signaling Pathway	2.43	0.118	0.378	ANXA2,CTSB,HSPA8,MAPKAPK2,NFKB2,PSMB1,PSMB10,PSMB8,PSME1,PSME2
Class I MHC mediated antigen processing and presentation	2.41	0.0747	2.646	ANAPC5,ATG14,B2M,BECN1,CTSS,CTSV,CYBA,CYBB,DTX3L,FBXL16,FBXO44,HECTD2,HLA-A,HLA-E,HUWE1,KLHL3,MRC1,NEDD4L,PSMB1,PSMB10,PSMB8,PSME1,PSME2,RNF213,RPS27A,TAP1,TAPBP,TLR2
Antioxidant Action of Vitamin C	2.4	0.105	-1.897	CSF2RA,CSF2RB,HMOX1,IKBKE,NFKB2,NFKBIE,PLCE1,PLCG2,PLCH1,PLD3,SELENOT,SLC2A1
Role of Tissue Factor in Cancer	2.39	0.087	1.886	AKT3,CFL1,CSF1,EGFR,FGR,FYN,HCK,IKBKE,ITGA6,JUN,NFKB2,P4HB,PLAUR,PPP2R3A,PTK2B,RAC1,RAP2B,ZEB1
Production of Nitric Oxide and Reactive Oxygen Species in Macrophages	2.39	0.089	3.153	AKT3,APOE,CYBA,CYBB,IKBKE,JUN,LYZ,NFKB2,NFKBIE,PLCG2,PPM1L,PPP2R3A,PRKCE,RAC1,RHOA,STAT1,TLR2
PCP (Planar Cell Polarity) Pathway	2.37	0.133	0.378	CELSR1,DAAM1,FZD4,JUN,JUND,PFN1,RAC1,RHOA
Sperm Motility	2.37	0.0817	0	ABL1,AXL,CACNA1G,CSF2RA,EGFR,FGFR1,FGR,FYN,GNAI2,GNAI3,HCK,ITPR3,LMTK3,MERTK,PDGFRB,PEAK1,PLCE1,PLCG2,PLCH1,PRKCE,PTK2B
Clathrin-mediated Endocytosis Signaling	2.37	0.0865	#NUM!	AAK1,ACTR3,APOE,ARPC1B,ARPC3,ARPC5,DAB2,HSPA8,ITGA5,ITGB2,LDLR,LYZ,MYO1E,NUMB,RAB7A,RAC1,RPS27A,TF
Regulation of the Epithelial Mesenchymal Transition by Growth Factors Pathway	2.36	0.0885	0.243	AKT3,CDH1,DOCK10,EGFR,FGFR1,GAB1,IKBKE,JUN,NFKB2,PDGFRB,RAC1,RAP2B,RHOA,TNFSF13B,TNFSF8,VIM,ZEB1
Detoxification of Reactive Oxygen Species	2.32	0.162	2.449	CYBA,CYBB,GPX1,P4HB,PRDX1,PRDX5
Integration of energy metabolism	2.29	0.107	0.707	ACLY,ADCY5,ADIPOR1,CACNA1C,GNAI2,ITPR3,KCNC2,PRKAA2,SLC2A1,SNAP25,TALDO1
Virus Entry via Endocytic Pathways	2.28	0.102	1	ABL1,B2M,FLNA,FYN,HLA-A,HLA-E,ITGA5,ITGB2,PLCG2,PRKCE,RAC1,RAP2B
Tight Junction Signaling	2.27	0.0889	#NUM!	AFDN,AKT3,CGN,JAM2,JUN,MYH10,MYO18A,NFKB2,PPM1L,PPP2R3A,RAC1,RHOA,SNAP25,TIAM1,TJP1,VCL
Protein methylation	2.27	0.235	2	EEF1A1,EEF2,HSPA8,RPS2
Macropinocytosis Signaling	2.26	0.118	1.633	CSF1,ITGA5,ITGB2,MRC1,PLCG2,PRKCE,RAC1,RAP2B,RHOA
Glycolysis I	2.26	0.185	2.236	ALDOA,ENO1,GAPDH,GPI,PKM
OAS antiviral response	2.25	0.333	#NUM!	FLNA,OAS1,OAS3
Lipophagy	2.25	0.333	#NUM!	HSPA8,PRKAA2,PRKAB1
Dilated Cardiomyopathy Signaling Pathway	2.24	0.0933	0	ADCY5,AKT3,CACNA1C,CACNA1G,CACNA1S,CAMK1D,CAMK2A,GAB1,ITPR3,MYH10,MYO18A,PRKCE,RYR2,TNNI3
PTEN Regulation	2.24	0.0933	2.714	AGO3,AKT3,CBX6,JUN,LAMTOR4,PREX2,PSMB1,PSMB10,PSMB8,PSME1,PSME2,RPS27A,RRAGC,TNRC6B
Sphingosine-1-phosphate Signaling	2.22	0.1	1.508	ADCY5,AKT3,ASAH1,GNAI2,GNAI3,PDGFRB,PLCE1,PLCG2,PLCH1,PTK2B,RAC1,RHOA
ERK/MAPK Signaling	2.22	0.0837	1.387	EIF4EBP1,ELF4,FYN,ITGA5,ITGA6,ITGA9,ITGAL,ITGAX,ITGB2,PLCG2,PPM1L,PPP2R3A,PRKCE,PTK2B,RAC1,RAP2B,STAT1,TLN2
Inhibition of Matrix Metalloproteases	2.2	0.154	0.447	MMP12,MMP14,MMP15,MMP28,SDC2,TIMP2
Adrenergic Receptor Signaling Pathway (Enhanced)	2.19	0.085	0.243	ADCY5,ATP6AP1,ATP6V0D1,ATP6V0D2,ATP6V1C1,CACNA1C,CACNA1G,CACNA1S,GNAI2,GNAI3,ITPR3,PLCE1,PLCG2,PLCH1,PRKCE,TNFSF13B,TNFSF8
Transcriptional regulation by RUNX1	2.19	0.0921	0.535	ABL1,AUTS2,CBX6,CTSV,HIPK2,LGALS3,PSMB1,PSMB10,PSMB8,PSME1,PSME2,RPS27A,SMARCA2,TJP1
MTOR signalling	2.19	0.179	1.342	EEF2K,EIF4B,EIF4EBP1,LAMTOR4,RRAGC
Cell junction organization	2.19	0.109	1.265	AFDN,ANG,CADM1,CADM2,CD151,CDH1,FBLIM1,FLNA,ITGA6,NECTIN4
Post-translational protein phosphorylation	2.17	0.103	2.714	APOE,C3,C4A/C4B,CSF1,FAM20C,P4HB,SDC2,SHISA5,SPP1,TF,VWA1
Paxillin Signaling	2.17	0.103	0.816	ITGA5,ITGA6,ITGA9,ITGAL,ITGAX,ITGB2,PTK2B,RAC1,RAP2B,TLN2,VCL
PD-1, PD-L1 cancer immunotherapy pathway	2.17	0.103	-2.111	AKT3,B2M,CD274,HLA-A,HLA-DMA,HLA-DMB,HLA-DOB,HLA-E,IL2RA,IL2RG,PDCD1
Macroautophagy	2.16	0.123	0.707	ATG14,BECN1,GABARAP,LAMTOR4,PRKAA2,PRKAB1,RB1CC1,RRAGC
Hedgehog ligand biogenesis	2.16	0.123	2.828	OS9,P4HB,PSMB1,PSMB10,PSMB8,PSME1,PSME2,RPS27A
Renal Cell Carcinoma Signaling	2.15	0.114	0.447	AKT3,EGLN3,GAB1,HIF1A,JUN,RAC1,RAP2B,RPS27A,SLC2A1
Telomerase Signaling	2.14	0.102	2.53	ABL1,AKT3,EGFR,ELF4,HDAC9,IL2RA,IL2RG,PPM1L,PPP2R3A,RAP2B,TEP1
LXR/RXR Activation	2.14	0.0976	0.632	APOE,C3,C4A/C4B,CCL2,FASN,IL1RN,LDLR,LPL,LYZ,NFKB2,RXRG,TF
Sertoli Cell-Germ Cell Junction Signaling Pathway (Enhanced)	2.13	0.0805	2.524	ACTR3,AFDN,AKT3,ARPC1B,ARPC3,ARPC5,CDH1,EPS8,ITGA6,JAM2,JUN,NFKB2,PPM1L,PPP2R3A,PRKAA2,PRKAB1,RAC1,RAP2B,TJP1
GABAergic Receptor Signaling Pathway (Enhanced)	2.12	0.0935	0.832	ADCY5,ALDH5A1,CACNA1C,CACNA1G,CACNA1S,GABBR1,GNAI2,GNAI3,GRIN2B,GRIN3A,ITPR3,KCNJ9,Nrxn3
mRNA Editing	2.11	0.3	#NUM!	ADAR,APOBEC1,APOBEC3B
RHO GTPases activate CIT	2.09	0.211	0	DLG4,MYH10,RAC1,RHOA
Role of Chondrocytes in Rheumatoid Arthritis Signaling Pathway	2.07	0.0922	1.387	CCL2,CEBPB,IL1RN,ITGA5,JUN,MMP12,MMP14,MMP15,MMP28,NFKB2,PRKAA2,PRKAB1,TLR2
Apelin Endothelial Signaling Pathway	2.07	0.0922	1.941	ADCY5,AKT3,CCL2,GNAI2,GNAI3,HIF1A,JUN,NFKB2,PRKAA2,PRKAB1,PRKCE,RAP2B,VCAM1
Sertoli Cell-Sertoli Cell Junction Signaling	2	0.0782	-0.688	AFDN,AKT3,CDH1,CDH23,CGN,EGFR,ITGA6,JAM2,JUN,NFKB2,RAB8B,RAC1,RAP2B,SPTB,SPTBN2,TJP1,TUBB,TUBB4A,VCL
Chronic Myeloid Leukemia Signaling	2	0.0755	0.655	ABL1,ADAR,AKT3,FZD4,HCK,HDAC9,IKBKE,JUN,MSI2,NFAT5,NFKB2,NUMB,PCBP2,PLCE1,PLCG2,PLCH1,PRKAA2,PRKAB1,RAC1,RAP2B,SPP1
Assembly and cell surface presentation of NMDA receptors	1.99	0.14	-2.449	CAMK2A,DLG4,GRIN2B,GRIN3A,NBEA,TUBB4A
B Cell Activating Factor Signaling	1.99	0.14	0.447	IKBKE,JUN,NFAT5,NFKB2,NFKBIE,TNFSF13B
Role of Osteoblasts in Rheumatoid Arthritis Signaling Pathway	1.99	0.0779	2.524	AKT3,APC,BMP2,CTSA,CTSB,CTSH,CTSS,CTSV,CTSZ,FZD4,LRP6,MMP12,MMP14,MMP15,MMP28,STAT1,STAT2,TNFSF13B,TNFSF8
Pentose Phosphate Pathway	1.99	0.273	#NUM!	G6PD,PGD,TALDO1
HER-2 Signaling in Breast Cancer	1.98	0.0793	0.243	AKT3,ARF3,COX4I1,COX7A2L,EGFR,ELF4,FCER1G,FGR,FYN,HCK,IKBKE,ITGB2,JUN,MTCL1,NFKB2,NFKBIE,PRKCE,RAP2B
G Beta Gamma Signaling	1.98	0.093	0.905	AKT3,CACNA1C,CACNA1G,CACNA1S,EGFR,GNAI2,GNAI3,ITPR3,KCNJ9,PLCG2,PRKCE,RAP2B
Activation of NMDA receptors and postsynaptic events	1.98	0.107	0	CAMK2A,DLG4,GRIN2B,PPM1E,PRKAA2,PRKAB1,RAC1,RASGRF2,TUBB4A
PEDF Signaling	1.98	0.107	0.707	AKT3,DOCK3,IKBKE,NFKB2,NFKBIE,RAC1,RAP2B,RHOA,ZEB1
Role of Osteoblasts, Osteoclasts and Chondrocytes in Rheumatoid Arthritis	1.97	0.0789	#NUM!	AKT3,APC,BMP1,BMP2,CSF1,FZD4,IKBKE,IL1RN,ITGA5,JUN,LRP6,MMP14,NAIP,Naip1 (includes others),NFAT5,NFKBIE,PTK2B,SPP1
Cardiac conduction	1.96	0.0923	-0.632	ATP1A2,ATP1A3,CACNA1C,CAMK2A,FXYD6,HIPK2,ITPR3,KCNJ12,KCNJ2,KCNK12,RYR2,TNNI3
Neurexins and neuroligins	1.95	0.123	-1.89	DLG4,DLGAP1,EPB41L3,GRIN2B,HOMER2,SHANK1,SIPA1L1
Senescence Pathway	1.94	0.0736	0.655	AKT3,ANAPC5,ATF3,CACNA1C,CACNA1S,CAPNS1,CEBPB,EIF4EBP1,ELF4,HIPK2,IKBKE,ITPR3,JUN,MAPKAPK2,NFAT5,NFKB2,PPM1L,PPP2R3A,RAP2B,SERPINE1,SQSTM1,TLR2
Amyotrophic Lateral Sclerosis Signaling	1.92	0.0948	-1.414	AKT3,CACNA1C,CACNA1S,CAPNS1,GPX1,GRIN2B,GRIN3A,NAIP,Naip1 (includes others),RAC1,SSR4
Estrogen Receptor Signaling	1.92	0.0685	-0.756	ADCY5,AKT3,CACNA1C,CACNA1S,CFL1,DLG4,EGFR,EIF4EBP1,GNAI2,GNAI3,HIF1A,JUN,MMP12,MMP14,MMP15,MMP28,NFKB2,PELP1,PLCE1,PLCG2,PLCH1,PRKAA2,PRKAB1,PRKCE,PRKDC,RAP2B,RHOA,TRRAP
Neuropathic Pain Signaling in Dorsal Horn Neurons	1.91	0.099	-1.265	CAMK1D,CAMK2A,GRIN2B,GRIN3A,ITPR3,KCNQ2,PLCE1,PLCG2,PLCH1,PRKCE
GABA Receptor Signaling	1.91	0.0909	#NUM!	ADCY5,ALDH5A1,CACNA1C,CACNA1G,CACNA1S,GABARAP,GABBR1,GNAI2,GNAI3,ITPR3,KCNQ2,RPS27A
MSP-RON Signaling Pathway	1.91	0.121	#NUM!	CCL2,CSF1,CSF2RB,IL3RA,ITGB2,KLK8,TLR2
PAK Signaling	1.89	0.094	1.342	CFL1,ITGA5,ITGA6,ITGA9,ITGAL,ITGAX,ITGB2,PDGFRB,PTK2B,RAC1,RAP2B
P2Y Purinergic Receptor Signaling Pathway	1.88	0.0902	-0.577	ADCY5,AKT3,GNAI2,GNAI3,JUN,NFKB2,P2RY12,PLCE1,PLCG2,PLCH1,PRKCE,RAP2B
Sphingolipid metabolism	1.88	0.103	2.333	B4GALNT1,CTSA,ESYT1,GLA,GLTP,GM2A,PPM1L,PSAP,SGPL1
Beta-catenin independent WNT signaling	1.88	0.098	1.897	AGO3,CAMK2A,DAAM1,FZD4,ITPR3,PFN1,RAC1,RHOA,RPS27A,TNRC6B
COPI-mediated anterograde transport	1.88	0.098	-1.265	ANK3,ARF3,CAPZA2,GBF1,KDELR1,SPTB,SPTBN2,SPTBN4,SPTBN5,TUBB4A
Adrenomedullin signaling pathway	1.87	0.0804	1.5	ADCY5,AKT3,C3,CEBPB,HIF1A,IL1RN,ITPR3,KCNQ2,MAX,NFKB2,PLCE1,PLCG2,PLCH1,PTK2B,RAP2B,RXRG
Metabolism of polyamines	1.87	0.119	2.646	OAZ1,PSMB1,PSMB10,PSMB8,PSME1,PSME2,SAT1
Polyamine Regulation in Colon Cancer	1.87	0.119	0.378	AKT3,APC,EIF5A,JUN,OAZ1,RHOA,SAT1
Regulation of RUNX2 expression and activity	1.87	0.11	2.121	BMP2,PSMB1,PSMB10,PSMB8,PSME1,PSME2,RPS27A,STAT1
GPCR-Mediated Nutrient Sensing in Enteroendocrine Cells	1.87	0.0932	-1.508	ADCY5,CACNA1C,CACNA1G,CACNA1S,GNAI2,GNAI3,ITPR3,PLCE1,PLCG2,PLCH1,PRKCE
Chaperone Mediated Autophagy	1.86	0.182	2	EEF1A1,HSPA8,RPS27A,VIM
Cytosolic sensors of pathogen-associated DNA	1.85	0.13	1.633	IFI16,IRF7,NFKB2,PRKDC,RPS27A,TREX1
Potassium Channels	1.85	0.0971	0	GABBR1,KCNA3,KCNAB3,KCNC2,KCNJ10,KCNJ12,KCNJ2,KCNJ9,KCNMA1,KCNQ2
NIK-->noncanonical NF-kB signaling	1.83	0.117	2.646	NFKB2,PSMB1,PSMB10,PSMB8,PSME1,PSME2,RPS27A
Apoptosis Signaling	1.83	0.0962	-1.265	BCL2A1,CAPNS1,IKBKE,NAIP,Naip1 (includes others),NFKB2,NFKBIE,PLCG2,PRKCE,RAP2B
Glutaminergic Receptor Signaling Pathway (Enhanced)	1.82	0.0708	0.209	ADCY5,AKT3,CACNA1C,CACNA1G,CACNA1S,CAMK2A,DGKZ,GABBR1,GNAI2,GNAI3,GRIN2B,GRIN3A,HMOX1,IKBKE,ITPR3,NFKB2,PLCE1,PLCG2,PLCH1,PLD3,PRKCE,SHANK1,SNAP25
Role of PKR in Interferon Induction and Antiviral Response	1.81	0.0882	0.577	ATF3,EIF2AK2,HSPA8,IKBKE,IRF9,JUN,NFKB2,NFKBIE,NPM1,PDGFRB,STAT1,STAT2
iNOS Signaling	1.81	0.128	1.633	IKBKE,IRAK3,JUN,NFKB2,NFKBIE,STAT1
nNOS Signaling in Neurons	1.81	0.128	-2	CAMK2A,CAPNS1,DLG4,GRIN2B,GRIN3A,PRKCE
Cellular response to hypoxia	1.8	0.107	2.828	EGLN3,HIF1A,PSMB1,PSMB10,PSMB8,PSME1,PSME2,RPS27A
Semaphorin Signaling in Neurons	1.79	0.115	#NUM!	CFL1,CRMP1,DPYSL5,FYN,RAC1,RHOA,SEMA7A
Apelin Cardiac Fibroblast Signaling Pathway	1.79	0.174	0	AKT3,PRKAA2,PRKAB1,SERPINE1
Renin-Angiotensin Signaling	1.79	0.0909	1.667	ADCY5,CCL2,ITPR3,JUN,NFKB2,PLCG2,PRKCE,PTK2B,RAC1,RAP2B,STAT1
Gαq Signaling	1.79	0.0824	2.53	AKT3,GNAI2,GNAI3,HMOX1,IKBKE,ITPR3,NFKB2,NFKBIE,PLCG2,PLD3,PRKCE,PTK2B,RAC1,RHOA
GPVI-mediated activation cascade	1.78	0.143	1.342	FCER1G,FYN,PLCG2,RAC1,RHOA
Trafficking and processing of endosomal TLR	1.77	0.231	#NUM!	CTSB,CTSS,CTSV
Dissolution of Fibrin Clot	1.77	0.231	#NUM!	ANXA2,PLAUR,SERPINE1
White Adipose Tissue Browning Pathway	1.77	0.087	0.302	ADCY5,CACNA1C,CACNA1G,CACNA1S,CEBPB,FCER1G,FGFR1,ITPR3,LDHA,PRKAA2,PRKAB1,RXRG
KEAP1-NFE2L2 pathway	1.76	0.0989	3	AKT3,NFE2L2,PSMB1,PSMB10,PSMB8,PSME1,PSME2,RPS27A,SQSTM1
Apelin Adipocyte Signaling Pathway	1.76	0.0989	1.414	ADCY5,CYBB,GNAI2,GNAI3,GPX1,HIF1A,PRKAA2,PRKAB1,RAC1
Signaling by MST1	1.76	0.4	#NUM!	HPN,SPINT1
Reelin signalling pathway	1.76	0.4	#NUM!	DAB1,FYN
Pentose Phosphate Pathway (Oxidative Branch)	1.76	0.4	#NUM!	G6PD,PGD
Superpathway of Serine and Glycine Biosynthesis I	1.76	0.4	#NUM!	PSAT1,SHMT2
Cytoprotection by HMOX1	1.76	0.113	1.134	CHD9,COX4I1,COX7A2L,HELZ2,HMOX1,NFE2L2,TXNIP
G alpha (i) signalling events	1.75	0.0736	1.147	ADCY5,C3,C3AR1,C5AR1,CCL4,CCR9,CNR2,CXCL13,CXCL16,GABBR1,GNAI2,GNAI3,GPSM1,HCAR2,HEBP1,OPN3,P2RY12,PF4,PSAP
Cargo recognition for clathrin-mediated endocytosis	1.75	0.0935	0	AAK1,DAB2,EGFR,FZD4,GRK3,LDLR,M6PR,REPS2,RPS27A,TF
NOD1/2 Signaling Pathway	1.74	0.0794	2.324	CCL2,CXCL13,HSPA8,IKBKE,IRF7,JUN,MAPKAPK2,NFKB2,NFKBIE,RAC1,SLC15A4,Tlr12,TLR2,TNFSF13B,TNFSF8
AMPK Signaling	1.73	0.0744	0.577	AK7,AKT3,CPT1C,EEF2,EEF2K,EIF4EBP1,FASN,GNAI2,GNAI3,PCK2,PPM1E,PPM1L,PPP2R3A,PRKAA2,PRKAB1,RAB7A,SLC2A1,SMARCA2
CGAS-STING Signaling Pathway	1.72	0.0857	2.887	ATP6AP1,ATP6V0D1,ATP6V0D2,ATP6V1C1,CCL2,CD274,IKBKE,NFKB2,STAT1,TNFSF13B,TNFSF8,TREX1
Regulation of Insulin-like Growth Factor (IGF) transport and uptake by IGFBPs	1.72	0.0887	2.714	APOE,C3,C4A/C4B,CSF1,FAM20C,P4HB,SDC2,SHISA5,SPP1,TF,VWA1
GNRH Signaling	1.71	0.0785	0	ADCY5,CACNA1C,CACNA1G,CACNA1S,CAMK2A,EGFR,GNAI2,GNAI3,ITPR3,JUN,NFKB2,PRKCE,PTK2B,RAC1,RAP2B
NF-κB Activation by Viruses	1.71	0.103	1.414	AKT3,EIF2AK2,IKBKE,ITGA6,NFKB2,NFKBIE,PRKCE,RAP2B
NAFLD Signaling Pathway	1.7	0.0752	0.243	AKT3,CPT1C,CTSB,FASN,IKBKE,JUN,NFE2L2,NFKB2,PPM1L,PPP2R3A,PRKAA2,PRKAB1,PRKCE,Tlr12,TLR2,TNFSF13B,TNFSF8
Glioma Signaling	1.69	0.088	0	ABL1,AKT3,CAMK1D,CAMK2A,EGFR,HDAC9,IDH3B,PDGFRB,PLCG2,PRKCE,RAP2B
Pyroptosis Signaling Pathway	1.68	0.0957	1	GAS5,GBP2,NAIP,NFKB2,PTGER4,RHOA,Tlr12,TLR2,TXNIP
TWEAK Signaling	1.68	0.135	-0.447	IKBKE,NAIP,Naip1 (includes others),NFKB2,NFKBIE
IL-3 Signaling	1.68	0.101	1.414	AKT3,CSF2RB,IL3RA,JUN,PRKCE,RAC1,RAP2B,STAT1
Deubiquitination	1.67	0.0722	1.606	APC,BECN1,H2AC1,H2BC18,HIF1A,MBD5,PSMB1,PSMB10,PSMB8,PSME1,PSME2,RHOA,RPS27A,TNIP1,TRRAP,USP12,USP2,USP24,USP25
Glucocorticoid Receptor Signaling	1.67	0.0619	#NUM!	AKT3,B2M,BAG1,CCL2,CSF2RB,DNAH10,EGFR,H2-T10,H2-T22,HLA-A,HLA-DMA,HLA-DMB,HLA-DOB,HLA-E,HSPA8,IKBKE,IL10RB,IL1RN,IL2RA,IL2RG,IL3RA,JUN,NFAT5,NFKB2,NFKBIE,PCK2,PRKAA2,PRKAB1,RAC1,RAP2B,RXRG,SERPINE1,SMARCA2,STAT1,TLR2,VCAM1
Activin Inhibin Signaling Pathway	1.66	0.0758	2.5	AKT3,CDH1,CEBPB,EGLN3,EPOR,IKBKE,IL1RN,JUN,MAX,NFKB2,RHOA,SERPINE1,SOX17,Tlr12,TLR2,TNFSF13B
TNFR1 Signaling	1.65	0.118	0	IKBKE,JUN,NAIP,Naip1 (includes others),NFKB2,NFKBIE
Regulation of the Epithelial-Mesenchymal Transition Pathway	1.63	0.0769	#NUM!	AKT3,APC,CDH1,EGFR,FGFR1,FZD4,GAB1,HIF1A,LOX,NFKB2,PDGFRB,RAP2B,RBPJ,RHOA,ZEB1
HEY1 Signaling Pathway	1.63	0.0807	-0.277	AKT3,BMP1,BMP2,EGFR,GAB1,HIF1A,MMP12,MMP14,MMP15,MMP28,PRKAA2,PRKAB1,RBPJ
Huntington's Disease Signaling	1.63	0.0704	-0.632	AKT3,CAPNS1,CDK5R1,CPLX2,DLG4,EGFR,GRIN2B,HDAC9,HSPA8,JUN,PACSIN1,PRKCE,PSMB1,PSMB10,PSMB8,PSME1,PSME2,RPS27A,SNAP25,TGM2
IL-27 Signaling Pathway	1.63	0.0859	2.111	AKT3,B2M,BECN1,C5AR1,CD274,HLA-A,HLA-E,NFKB2,STAT1,Tlr12,TLR2
WNT/Ca+ pathway	1.62	0.106	-1.134	CAMK2A,FZD4,NFAT5,NFKB2,PLCE1,PLCG2,PLCH1
C-type lectin receptors (CLRs)	1.62	0.0828	2.53	CLEC7A,FCER1G,FYN,ITPR3,NFKB2,PLCG2,PSMB1,PSMB10,PSMB8,PSME1,PSME2,RPS27A
CREB Signaling in Neurons	1.61	0.061	-1.48	ADCY5,ADGRE1,ADGRL3,AKT3,C3AR1,C5AR1,CACNA1C,CACNA1G,CACNA1S,CAMK2A,CCR9,CELSR1,CELSR2,CMKLR1,CNR2,EDNRB,EGFR,FGFR1,FZD4,GABBR1,GNAI2,GNAI3,GPR137B,GPR82,GPR84,GRIN2B,HCAR2,ITPR3,NTSR2,P2RY12,PDGFRB,PLCE1,PLCG2,PLCH1,PRKCE,PTGER4,RAP2B
Apoptotic execution phase	1.61	0.115	-1.633	APC,CDH1,DSP,H1-0,TJP1,VIM
D-myo-inositol (1,4,5)-Trisphosphate Biosynthesis	1.61	0.154	0	PIP4K2B,PLCE1,PLCG2,PLCH1
Response of EIF2AK1 (HRI) to heme deficiency	1.6	0.2	#NUM!	ASNS,ATF3,CEBPB
Hedgehog 'off' state	1.6	0.0885	0.707	ADCY5,DYNC2H1,NUMB,PSMB1,PSMB10,PSMB8,PSME1,PSME2,RPS27A,TUBB4A
HOTAIR Regulatory Pathway	1.59	0.0798	2.496	AGO3,AKT3,ATXN1,CD44,CDH1,JAM2,MMP12,MMP14,MMP15,MMP28,NFKB2,SPP1,VIM
BEX2 Signaling Pathway	1.59	0.0976	2.121	AKT3,HIF1A,JUN,MAP2,NFKB2,PPM1L,PPP2R3A,SPP1
UVA-Induced MAPK Signaling	1.58	0.0918	0	EGFR,JUN,PARP14,PARP9,PLCE1,PLCG2,PLCH1,RAP2B,STAT1
Endocannabinoid Cancer Inhibition Pathway	1.58	0.0816	0	ADCY5,AKT3,ATF3,CDH1,CNR2,GNAI2,GNAI3,HIF1A,PRKAA2,PRKAB1,RHOA,VIM
Regulation of Apoptosis	1.57	0.113	2.449	PSMB1,PSMB10,PSMB8,PSME1,PSME2,RPS27A
Gap Junction Signaling	1.57	0.0677	0.426	ADCY5,AKT3,CACNA1G,EGFR,GNAI2,GNAI3,HSPA8,ITPR3,KCNQ2,LRP6,NFKB2,P2RY12,PDGFRB,PLCE1,PLCG2,PLCH1,PRKCE,PTGER4,RAP2B,TJP1,TUBB,TUBB4A
Signaling by NOTCH4	1.56	0.0964	2.121	MAML3,PSMB1,PSMB10,PSMB8,PSME1,PSME2,RBPJ,RPS27A
Autophagy	1.56	0.0737	0.258	AKT3,ATG14,BECN1,GABARAP,GNAI3,HIF1A,JUN,LAMP1,NFKB2,PPM1L,PPP2R3A,PRKAA2,PRKAB1,RAB7A,RB1CC1,SQSTM1
TNFR2 non-canonical NF-kB pathway	1.56	0.103	2.646	PSMB1,PSMB10,PSMB8,PSME1,PSME2,RPS27A,TNFSF13B
BMAL1:CLOCK,NPAS2 activates circadian gene expression	1.55	0.148	1	CHD9,HELZ2,NAMPT,SERPINE1
ATF4 activates genes in response to endoplasmic reticulum stress	1.55	0.148	2	ASNS,ATF3,CCL2,CEBPB
Fatty acyl-CoA biosynthesis	1.55	0.148	0	ACLY,ACSF3,ACSL5,FASN
Gluconeogenesis I	1.55	0.148	2	ALDOA,ENO1,GAPDH,GPI
ID1 Signaling Pathway	1.53	0.0746	1.291	AKT3,ATF3,BMP2,EGFR,FGFR1,FGR,FYN,GPRASP3,HCK,HIF1A,NFKB2,PTGER4,RAP2B,TGM2,VIM
Sirtuin Signaling Pathway	1.53	0.0687	-0.243	ACLY,ATG14,BECN1,CDH1,CPT1C,G6PD,GABARAP,H1-0,HIF1A,JUN,LDHA,NAMPT,NFE2L2,NFKB2,PCK2,PRKAA2,PRKDC,SIRT2,SLC2A1,TSPO
Protein Ubiquitination Pathway	1.53	0.0696	2.828	ANAPC5,B2M,BAG1,HLA-A,HLA-E,HSPA8,HSPE1,NEDD4L,PSMB1,PSMB10,PSMB8,PSME1,PSME2,RPS27A,TAP1,USP12,USP2,USP24,USP25
Signal regulatory protein family interactions	1.52	0.188	#NUM!	FYB1,PTK2B,TYROBP
Calcium Signaling	1.51	0.0727	-0.905	CACNA1C,CACNA1G,CACNA1S,CAMK1D,CAMK2A,GRIN2B,GRIN3A,HDAC9,ITPR3,MYH10,MYO18A,NFAT5,RAP2B,RYR2,TNNI3,Tpm4
Amino acids regulate mTORC1	1.5	0.109	2.449	ATP6V0D1,ATP6V0D2,ATP6V1C1,FNIP2,LAMTOR4,RRAGC
Sensory processing of sound by outer hair cells of the cochlea	1.5	0.109	0	CDH23,EPB41L3,EPS8,KCNMA1,MSN,WHRN
DAG and IP3 signaling	1.5	0.122	-2	ADCY5,CAMK2A,ITPR3,NBEA,PRKCE
Corticotropin Releasing Hormone Signaling	1.48	0.0789	0.333	ADCY5,ARPC5,CACNA1C,CACNA1G,CACNA1S,GNAI2,GNAI3,ITPR3,JUN,JUND,PLCG2,PRKCE
FXR/RXR Activation	1.47	0.0749	-0.535	AKT3,APOE,FASN,HMOX1,IL1RN,LPL,NFE2L2,NFKB2,PCK2,PRKAA2,PRKAB1,TNFSF13B,TNFSF8,TXNIP
Epithelial-Mesenchymal Transition (EMT) during gastrulation	1.47	0.286	#NUM!	CDH1,FGFR1
April Mediated Signaling	1.46	0.119	-0.447	IKBKE,JUN,NFAT5,NFKB2,NFKBIE
Sumoylation Pathway	1.46	0.0874	-1.89	ARHGDIA,ARHGDIB,CDH1,JUN,NFKB2,RAC1,RHOA,SAE1,ZEB1
PDGF Signaling	1.46	0.092	0.707	ABL1,EIF2AK2,JUN,PDGFRB,PLCG2,RAP2B,STAT1,SYNJ2
Energy dependent regulation of mTOR by LKB1-AMPK	1.45	0.138	1	LAMTOR4,PRKAA2,PRKAB1,RRAGC
Role of NFAT in Cardiac Hypertrophy	1.45	0.0714	-0.775	ADCY5,AKT3,CACNA1C,CACNA1G,CACNA1S,CAMK1D,CAMK2A,GNAI2,GNAI3,HDAC9,ITPR3,PLCE1,PLCG2,PLCH1,PRKCE,RAP2B
Melatonin Signaling	1.44	0.0972	0.378	CAMK2A,GNAI2,GNAI3,PLCE1,PLCG2,PLCH1,PRKCE
DHCR24 Signaling Pathway	1.44	0.0803	1.508	AKT3,APOE,C3,C4A/C4B,HMOX1,NFKB2,PRKCE,RAP2B,RXRG,TF,VCAM1
FAT10 Signaling Pathway	1.44	0.105	#NUM!	PSMB1,PSMB10,PSMB8,PSME1,PSME2,SQSTM1
Th1 and Th2 Activation Pathway	1.43	0.0756	#NUM!	CD274,CRLF2,HAVCR2,HLA-A,HLA-DMA,HLA-DMB,HLA-DOB,IL10RB,IL2RA,IL2RG,ITGB2,JUN,STAT1
Cellular Effects of Sildenafil (Viagra)	1.42	0.0581	-0.316	ADCY5,ADGRE1,ADGRL3,AKT3,C3AR1,C5AR1,CACNA1C,CACNA1S,CAPNS1,CCR9,CELSR1,CELSR2,CMKLR1,CNR2,EDNRB,FZD4,GABBR1,GNAI2,GNAI3,GPR137B,GPR82,GPR84,HCAR2,HIF1A,JUN,KCNQ2,MYH10,MYO18A,NFAT5,NFKB2,NTSR2,P2RY12,PDE3B,PPM1L,PPP2R3A,PRKAA2,PRKAB1,PRKCE,PTGER4,STAR
Necroptosis Signaling Pathway	1.42	0.0774	1.732	AXL,CAMK2A,CAPNS1,CYBB,EIF2AK2,IRF9,MERTK,SLC25A3,STAT1,STAT2,TNIP1,TSPO
Amyloid fiber formation	1.41	0.0959	2.646	APOE,B2M,H2AZ1,ITM2B,LYZ,RPS27A,SORL1
Adipogenesis pathway	1.4	0.0791	0.905	BMP2,CEBPB,EGR2,FGFR1,FZD4,HDAC9,HIF1A,LPL,SAP130,SIRT2,TXNIP
Retinoid metabolism and transport	1.39	0.114	1.342	APOE,LDLR,LPL,SDC2,SDC3
Extracellular matrix organization	1.39	0.0849	-0.333	BCAN,COL6A3,ITGA5,ITGA6,ITGA9,ITGAX,NID2,SERPINE1,TNR
Signaling by ERBB4	1.38	0.102	-0.816	ADAP1,APOE,DLG4,EGFR,MXD4,RPS27A
Breast Cancer Regulation by Stathmin1	1.37	0.0589	-0.507	ADGRE1,ADGRL3,ARHGEF17,ARHGEF9,C3AR1,C5AR1,CAMK1D,CAMK2A,CCR9,CELSR1,CELSR2,CMKLR1,CNR2,EDNRB,FZD4,GABBR1,GPR137B,GPR82,GPR84,HCAR2,HIF1A,JUN,NFKB2,NTSR2,P2RY12,PPM1L,PPP2R3A,PRKCE,PTGER4,RAC1,RAP2B,RB1CC1,RHOA,TUBB,TUBB4A
Metabolism of vitamin K	1.36	1	#NUM!	VKORC1
Acetyl-CoA Biosynthesis III (from Citrate)	1.36	1	#NUM!	ACLY
Asparagine Biosynthesis I	1.36	1	#NUM!	ASNS
Erythropoietin Signaling Pathway	1.36	0.0739	0.277	AKT3,CSF2RB,EPOR,HIF1A,ITPR3,JUN,NFKB2,NFKBIE,PRKCE,RAC1,RAP2B,TNFSF13B,TNFSF8
Toll-like Receptor Cascades	1.36	0.129	2	ITGB2,LY86,PLCG2,TLR2
Hepatic Fibrosis / Hepatic Stellate Cell Activation	1.36	0.0722	#NUM!	CCL2,COL6A3,CSF1,EDNRB,EGFR,FGFR1,MYH10,MYO18A,NFKB2,PDGFRB,SERPINE1,STAT1,TIMP2,VCAM1
Endothelin-1 Signaling	1.36	0.0722	0.535	ADCY5,EDNRB,GAB1,GNAI2,GNAI3,HMOX1,ITPR3,JUN,PLCE1,PLCG2,PLCH1,PLD3,PRKCE,RAP2B
GPCR-Mediated Integration of Enteroendocrine Signaling Exemplified by an L Cell	1.36	0.0933	-0.378	ADCY5,GNAI2,GNAI3,ITPR3,PLCE1,PLCG2,PLCH1
Neutrophil Extracellular Trap Signaling Pathway	1.36	0.0625	1.4	AKT3,C1QA,C1QB,C1QC,CLEC7A,COL6A3,CYBB,FCGR3A/FCGR3B,FGR,FYN,HCK,HIF1A,ITGAL,ITGB2,ITPR3,NFKB2,PF4,PLCE1,PLCG2,PLCH1,PRKCE,RAC1,SLC2A1,TLR2,TSPO
rRNA modification in the mitochondrion	1.35	0.25	#NUM!	MT-RNR1,MT-RNR2
Arachidonic acid metabolism	1.35	0.111	2.236	ALOX5AP,CYP4F2,GPX1,MAPKAPK2,PON2
Interleukin-10 signaling	1.35	0.111	2.236	CCL2,CCL4,CSF1,IL10RB,IL1RN
SPINK1 Pancreatic Cancer Pathway	1.35	0.1	-1.633	CPD,CPE,CTSA,CTSB,KLK8,MMP12
Microautophagy Signaling Pathway	1.33	0.075	2.714	COL6A3,HSPA8,PRKAA2,PRKAB1,PSMB1,PSMB10,PSMB8,PSME1,PSME2,RAB7A,SQSTM1,VPS28
Neurovascular Coupling Signaling Pathway	1.33	0.069	-0.5	CACNA1C,CACNA1G,CACNA1S,GABBR1,GRIN2B,GRIN3A,ITPR3,KCNJ10,KCNJ12,KCNJ2,KCNJ9,KCNMA1,P2RX1,PTGER4,RHOA,RYR2
RHO GTPases Activate ROCKs	1.33	0.158	#NUM!	CFL1,MYH10,RHOA
GABA synthesis, release, reuptake and degradation	1.33	0.158	#NUM!	ALDH5A1,HSPA8,SNAP25
NFE2L2 regulating anti-oxidant/detoxification enzymes	1.33	0.158	#NUM!	HMOX1,NFE2L2,PRDX1
γ-linolenate Biosynthesis II (Animals)	1.33	0.158	#NUM!	ACSL5,FADS2,SLC27A1
Mitochondrial L-carnitine Shuttle Pathway	1.33	0.158	#NUM!	ACSL5,CPT1C,SLC27A1
Pulmonary Fibrosis Idiopathic Signaling Pathway	1.33	0.0644	1.342	AKT3,AXL,CDH1,COL6A3,EGFR,EIF4EBP1,FGFR1,FZD4,JUN,MMP12,MMP14,MMP15,MMP28,NFKB2,PDGFRB,PTK2B,RAP2B,RBPJ,RHOA,SERPINE1,VIM
Role of RIG1-like Receptors in Antiviral Innate Immunity	1.32	0.109	1	DHX58,IKBKE,IRF7,NFKB2,NFKBIE
Chondroitin Sulfate Biosynthesis	1.32	0.0984	1.342	CHST1,CHST2,CHSY3,HS3ST3B1,WSCD1,XYLT1
G-Protein Coupled Receptor Signaling	1.3	0.0569	0.316	ADCY5,ADGRE1,ADGRL3,AKT3,C3AR1,C5AR1,CAMK2A,CCR9,CELSR1,CELSR2,CMKLR1,CNR2,EDNRB,FYN,FZD4,GABBR1,GNAI2,GNAI3,GPR137B,GPR82,GPR84,GRK3,HCAR2,IKBKE,JUN,KCNQ2,NFAT5,NFKB2,NFKBIE,NTSR2,P2RY12,PDE3B,PLCE1,PLCG2,PREX2,PRKCE,PTGER4,PTK2B,RAC1,RAP2B
14-3-3-mediated Signaling	1.3	0.0787	0	AKT3,JUN,PLCE1,PLCG2,PLCH1,PRKCE,RAP2B,TUBB,TUBB4A,VIM
Synaptic Long Term Depression	1.3	0.0707	0.535	CACNA1C,CACNA1G,CACNA1S,GNAI2,GNAI3,ITPR3,PLCE1,PLCG2,PLCH1,PPM1L,PPP2R3A,PRKCE,RAP2B,RYR2
IL-2 Signaling	1.29	0.0968	2.236	AKT3,IL2RA,IL2RG,JUN,PTK2B,RAP2B
Inhibition of ARE-Mediated mRNA Degradation Pathway	1.28	0.0736	3	AGO3,AKT3,MAPKAPK2,PPM1L,PPP2R3A,PSMB1,PSMB10,PSMB8,PSME1,PSME2,TNFSF13B,TNFSF8
TR/RXR Activation	1.28	0.0781	2.53	AKT3,COL6A3,ENO1,FASN,HIF1A,ITGA5,LDLR,PDE3B,RXRG,SLC2A1
Signaling by NOTCH1	1.28	0.0897	-0.378	HDAC9,HIF1A,MAML3,NBEA,NUMB,RBPJ,RPS27A
Toll-like Receptor Signaling	1.28	0.0897	1.342	EIF2AK2,IL1RN,IRAK3,JUN,NFKB2,RPS27A,TLR2
Activation of Matrix Metalloproteinases	1.27	0.121	1	CTSV,MMP14,MMP15,TIMP2
Inflammasome pathway	1.27	0.15	#NUM!	CTSB,NAIP,NFKB2
Prolactin Signaling	1.27	0.0842	0	CEBPB,FYN,JUN,KCNMA1,PLCG2,PRKCE,RAP2B,STAT1
Dermatan Sulfate Biosynthesis	1.26	0.0952	1.342	CHST1,CHST2,CHSY3,HS3ST3B1,WSCD1,XYLT1
Interleukin-9 signaling	1.26	0.222	#NUM!	IL2RG,STAT1
DDX58/IFIH1-mediated induction of interferon-alpha/beta	1.26	0.0886	2.646	IKBKE,IRF7,ISG15,NFKB2,NLRC5,PCBP2,RPS27A
nNOS Signaling in Skeletal Muscle Cells	1.25	0.104	-0.447	CACNA1C,CACNA1G,CACNA1S,ITPR3,RYR2
Apelin Muscle Signaling Pathway	1.25	0.104	#NUM!	AKT3,GNAI2,GNAI3,PRKAA2,PRKAB1
Small Cell Lung Cancer Signaling	1.24	0.0833	#NUM!	ABL1,AKT3,HDAC9,IKBKE,MAX,NFKB2,NFKBIE,RXRG
IL-1 Signaling	1.24	0.0833	1.342	ADCY5,GNAI2,GNAI3,IKBKE,IRAK3,JUN,NFKB2,NFKBIE
Death Receptor Signaling	1.24	0.0833	0.707	ARHGDIB,IKBKE,NAIP,Naip1 (includes others),NFKB2,NFKBIE,PARP14,PARP9
Protein Kinase A Signaling	1.24	0.0608	-0.894	ADCY5,ANAPC5,CAMK2A,DUSP7,FLNA,GNAI2,GNAI3,H1-0,ITPR3,KDELR1,MYH10,NFAT5,NFKB2,NFKBIE,PDE3B,PLCE1,PLCG2,PLCH1,PRKCE,PTK2B,PTPRC,PTPRT,RHOA,RYR2,TNNI3
Late endosomal microautophagy	1.23	0.118	2	HSPA8,RPS27A,VIM,VPS28
4-1BB Signaling in T Lymphocytes	1.23	0.118	#NUM!	IKBKE,JUN,NFKB2,NFKBIE
Inhibition of Angiogenesis by TSP1	1.23	0.118	#NUM!	AKT3,FYN,JUN,SDC2
Glycosaminoglycan metabolism	1.23	0.0875	-1.134	BCAN,CD44,CHSY3,CSPG5,LYVE1,SDC2,SDC3
Role of MAPK Signaling in Promoting the Pathogenesis of Influenza	1.22	0.0789	1.667	ATP6AP1,ATP6V0D1,ATP6V0D2,ATP6V1C1,BECN1,JUN,NFKB2,NFKBIE,RAP2B
RHO GTPases activate PAKs	1.22	0.143	#NUM!	FLNA,MYH10,RAC1
Synaptic Long Term Potentiation	1.21	0.0758	-1	CACNA1C,CAMK2A,GRIN2B,GRIN3A,ITPR3,PLCE1,PLCG2,PLCH1,PRKCE,RAP2B
Induction of Apoptosis by HIV1	1.21	0.0923	0	IKBKE,NAIP,Naip1 (includes others),NFKB2,NFKBIE,SLC25A3
Transcriptional Regulation by NPAS4	1.2	0.114	1	AGO3,CDK5R1,NAMPT,TNRC6B
Gα12/13 Signaling	1.19	0.0752	1.667	AKT3,CDH1,CDH23,IKBKE,JUN,NFKB2,NFKBIE,PTK2B,RAP2B,RHOA
Netrin-1 signaling	1.19	0.1	-0.447	FYN,PITPNA,RAC1,SLIT1,TRIO
Signaling by NOTCH3	1.19	0.1	0.447	EGFR,MAML3,RBPJ,RPS27A,STAT1
FAT10 Cancer Signaling Pathway	1.19	0.1	2	AKT3,EEF1A1,IKBKE,NFKB2,NFKBIE
JAK/STAT Signaling	1.19	0.0854	1.89	AKT3,CEBPB,JUN,NFKB2,RAP2B,STAT1,STAT2
Bladder Cancer Signaling	1.18	0.0776	#NUM!	ABL1,CDH1,EGFR,HDAC9,MMP12,MMP14,MMP15,MMP28,RAP2B
Apelin Cardiomyocyte Signaling Pathway	1.18	0.0808	0.707	AKT3,GNAI2,GNAI3,HIF1A,PLCE1,PLCG2,PLCH1,PRKCE
Oxytocin Signaling Pathway	1.18	0.0638	1.414	AKT3,CACNA1C,CACNA1S,EEF2,EGFR,GNAI2,GNAI3,ITPR3,LPL,MYH10,MYO18A,NFE2L2,NFKB2,PRKAA2,PRKAB1,PRKCE,RAP2B,RHOA
Signaling by the B Cell Receptor (BCR)	1.17	0.0706	2.714	CD22,FYN,ITPR3,NFKBIE,PLCG2,PPIA,PSMB1,PSMB10,PSMB8,PSME1,PSME2,RPS27A
Germ Cell-Sertoli Cell Junction Signaling	1.17	0.0706	#NUM!	AFDN,CDH1,CFL1,ITGA6,RAB8B,RAC1,RAP2B,RHOA,TJP1,TUBB,TUBB4A,VCL
RHO GTPases Activate NADPH Oxidases	1.17	0.136	#NUM!	CYBA,CYBB,RAC1
Pregnenolone Biosynthesis	1.17	0.136	#NUM!	CYP46A1,MICAL1,MICAL3
S Phase	1.16	0.08	2.828	AKT3,MAX,PSMB1,PSMB10,PSMB8,PSME1,PSME2,RPS27A
FLT3 Signaling	1.16	0.111	1	AKT3,FYN,HCK,RPS27A
Transcriptional regulation by RUNX2	1.16	0.098	0.447	ABL1,AKT3,BMP2,ITGA5,LGALS3
Glioblastoma Multiforme Signaling	1.16	0.0702	0.577	AKT3,APC,EGFR,FZD4,ITPR3,PDGFRB,PLCE1,PLCG2,PLCH1,RAC1,RAP2B,RHOA
Complement cascade	1.16	0.0741	1.897	C1QA,C1QB,C1QC,C3,C3AR1,C4A/C4B,C5AR1,CD46,CD81,CFP
STAT3 Pathway	1.16	0.0741	0.707	CSF2RB,EGFR,FGFR1,IL10RB,IL2RA,IL2RG,IL3RA,PDGFRB,RAC1,RAP2B
Factors Promoting Cardiogenesis in Vertebrates	1.16	0.0719	-1.265	APC,BMP1,BMP2,CAMK2A,FZD4,LRP6,PLCE1,PLCG2,PLCH1,PRKCE,RHOA
Collagen biosynthesis and modifying enzymes	1.15	0.0896	0	ADAMTS14,BMP1,COL6A3,P4HB,PCOLCE,PPIB
Fc Epsilon RI Signaling	1.15	0.0763	0.333	AKT3,FCER1G,FYN,GAB1,PLCG2,PRKCE,RAC1,RAP2B,SYNJ2
SNARE Signaling Pathway	1.14	0.0735	-1.265	ADCY5,CAMK2A,CPLX2,HSPA8,MYH10,MYO18A,RAB7A,SNAP25,STXBP2,SYT17
ABC-family proteins mediated transport	1.14	0.0792	2.828	ABCA7,OS9,PSMB1,PSMB10,PSMB8,PSME1,PSME2,RPS27A
Cholecystokinin/Gastrin-mediated Signaling	1.13	0.0756	0.707	EGFR,IL1RN,ITPR3,JUN,PRKCE,PTK2B,RAC1,RAP2B,RHOA
Surfactant metabolism	1.12	0.13	#NUM!	CSF2RA,CSF2RB,CTSH
Formation of paraxial mesoderm	1.12	0.13	#NUM!	FGFR1,MAML3,RBPJ
Histidine Degradation VI	1.12	0.13	#NUM!	CYP46A1,MICAL1,MICAL3
LPS-stimulated MAPK Signaling	1.12	0.0824	1.134	IKBKE,JUN,NFKB2,NFKBIE,PRKCE,RAC1,RAP2B
WNT/β-catenin Signaling	1.11	0.069	0.632	AKT3,APC,CD44,CDH1,FZD4,JUN,LRP6,PPM1L,PPP2R3A,RPS27A,SOX17,SOX4
NGF Signaling	1.11	0.075	1.667	AKT3,GAB1,IKBKE,NFKB2,PLCG2,RAC1,RAP2B,RHOA,TRIO
Role of JAK1 and JAK3 in γc Cytokine Signaling	1.11	0.087	2.449	CRLF2,IL2RA,IL2RG,PTK2B,RAP2B,STAT1
Phospholipases	1.11	0.087	0.447	HMOX1,LPL,PLCE1,PLCG2,PLCH1,PLD3
Chondroitin Sulfate Biosynthesis (Late Stages)	1.1	0.0943	1	CHST1,CHST2,CHSY3,HS3ST3B1,WSCD1
Autism Signaling Pathway	1.1	0.0617	1.606	AKT3,ALDH5A1,APC,B2M,CACNA1C,CACNA1S,CAMK2A,CCL2,EIF4EBP1,FZD4,GRIN2B,GRIN3A,HLA-A,HLA-E,IL1RN,LRP6,RAP2B,TNFSF13B,TNFSF8
Oxidative Stress Induced Senescence	1.1	0.0814	-0.447	AGO3,CBX6,JUN,KDM6B,MAPKAPK2,RPS27A,TNRC6B
Hedgehog 'on' state	1.1	0.0814	1.89	NUMB,PSMB1,PSMB10,PSMB8,PSME1,PSME2,RPS27A
SUMOylation of immune response proteins	1.1	0.182	#NUM!	IKBKE,NFKB2
RHO GTPases activate KTN1	1.1	0.182	#NUM!	RAC1,RHOA
Aspartate and asparagine metabolism	1.1	0.182	#NUM!	ASNS,NAALAD2
Pexophagy	1.1	0.182	#NUM!	RPS27A,SQSTM1
Oleate Biosynthesis II (Animals)	1.1	0.182	#NUM!	FADS2,PTPRT
Regulation of the Epithelial Mesenchymal Transition in Development Pathway	1.08	0.0805	1.89	APC,CDH1,FZD4,HIF1A,LOX,NFKB2,RBPJ
Th1 Pathway	1.08	0.0738	3	CD274,HAVCR2,HLA-A,HLA-DMA,HLA-DMB,HLA-DOB,IL10RB,ITGB2,STAT1
IL-22 Signaling	1.08	0.125	#NUM!	AKT3,IL10RB,STAT1
Tumoricidal Function of Hepatic Natural Killer Cells	1.08	0.125	#NUM!	ITGAL,LYVE1,M6PR
Choline Degradation I	1.07	0.5	#NUM!	CHDH
Fatty Acid Biosynthesis Initiation II	1.07	0.5	#NUM!	FASN
Glycine Biosynthesis I	1.07	0.5	#NUM!	SHMT2
Stearate Biosynthesis I (Animals)	1.06	0.0845	0.447	ACOT9,ACSL5,FASN,PPT1,SIRT2,SLC27A1
NGF-stimulated transcription	1.06	0.103	#NUM!	CDK5R1,EGR2,JUND,NAB1
Regulation of mitotic cell cycle	1.06	0.0795	2.646	ANAPC5,PSMB1,PSMB10,PSMB8,PSME1,PSME2,RPS27A
FAK Signaling	1.04	0.0522	1.905	ACTR3,ADGRE1,ADGRL3,AKT3,APC,ARHGAP35,ARPC1B,ARPC3,ARPC5,C3AR1,C5AR1,CAPNS1,CCR9,CDH1,CELSR1,CELSR2,CMKLR1,CNR2,CSF2RB,ECM2,EDNRB,EGFR,ELF4,FCER1G,FYN,FZD4,GABBR1,GPR137B,GPR82,GPR84,HCAR2,IL10RB,IL2RA,IL2RG,IL3RA,ITGA5,ITGA6,ITGA9,ITGAL,ITGAX,ITGB2,JUN,MMP14,NFKB2,NTSR2,P2RY12,PDGFRB,PLCG2,PTGER4,RAC1,RAP2B,RB1CC1,RHOA,WIPF1
Ephrin B Signaling	1.04	0.0833	1.342	CFL1,GNAI2,GNAI3,KALRN,RAC1,RHOA
Signaling by Erythropoietin	1.03	0.12	#NUM!	EPOR,GAB1,PLCG2
TCF dependent signaling in response to WNT	1.03	0.0653	0.277	APC,BCL9L,FZD4,LRP6,PSMB1,PSMB10,PSMB8,PSME1,PSME2,RPS27A,SOX17,SOX4,TRRAP
Mitotic G2-G2/M phases	1.03	0.0653	0.832	ALMS1,CEP72,PSMB1,PSMB10,PSMB8,PSME1,PSME2,RPS27A,SDCCAG8,SFI1,TUBB,TUBB4A,TUBGCP5
Transcriptional Regulation by VENTX	1.03	0.1	2	AGO3,ANAPC5,CEBPB,TNRC6B
NLR signaling pathways	1.02	0.0893	1.342	HMOX1,NFKB2,PSTPIP1,RPS27A,TXNIP
EGF Signaling	1.02	0.0893	0.447	AKT3,EGFR,ITPR3,JUN,STAT1
Glioma Invasiveness Signaling	1.01	0.0822	1.342	CD44,PLAUR,RAC1,RAP2B,RHOA,TIMP2
TCR signaling	1.01	0.0714	3	FYB1,PLCG2,PSMB1,PSMB10,PSMB8,PSME1,PSME2,PTPRC,RPS27A
Pancreatic Adenocarcinoma Signaling	1.01	0.0714	1.89	ABL1,AKT3,EGFR,HDAC9,HMOX1,NFKB2,PLD3,RAC1,STAT1
Factors involved in megakaryocyte development and platelet production	0.999	0.0769	-0.378	ABL1,CAPZA2,DOCK10,DOCK3,MICAL1,RAC1,ZFPM1
Acute Myeloid Leukemia Signaling	0.999	0.0769	0.447	AKT3,CSF2RA,CSF2RB,EIF4EBP1,IDH3B,NFKB2,RAP2B
TNF signaling	0.998	0.0877	1.342	IKBKE,MAPKAPK2,RACK1,RPS27A,USP2
Fertilization	0.995	0.115	#NUM!	CATSPERG,CD9,HVCN1
Interleukin-20 family signaling	0.995	0.115	#NUM!	IL10RB,STAT1,STAT2
Role of JAK1, JAK2 and TYK2 in Interferon Signaling	0.995	0.115	#NUM!	NFKB2,STAT1,STAT2
Ubiquinol-10 Biosynthesis (Eukaryotic)	0.995	0.115	#NUM!	CYP46A1,MICAL1,MICAL3
ABRA Signaling Pathway	0.98	0.0761	0.378	ACTR3,CFL1,DIAPH1,JUND,RHOA,Tpm4,VCL
Degradation of beta-catenin by the destruction complex	0.98	0.0761	1.89	APC,PSMB1,PSMB10,PSMB8,PSME1,PSME2,RPS27A
Gustation Pathway	0.979	0.064	-0.277	ADCY5,CACNA1C,CACNA1G,CACNA1S,ITPR3,KCNJ12,KCNQ2,LIPH,LPL,P2RX1,P2RX4,P2RY12,PDE3B
Advanced glycosylation endproduct receptor signaling	0.971	0.154	#NUM!	CAPZA2,LGALS3
Guanosine Nucleotides Degradation III	0.971	0.154	#NUM!	NT5M,XDH
IL-33 Signaling Pathway	0.966	0.0649	2.111	AKT3,CCL2,H2AZ1,IKBKE,IL1RN,JUN,MAPKAPK2,MMP12,NFKB2,NFKBIE,PLCG2,VCAM1
Interleukin-1 family signaling	0.964	0.0698	3	IL1RN,IRAK3,PSMB1,PSMB10,PSMB8,PSME1,PSME2,RPS27A,SQSTM1
IL-6 Signaling	0.964	0.0698	2.333	AKT3,CEBPB,IKBKE,IL1RN,JUN,MAPKAPK2,NFKB2,NFKBIE,RAP2B
Effects of PIP2 hydrolysis	0.958	0.111	#NUM!	DGKZ,ITPR3,PRKCE
Syndecan interactions	0.958	0.111	#NUM!	ITGA6,SDC2,SDC3
HMGB1 Signaling	0.954	0.0659	2.121	AKT3,CCL2,JUN,NFKB2,RAC1,RAP2B,RHOA,SERPINE1,TNFSF13B,TNFSF8,VCAM1
Angiopoietin Signaling	0.951	0.0789	0	AKT3,IKBKE,NFKB2,NFKBIE,RAP2B,TNIP1
Leptin Signaling in Obesity	0.951	0.0789	#NUM!	ADCY5,AKT3,PDE3B,PLCE1,PLCG2,PLCH1
GDNF Family Ligand-Receptor Interactions	0.951	0.0789	0.447	GAB1,ITPR3,JUN,PLCG2,RAC1,RAP2B
Circadian Clock	0.95	0.0847	0	CHD9,CRY2,HELZ2,HIF1A,RPS27A
Fc epsilon receptor (FCERI) signaling	0.943	0.0631	2.111	FCER1G,FYN,ITPR3,JUN,LAT2,PLCG2,PSMB1,PSMB10,PSMB8,PSME1,PSME2,RAC1,RPS27A
Non-Small Cell Lung Cancer Signaling	0.943	0.0745	1	ABL1,AKT3,EGFR,HDAC9,ITPR3,RAP2B,RXRG
CXCR4 Signaling	0.941	0.0655	1.897	ADCY5,AKT3,ELMO1,GNAI2,GNAI3,ITPR3,JUN,PRKCE,RAC1,RAP2B,RHOA
Signaling by Insulin receptor	0.939	0.093	2	ATP6AP1,ATP6V0D1,ATP6V0D2,ATP6V1C1
Mitotic G1 phase and G1/S transition	0.934	0.0687	2.121	ABL1,AKT3,MAX,PSMB1,PSMB10,PSMB8,PSME1,PSME2,RPS27A
Signaling by ALK	0.922	0.107	#NUM!	CD274,HIF1A,IL2RG
RHO GTPases activate PKNs	0.922	0.107	#NUM!	MYH10,RAC1,RHOA
LGI-ADAM interactions	0.916	0.143	#NUM!	ADAM22,DLG4
Acyl-CoA Hydrolysis	0.916	0.143	#NUM!	ACOT9,PPT1
Urate Biosynthesis/Inosine 5'-phosphate Degradation	0.916	0.143	#NUM!	NT5M,XDH
Regulation of mRNA stability by proteins that bind AU-rich elements	0.912	0.0909	2	HSPA8,MAPKAPK2,PABPC1,RPS27A
MIF Regulation of Innate Immunity	0.912	0.0909	1	JUN,MIF,NFKB2,NFKBIE
IL-7 Signaling Pathway	0.912	0.0769	1.633	AKT3,FYN,IL2RG,JUN,SLC2A1,STAT1
Collagen degradation	0.905	0.082	1.342	COL6A3,CTSB,MMP12,MMP14,MMP15
Lactose synthesis	0.905	0.333	#NUM!	SLC2A1
NFE2L2 regulating TCA cycle genes	0.905	0.333	#NUM!	NFE2L2
Regulation of NFE2L2 gene expression	0.905	0.333	#NUM!	NFE2L2
Diphthamide Biosynthesis	0.905	0.333	#NUM!	EEF2
NADH Repair	0.905	0.333	#NUM!	GAPDH
Serine Biosynthesis	0.905	0.333	#NUM!	PSAT1
Palmitate Biosynthesis I (Animals)	0.905	0.333	#NUM!	FASN
Hypusine Biosynthesis	0.905	0.333	#NUM!	EIF5A
Biotin-carboxyl Carrier Protein Assembly	0.905	0.333	#NUM!	HLCS
Formaldehyde Oxidation II (Glutathione-dependent)	0.905	0.333	#NUM!	AKR1A1
4-aminobutyrate Degradation I	0.905	0.333	#NUM!	ALDH5A1
Atherosclerosis Signaling	0.904	0.0677	2.646	APOE,CCL2,CSF1,IL1RN,ITGB2,LPL,LYZ,NFKB2,VCAM1
Salvage Pathways of Pyrimidine Ribonucleotides	0.891	0.0722	1.134	AK7,APOBEC1,APOBEC3B,CDK18,EIF2AK2,PRKAA2,PRKCE
GPER1 signaling	0.886	0.0889	1	ADCY5,GNAI2,GNAI3,ITGA5
IL-13 Signaling Pathway	0.881	0.069	1.414	AKT3,FGR,FYN,HCK,JUN,POSTN,RHOA,STAT1
p53 Signaling	0.875	0.0714	-1.89	AKT3,HDAC9,HIF1A,HIPK2,JMY,JUN,PRKDC
Wound Healing Signaling Pathway	0.869	0.0595	1.807	CEBPB,COL6A3,EGFR,IL1RN,ITGA6,JUN,NFKB2,NFKBIE,PF4,RAC1,RAP2B,STAT1,TNFSF13B,TNFSF8,VIM
Mitotic Telophase/Cytokinesis	0.866	0.133	#NUM!	KIF20A,PTGER4
Platelet Adhesion to exposed collagen	0.866	0.133	#NUM!	FCER1G,FYN
Fatty Acid Activation	0.866	0.133	#NUM!	ACSL5,SLC27A1
Choline Biosynthesis III	0.866	0.133	#NUM!	HMOX1,PLD3
Transcriptional Regulation by MECP2	0.862	0.0794	#NUM!	AGO3,CAMK2A,GRIN2B,HIPK2,TNRC6B
Thrombopoietin Signaling	0.862	0.0794	0.447	JUN,PLCG2,PRKCE,RAP2B,STAT1
Apelin Pancreas Signaling Pathway	0.861	0.087	-1	NFKB2,PDE3B,PRKAA2,PRKAB1
Nucleotide catabolism	0.856	0.1	#NUM!	NT5M,SAMHD1,XDH
Signaling by CSF3 (G-CSF)	0.856	0.1	#NUM!	HCK,RPS27A,STAT1
Th2 Pathway	0.849	0.0657	2.121	CRLF2,HLA-A,HLA-DMA,HLA-DMB,HLA-DOB,IL2RA,IL2RG,ITGB2,JUN
ATM Signaling	0.842	0.07	0	ABL1,JUN,PPM1L,PPP2R3A,SMC2,TRRAP,ZEB1
Heme signaling	0.836	0.0851	-1	CHD9,HELZ2,HMOX1,NFE2L2
Synthesis of DNA	0.836	0.0672	2.828	ANAPC5,DNA2,PSMB1,PSMB10,PSMB8,PSME1,PSME2,RPS27A
Class A/1 (Rhodopsin-like receptors)	0.826	0.0568	1.886	C3,C3AR1,C5AR1,CCL2,CCL4,CCR9,CMKLR1,CNR2,CXCL13,CXCL16,EDNRB,HCAR2,HEBP1,NTSR2,P2RY12,PF4,PSAP,PTGER4
RHO GTPases activate IQGAPs	0.825	0.0968	#NUM!	CDH1,RAC1,TUBB4A
RHO GTPases Activate Formins	0.822	0.0647	1	CLASP2,DAAM1,DIAPH1,FMNL2,PFN1,RAC1,RHOA,SRGAP2,TUBB4A
Adenosine Nucleotides Degradation II	0.82	0.125	#NUM!	NT5M,XDH
Protein Sorting Signaling Pathway	0.818	0.0618	1.508	ADCY5,FGR,FYN,HCK,HMOX1,KDELR1,M6PR,PLD3,PLPP3,SNX5,VPS35
G alpha (z) signalling events	0.813	0.0833	0	ADCY5,GNAI2,GNAI3,PRKCE
Role of PI3K/AKT Signaling in the Pathogenesis of Influenza	0.801	0.0758	1.342	AKT3,GNAI2,GNAI3,NFKB2,NFKBIE
Cardiac β-adrenergic Signaling	0.795	0.0611	-0.378	ADCY5,CACNA1C,CACNA1S,GNAI2,GNAI3,GRK3,PDE3B,PKIB,PPM1L,PPP2R3A,RYR2
Toll Like Receptor 3 (TLR3) Cascade	0.795	0.0938	#NUM!	IKBKE,IRF7,RPS27A
Eicosanoid Signaling	0.795	0.0571	0.775	ADCY5,AKT3,ALOX5AP,EGFR,GNAI2,GNAI3,KCNMA1,MAPKAPK2,NFKB2,PLCE1,PLCG2,PLCH1,PRKCE,PTGER4,RAP2B,RHOA
Transcriptional activity of SMAD2/SMAD3:SMAD4 heterotrimer	0.79	0.0816	1	NEDD4L,RPS27A,SERPINE1,STAT1
Heme Degradation	0.789	0.25	#NUM!	HMOX1
PRPP Biosynthesis I	0.789	0.25	#NUM!	PRPS2
Spermine and Spermidine Degradation I	0.789	0.25	#NUM!	SAT1
Eumelanin Biosynthesis	0.789	0.25	#NUM!	MIF
D-glucuronate Degradation I	0.789	0.25	#NUM!	AKR1A1
CD40 Signaling	0.782	0.0746	0.447	IKBKE,JUN,MAPKAPK2,NFKB2,NFKBIE
DNA Replication Pre-Initiation	0.781	0.0673	2.646	ANAPC5,PSMB1,PSMB10,PSMB8,PSME1,PSME2,RPS27A
CDX Gastrointestinal Cancer Signaling Pathway	0.772	0.0594	-1.508	AKT3,BMP1,BMP2,CYBB,EGFR,FZD4,IKBKE,JUN,NFKB2,RAC1,TNFSF13B,TNFSF8
NR1H2 and NR1H3-mediated signaling	0.768	0.08	1	AGO3,APOE,FASN,TNRC6B
Dermatan Sulfate Biosynthesis (Late Stages)	0.768	0.08	#NUM!	CHST1,CHST2,HS3ST3B1,WSCD1
Signal amplification	0.767	0.0909	#NUM!	GNAI2,GNAI3,P2RY12
MAPK targets/ Nuclear events mediated by MAP kinases	0.767	0.0909	#NUM!	DUSP7,JUN,MAPKAPK2
UVC-Induced MAPK Signaling	0.746	0.0784	-1	EGFR,JUN,PRKCE,RAP2B
Amyloid Processing	0.746	0.0784	#NUM!	AKT3,CAPNS1,CDK5R1,PRKCE
Cell Cycle: G1/S Checkpoint Regulation	0.746	0.0725	0.447	ABL1,HDAC9,MAX,RPL11,RPL5
Gap junction trafficking and regulation	0.74	0.0882	#NUM!	DAB2,TJP1,TUBB4A
Signaling by NOTCH2	0.74	0.0882	#NUM!	MAML3,RBPJ,RPS27A
Oncogene Induced Senescence	0.74	0.0882	#NUM!	AGO3,RPS27A,TNRC6B
RORA activates gene expression	0.739	0.111	#NUM!	CHD9,HELZ2
Nicotinate metabolism	0.739	0.111	#NUM!	CD38,NADK
Formation of definitive endoderm	0.739	0.111	#NUM!	CDH1,SOX17
Differential Regulation of Cytokine Production in Macrophages and T Helper Cells by IL-17A and IL-17F	0.739	0.111	#NUM!	CCL2,CCL4
PPAR Signaling	0.737	0.0654	-1.134	IKBKE,IL1RN,JUN,NFKB2,NFKBIE,PDGFRB,RAP2B
GP6 Signaling Pathway	0.728	0.063	1.134	AKT3,COL6A3,FCER1G,FYB1,FYN,PLCG2,PRKCE,RAC1
Endocannabinoid Developing Neuron Pathway	0.728	0.063	2.828	ADCY5,AKT3,CNR2,GNAI2,GNAI3,RAC1,RAP2B,RHOA
Cohesin Chromatin Regulation Pathway	0.727	0.0567	1.069	ANAPC5,CELSR1,FAT3,FTO,H2AZ1,Meg3,PCDHB15,PCDHGA2,PCDHGA3,PCDHGB2,PPM1L,PPP2R3A,PTGER4,SMC2
UVB-Induced MAPK Signaling	0.725	0.0769	-1	EGFR,EIF4EBP1,JUN,PRKCE
Coagulation System	0.715	0.0857	#NUM!	F13A1,PLAUR,SERPINE1
IL-9 Signaling	0.715	0.0857	#NUM!	IL2RG,NFKB2,STAT1
ISG15 antiviral mechanism	0.711	0.0704	2.236	EIF2AK2,ISG15,KPNA4,RPS27A,STAT1
Translocation of SLC2A4 (GLUT4) to the plasma membrane	0.711	0.0704	-0.447	PRKAA2,PRKAB1,RAC1,TBC1D4,TUBB4A
α-Adrenergic Signaling	0.71	0.0642	1.633	ADCY5,GNAI2,GNAI3,ITPR3,PLCG2,PRKCE,RAP2B
Opioid Signalling	0.708	0.0667	-0.447	ADCY5,CAMK2A,GNAI2,GNAI3,ITPR3,NBEA
Unfolded protein response	0.708	0.0667	1.342	CD82,CEBPB,HSPA8,NFE2L2,OS9,P4HB
Signaling by TGF-beta Receptor Complex	0.705	0.0755	0	CGN,NEDD4L,RHOA,RPS27A
Regulation of TP53 Activity through Methylation	0.702	0.105	#NUM!	JMY,RPS27A
FOXO-mediated transcription	0.702	0.105	#NUM!	AKT3,TXNIP
Purine Nucleotides Degradation II (Aerobic)	0.702	0.105	#NUM!	NT5M,XDH
Formation of xylulose-5-phosphate	0.701	0.2	#NUM!	AKR1A1
CMP-N-acetylneuraminate Biosynthesis I (Eukaryotes)	0.701	0.2	#NUM!	CMAS
Citrulline-Nitric Oxide Cycle	0.701	0.2	#NUM!	ASS1
dTMP De Novo Biosynthesis	0.701	0.2	#NUM!	SHMT2
Glutamate Degradation III (via 4-aminobutyrate)	0.701	0.2	#NUM!	ALDH5A1
Folate Polyglutamylation	0.701	0.2	#NUM!	SHMT2
Ceramide Signaling	0.693	0.0659	-0.816	AKT3,JUN,NFKB2,PPM1L,PPP2R3A,RAP2B
RANK Signaling in Osteoclasts	0.693	0.0659	1.342	AKT3,IKBKE,JUN,NFKB2,NFKBIE,PTK2B
Striated Muscle Contraction	0.69	0.0833	#NUM!	TMOD3,TNNI3,VIM
Transcriptional regulation by the AP-2 (TFAP2) family of transcription factors	0.69	0.0833	#NUM!	APOE,EGFR,NPM1
MIF-mediated Glucocorticoid Regulation	0.69	0.0833	#NUM!	MIF,NFKB2,NFKBIE
Ribonucleotide Reductase Signaling Pathway	0.678	0.0585	0.632	AKT3,CDH1,EGFR,EIF4EBP1,HIF1A,JUN,NFKB2,PARP14,PARP9,SMARCA2
Signaling by Hippo	0.669	0.1	#NUM!	AMOTL1,TJP1
Interleukin-12 family signaling	0.669	0.1	#NUM!	P4HB,STAT1
Lymphotoxin β Receptor Signaling	0.667	0.0727	#NUM!	AKT3,IKBKE,NFKB2,VCAM1
MyD88-independent TLR4 cascade	0.666	0.0811	#NUM!	IKBKE,IRF7,RPS27A
Regulation of TP53 Activity through Phosphorylation	0.664	0.0645	0	CDK5R1,DNA2,HIPK2,PRKAA2,PRKAB1,RPS27A
CCR3 Signaling in Eosinophils	0.644	0.0597	#NUM!	CFL1,GNAI2,GNAI3,ITPR3,PRKCE,RAC1,RAP2B,RHOA
Notch Signaling	0.644	0.0789	#NUM!	MAML3,NUMB,RBPJ
Interleukin-7 signaling	0.637	0.0952	#NUM!	CRLF2,IL2RG
Synaptic adhesion-like molecules	0.637	0.0952	#NUM!	DLG4,GRIN2B
NRF2-mediated Oxidative Stress Response	0.636	0.0549	1.732	AKR1A1,ENC1,FTH1,FTL,HMOX1,JUN,JUND,NFE2L2,PPIB,PRDX1,PRKCE,RAP2B,SQSTM1
CDK5 Signaling	0.634	0.0609	-1.633	ABL1,ADCY5,CDK5R1,ITGA6,PPM1L,PPP2R3A,RAP2B
Synthesis of Lipoxins (LX)	0.631	0.167	#NUM!	ALOX5AP
Arginine Biosynthesis IV	0.631	0.167	#NUM!	ASS1
Pyruvate Fermentation to Lactate	0.631	0.167	#NUM!	LDHA
Chondroitin and Dermatan Biosynthesis	0.631	0.167	#NUM!	CHSY3
Pentose Phosphate Pathway (Non-oxidative Branch)	0.631	0.167	#NUM!	TALDO1
Tryptophan Degradation to 2-amino-3-carboxymuconate Semialdehyde	0.631	0.167	#NUM!	HAAO
NAD Biosynthesis III	0.631	0.167	#NUM!	NAMPT
GDP-mannose Biosynthesis	0.631	0.167	#NUM!	GPI
Pre-NOTCH Expression and Processing	0.631	0.0658	#NUM!	AGO3,JUN,MAML3,RBPJ,TNRC6B
Hypoxia Signaling in the Cardiovascular System	0.631	0.0658	1	HIF1A,JUN,LDHA,NFKBIE,P4HB
CD27 Signaling in Lymphocytes	0.631	0.0702	#NUM!	IKBKE,JUN,NFKB2,NFKBIE
Role of IL-17A in Arthritis	0.631	0.0702	#NUM!	CCL2,MAPKAPK2,NFKB2,NFKBIE
Regulation of TP53 Expression and Degradation	0.622	0.0769	#NUM!	AKT3,RPS27A,USP2
Signaling by PDGF	0.614	0.069	1	COL6A3,PDGFRB,SPP1,STAT1
RUNX1 regulates megakaryocyte differentiation and platelet function	0.614	0.069	-2	AGO3,PF4,TNRC6B,ZFPM1
Insertion of tail-anchored proteins into the endoplasmic reticulum membrane	0.607	0.0909	#NUM!	HMOX1,SERP1
Oxytocin in Brain Signaling Pathway	0.607	0.0553	0.302	AKT3,CACNA1C,CACNA1G,CACNA1S,EGFR,GNAI2,GNAI3,ITPR3,NFKB2,PRKCE,RAP2B
Costimulation by the CD28 family	0.602	0.0641	1.342	AKT3,CD274,FYN,PDCD1,RAC1
DNA Methylation and Transcriptional Repression Signaling	0.598	0.0612	-1	CDK18,CEBPB,CHD5,SAP130,TET1,ZEB1
Signaling by MET	0.588	0.0633	1.342	GAB1,HPN,RAC1,RPS27A,SPINT1
Maturity Onset Diabetes of Young (MODY) Signaling	0.588	0.0633	#NUM!	APOE,CACNA1C,CACNA1S,GAPDH,NFKB2
Role of MAPK Signaling in Inhibiting the Pathogenesis of Influenza	0.588	0.0633	0.447	CCL2,EIF2AK2,JUN,NFKB2,NFKBIE
VEGF Signaling	0.586	0.0606	2.449	AKT3,HIF1A,PLCG2,PTK2B,RAP2B,VCL
Activation of gene expression by SREBF (SREBP)	0.581	0.0732	#NUM!	CHD9,FASN,HELZ2
PIP3 activates AKT signaling	0.58	0.0571	-0.707	AKT3,EGFR,FGFR1,FYN,GAB1,PDGFRB,PIP4K2B,RAC1
Gαi Signaling	0.58	0.0571	1.414	ADCY5,CNR2,GABBR1,GNAI2,GNAI3,HCAR2,P2RY12,RAP2B
Insulin Receptor Signaling	0.58	0.0571	-0.378	ACLY,AKT3,EIF4EBP1,FYN,GAB1,PDE3B,RAP2B,SYNJ2
RAF-independent MAPK1/3 activation	0.579	0.087	#NUM!	DUSP7,PEA15
Differential Regulation of Cytokine Production in Intestinal Epithelial Cells by IL-17A and IL-17F	0.579	0.087	#NUM!	CCL2,CCL4
TCA Cycle II (Eukaryotic)	0.579	0.087	#NUM!	CS,IDH3B
Vitamin-C Transport	0.579	0.087	#NUM!	SELENOT,SLC2A1
Nitric Oxide Signaling in the Cardiovascular System	0.576	0.0583	0	AKT3,CACNA1C,CACNA1S,ITPR3,PDE3B,PRKCE,RYR2
Urea Cycle	0.574	0.143	#NUM!	ASS1
Thioredoxin Pathway	0.574	0.143	#NUM!	SELENOT
Ceramide Degradation	0.574	0.143	#NUM!	ASAH1
Glycoaminoglycan-protein Linkage Region Biosynthesis	0.574	0.143	#NUM!	XYLT1
Neddylation	0.565	0.0528	1.387	CCDC8,FBXL16,FBXO44,HIF1A,KLHL3,NFE2L2,PSMB1,PSMB10,PSMB8,PSME1,PSME2,RPS27A,SQSTM1
MyD88:MAL(TIRAP) cascade initiated on plasma membrane	0.562	0.0714	#NUM!	IRAK3,RPS27A,TLR2
Regulation of beta-cell development	0.562	0.0714	#NUM!	AKT3,MAML3,RBPJ
Regulation of RUNX1 Expression and Activity	0.553	0.0833	#NUM!	AGO3,TNRC6B
UFMylation Signaling Pathway	0.55	0.0645	0	AKT3,NFKB2,PABPC1,RPL26
FLT3 Signaling in Hematopoietic Progenitor Cells	0.548	0.061	1.342	AKT3,EIF4EBP1,RAP2B,STAT1,STAT2
Estrogen-Dependent Breast Cancer Signaling	0.548	0.061	0.447	AKT3,EGFR,JUN,NFKB2,RAP2B
Signaling by SCF-KIT	0.544	0.0698	#NUM!	FYN,RAC1,STAT1
Smooth Muscle Contraction	0.544	0.0698	#NUM!	ANXA2,CACNA1G,VCL
Aggrephagy	0.544	0.0698	#NUM!	RPS27A,TUBB4A,VIM
Role of NANOG in Mammalian Embryonic Stem Cell Pluripotency	0.534	0.0565	#NUM!	AKT3,APC,BMP1,BMP2,FZD4,GAB1,RAP2B
MicroRNA Biogenesis Signaling Pathway	0.531	0.0535	0.632	ABL1,ADAR,AGO3,AKT3,EGFR,HMOX1,HSPA8,MTCL1,RAP2B,TUT4
Insulin processing	0.529	0.08	#NUM!	CPE,P4HB
Xenobiotic Metabolism Signaling	0.528	0.051	#NUM!	ALDH5A1,CAMK1D,CAMK2A,CHST1,CHST2,FTL,HMOX1,HS3ST3B1,NFE2L2,NFKB2,PPM1L,PPP2R3A,PRKCE,RAP2B,WSCD1
PI3K Cascade	0.526	0.0682	#NUM!	FGFR1,GAB1,PDE3B
Elastic fibre formation	0.526	0.0682	#NUM!	BMP2,ITGA5,LOX
TAK1-dependent IKK and NF-kappa-B activation	0.526	0.0682	#NUM!	NFKB2,NLRC5,RPS27A
TBC/RABGAPs	0.526	0.0682	#NUM!	GABARAP,RAB7A,RAB8B
DNA Damage Reversal	0.525	0.125	#NUM!	FTO
Serine biosynthesis	0.525	0.125	#NUM!	PSAT1
Transcriptional regulation of white adipocyte differentiation	0.522	0.0595	1.342	CEBPB,CHD9,EGR2,HELZ2,LPL
VEGF Family Ligand-Receptor Interactions	0.522	0.0595	1	AKT3,NRP2,PLCG2,PRKCE,RAP2B
Mitochondrial biogenesis	0.521	0.0625	0	CHD9,HELZ2,PRKAA2,PRKAB1
Gαs Signaling	0.514	0.0556	0.447	ADCY5,GNAI2,GNAI3,HCAR2,HCK,PTGER4,RYR2
Coronavirus Replication Pathway	0.509	0.0667	#NUM!	IFITM3,TUBB,TUBB4A
Pyridoxal 5'-phosphate Salvage Pathway	0.507	0.0615	1	CDK18,EIF2AK2,PRKAA2,PRKCE
IL-17A Signaling in Gastric Cells	0.506	0.0769	#NUM!	EGFR,JUN
WNK Renal Signaling Pathway	0.505	0.0566	0.447	AKT3,ANAPC5,KCNJ10,KLHL3,PRKCE,WNK3
Androgen Signaling	0.505	0.0533	-0.816	CACNA1C,CACNA1G,CACNA1S,GNAI2,GNAI3,ITPR3,JUN,NFKB2,PRKCE
Platelet homeostasis	0.498	0.0581	0.447	FGR,ITPR3,KCNMA1,P2RX1,P2RX4
FGF Signaling	0.498	0.0581	0.447	AKT3,FGFR1,GAB1,MAPKAPK2,RAC1
Glutamate Receptor Signaling	0.493	0.0606	#NUM!	DLG4,GRIN2B,GRIN3A,HOMER2
IL-23 Signaling Pathway	0.492	0.0652	#NUM!	AKT3,HIF1A,NFKB2
Mitochondrial Dysfunction	0.487	0.0494	-1.5	ATP1A2,ATP1A3,BECN1,C9orf72,CACNA1C,CACNA1G,CACNA1S,CAMK2A,CAPNS1,COX4I1,COX7A2L,GPX1,ITPR3,NFE2L2,PRKAA2,PRKAB1,UQCRHL
HIPPO signaling	0.487	0.0575	#NUM!	CD44,DLG4,DLG5,PPM1L,PPP2R3A
cAMP-mediated signaling	0.484	0.0508	0	ADCY5,CAMK1D,CAMK2A,CNR2,GABBR1,GNAI2,GNAI3,HCAR2,P2RY12,PDE3B,PKIB,PTGER4
Interleukin-1 processing	0.483	0.111	#NUM!	NFKB2
RHO GTPases Activate Rhotekin and Rhophilins	0.483	0.111	#NUM!	RHOA
Urea cycle	0.483	0.111	#NUM!	ASS1
Butyrophilin (BTN) family interactions	0.483	0.111	#NUM!	XDH
Pathogenesis of Multiple Sclerosis	0.483	0.111	#NUM!	CCL4
Sphingosine and Sphingosine-1-phosphate Metabolism	0.483	0.111	#NUM!	ASAH1
Sucrose Degradation V (Mammalian)	0.483	0.111	#NUM!	ALDOA
α-tocopherol Degradation	0.483	0.111	#NUM!	CYP4F2
Salvage Pathways of Pyrimidine Deoxyribonucleotides	0.483	0.111	#NUM!	APOBEC3B
Folate Transformations I	0.483	0.111	#NUM!	SHMT2
Aldosterone Signaling in Epithelial Cells	0.48	0.0523	0	HSPA8,HSPE1,ITPR3,KCNMA1,PIP4K2B,PLCE1,PLCG2,PLCH1,PRKCE
IL-17A Signaling in Airway Cells	0.48	0.0597	1	AKT3,IKBKE,NFKB2,NFKBIE
Role of IL-17F in Allergic Inflammatory Airway Diseases	0.476	0.0638	#NUM!	CCL2,CCL4,NFKB2
Xenobiotic Metabolism CAR Signaling Pathway	0.476	0.0515	1	ALDH5A1,CHST1,CHST2,EGFR,HS3ST3B1,PPM1L,PPP2R3A,PRKCE,RACK1,WSCD1
Cardiac Hypertrophy Signaling	0.462	0.0498	-0.577	ADCY5,CACNA1C,CACNA1S,GNAI2,GNAI3,JUN,MAPKAPK2,PLCE1,PLCG2,PLCH1,RAC1,RAP2B,RHOA
Agrin Interactions at Neuromuscular Junction	0.454	0.058	0	EGFR,JUN,RAC1,RAP2B
Ketone body metabolism	0.446	0.1	#NUM!	OXCT1
RUNX1 and FOXP3 control the development of regulatory T lymphocytes (Tregs)	0.446	0.1	#NUM!	IL2RA
Calcium Transport I	0.446	0.1	#NUM!	ANXA5
Ketolysis	0.446	0.1	#NUM!	OXCT1
Relaxin Signaling	0.445	0.0516	-0.447	ADCY5,AKT3,GNAI2,GNAI3,JUN,NFKB2,NFKBIE,PDE3B
TNFs bind their physiological receptors	0.443	0.069	#NUM!	TNFSF13B,TNFSF8
EGR2 and SOX10-mediated initiation of Schwann cell myelination	0.443	0.069	#NUM!	EGR2,NAB1
Heparan Sulfate Biosynthesis	0.443	0.0549	2	CHST1,CHST2,HS3ST3B1,WSCD1,XYLT1
BMP signaling pathway	0.443	0.0549	-0.447	BMP1,BMP2,JUN,NFKB2,RAP2B
D-myo-inositol-5-phosphate Metabolism	0.44	0.0503	0.378	ATP1A2,IGBP1,PDCD1,PLCE1,PLCG2,PLCH1,PPM1L,PPP2R3A,PTPRC,SYNJ2
eNOS Signaling	0.437	0.0513	-0.447	ADCY5,AKT3,HSPA8,ITPR3,PLCG2,PRKAA2,PRKAB1,PRKCE
Signaling by EGFR	0.432	0.06	#NUM!	EGFR,GAB1,RPS27A
Signaling by FGFR1	0.432	0.06	#NUM!	FGFR1,GAB1,RPS27A
Melanoma Signaling	0.432	0.06	#NUM!	AKT3,CDH1,RAP2B
MYC Mediated Apoptosis Signaling	0.432	0.06	#NUM!	IKBKE,MAX,NFKB2
Prostate Cancer Signaling	0.427	0.0526	0.816	ABL1,AKT3,HDAC9,NFKB2,NFKBIE,RAP2B
Hepatic Cholestasis	0.426	0.0493	0.905	ADCY5,AKT3,IKBKE,IL1RN,IRAK3,JUN,NFKB2,NFKBIE,PRKCE,TNFSF13B,TNFSF8
BBSome Signaling Pathway	0.426	0.047	-0.209	ADGRE1,ADGRL3,C3AR1,C5AR1,CCR9,CCT2,CCT5,CELSR1,CELSR2,CEP72,CMKLR1,CNR2,EDNRB,FZD4,GABBR1,GPR137B,GPR82,GPR84,HCAR2,NTSR2,P2RY12,PTGER4,RHOA
Mitophagy	0.425	0.0667	#NUM!	RPS27A,SQSTM1
Regulation of TP53 Activity through Acetylation	0.425	0.0667	#NUM!	AKT3,PIP4K2B
Role of p14/p19ARF in Tumor Suppression	0.425	0.0667	#NUM!	NPM1,RAC1
ERBB Signaling	0.422	0.0538	-0.447	EGFR,JUN,PLCG2,PRKCE,RAP2B
Ovarian Cancer Signaling	0.421	0.0506	#NUM!	ABL1,AKT3,APC,CD44,EGFR,FZD4,HDAC9,RAP2B
Basal Cell Carcinoma Signaling	0.419	0.0556	#NUM!	APC,BMP1,BMP2,FZD4
Cell Cycle: G2/M DNA Damage Checkpoint Regulation	0.418	0.0588	#NUM!	ABL1,HIPK2,PRKDC
Sleep NREM Signaling Pathway	0.418	0.0522	0.816	ADCY5,CAMK2A,EGFR,GNAI2,GNAI3,RAP2B
Neurotransmitter receptors and postsynaptic signal transmission	0.413	0.0909	#NUM!	NBEA
Erythrocytes take up carbon dioxide and release oxygen	0.413	0.0909	#NUM!	CYB5R1
Processing and activation of SUMO	0.413	0.0909	#NUM!	SAE1
Alpha-protein kinase 1 signaling pathway	0.413	0.0909	#NUM!	RPS27A
Glycine Betaine Degradation	0.413	0.0909	#NUM!	SHMT2
Intra-Golgi and retrograde Golgi-to-ER traffic	0.413	0.0493	1.265	ARF3,CAPZA2,GBF1,KDELR1,KIF20A,KIF21B,M6PR,TUBB4A,USE1,VPS54
Senescence-Associated Secretory Phenotype (SASP)	0.408	0.0548	1	ANAPC5,CEBPB,JUN,RPS27A
Extra-nuclear estrogen signaling	0.408	0.0548	1	AKT3,EGFR,GNAI2,GNAI3
Bile acid and bile salt metabolism	0.407	0.0645	#NUM!	CYP46A1,OSBPL3
Endosomal Sorting Complex Required For Transport (ESCRT)	0.407	0.0645	#NUM!	RPS27A,VPS28
MyD88 dependent cascade initiated on endosome	0.407	0.0645	#NUM!	IRF7,RPS27A
Cilium Assembly	0.406	0.049	-0.632	ALMS1,CCT2,CCT5,CEP72,DYNC2H1,GBF1,SDCCAG8,SFI1,TUBB,TUBB4A
RAR Activation	0.395	0.0466	0	ADCY5,AKT3,CAMK2A,CSF2RB,FABP5,HIF1A,IL3RA,JUN,MEIS2,NFKB2,PDE3B,RAC1,RHOA,RPL7A,RXRG,SMARCA2,TGM2,TNFSF13B,TNFSF8,TNIP1
G-protein beta:gamma signalling	0.39	0.0625	#NUM!	AKT3,RHOA
Glutamate binding, activation of AMPA receptors and synaptic plasticity	0.39	0.0625	#NUM!	CAMK2A,DLG4
rRNA processing	0.39	0.0625	#NUM!	MT-RNR1,MT-RNR2
Cellular response to heat stress	0.384	0.0515	1.342	BAG1,CAMK2A,EEF1A1,HSPA8,MAPKAPK2
TGF-β Signaling	0.384	0.0515	0	BMP2,IRF7,JUN,RAP2B,SERPINE1
GP1b-IX-V activation signalling	0.384	0.0833	#NUM!	FLNA
Hematopoiesis from Multipotent Stem Cells	0.384	0.0833	#NUM!	CSF1
γ-glutamyl Cycle	0.384	0.0833	#NUM!	OPLAH
p38 MAPK Signaling	0.376	0.05	2.449	EEF2K,IL1RN,IRAK3,MAPKAPK2,MAX,STAT1
Protein folding	0.375	0.051	1.342	CCT2,CCT5,PFDN5,TBCA,TUBB4A
The citric acid (TCA) cycle and respiratory electron transport	0.368	0.0545	#NUM!	CS,IDH3B,LDHA
HSP90 chaperone cycle for steroid hormone receptors in the presence of ligand	0.368	0.0545	#NUM!	CAPZA2,HSPA8,TUBB4A
Deadenylation-dependent mRNA decay	0.368	0.0545	#NUM!	EIF4B,PABPC1,TUT4
E3 ubiquitin ligases ubiquitinate target proteins	0.368	0.0545	#NUM!	HLA-A,PRKDC,RPS27A
Neuroprotective Role of THOP1 in Alzheimer's Disease	0.36	0.0492	#NUM!	DPP7,HLA-A,HLA-E,HPN,KLK8,ST14
Antimicrobial peptides	0.359	0.0588	#NUM!	RNASE6,SLC11A1
Fatty Acid β-oxidation I	0.359	0.0588	#NUM!	ACSL5,SLC27A1
Metabolism of folate and pterines	0.358	0.0769	#NUM!	SHMT2
Azathioprine ADME	0.358	0.0769	#NUM!	XDH
NAD biosynthesis II (from tryptophan)	0.358	0.0769	#NUM!	HAAO
NAD Phosphorylation and Dephosphorylation	0.358	0.0769	#NUM!	NADK
UDP-N-acetyl-D-galactosamine Biosynthesis II	0.358	0.0769	#NUM!	GPI
LPS/IL-1 Mediated Inhibition of RXR Function	0.358	0.0467	#NUM!	ACSL5,ALDH5A1,APOE,CHST1,CHST2,CPT1C,FABP5,HS3ST3B1,IL1RN,JUN,SLC27A1,WSCD1
VDR/RXR Activation	0.356	0.0513	#NUM!	CEBPB,PRKCE,RXRG,SPP1
Folate Signaling Pathway	0.356	0.0536	#NUM!	CD274,NFKB2,SHMT2
G alpha (s) signalling events	0.355	0.0483	1.134	ADCY5,GNAI2,GNAI3,GPR84,GRK3,PDE3B,PTGER4
Thyroid Cancer Signaling	0.347	0.0506	1	AKT3,CDH1,JUN,RAP2B
Metabolism of steroid hormones	0.345	0.0571	#NUM!	STAR,TSPO
Superpathway of Inositol Phosphate Compounds	0.344	0.0464	1	ATP1A2,IGBP1,PDCD1,PIP4K2B,PLCE1,PLCG2,PLCH1,PPM1L,PPP2R3A,PTPRC,SYNJ2
Glucose metabolism	0.338	0.05	2	ALDOA,GPI,PCK2,PKM
Carnitine metabolism	0.335	0.0714	#NUM!	PRKAA2
Regulation of TP53 Activity through Association with Co-factors	0.335	0.0714	#NUM!	AKT3
Glutamate and glutamine metabolism	0.335	0.0714	#NUM!	RIMKLB
Interleukin-15 signaling	0.335	0.0714	#NUM!	IL2RG
DNA Double-Strand Break Repair by Homologous Recombination	0.335	0.0714	#NUM!	ABL1
DNA Double-Strand Break Repair by Non-Homologous End Joining	0.335	0.0714	#NUM!	PRKDC
Leukotriene Biosynthesis	0.335	0.0714	#NUM!	ALOX5AP
Phenylalanine Degradation IV (Mammalian, via Side Chain)	0.335	0.0714	#NUM!	ACSF3
Colanic Acid Building Blocks Biosynthesis	0.335	0.0714	#NUM!	GPI
WNT/SHH Axonal Guidance Signaling Pathway	0.328	0.047	0.378	ADCY5,CAMK2A,FGR,FYN,FZD4,HCK,ITPR3
Metabolism of water-soluble vitamins and cofactors	0.324	0.0508	#NUM!	FASN,HLCS,SLC2A1
PI Metabolism	0.32	0.0488	2	ARF3,PIP4K2B,PLEKHA1,SYNJ2
Endometrial Cancer Signaling	0.313	0.05	#NUM!	AKT3,CDH1,RAP2B
Retinoic acid Mediated Apoptosis Signaling	0.313	0.05	#NUM!	PARP14,PARP9,RXRG
YAP1- and WWTR1 (TAZ)-stimulated gene expression	0.313	0.0667	#NUM!	HIPK2
Chaperone Mediated Autophagy Signaling Pathway	0.308	0.0441	0.756	ATP6AP1,ATP6V0D1,ATP6V0D2,ATP6V1C1,BAG1,CTSA,EEF1A1,EPS8,FCER1G,HIF1A,HSPA8,MMP12,MMP14,MMP15,MMP28,NFE2L2,NFKB2,PEA15,PRKAA2,PRKAB1,PSMB1,PSMB10,PSMB8,PSME1,PSME2,RAC1,TPD52,TPT1
Cell Cycle Regulation by BTG Family Proteins	0.305	0.0526	#NUM!	PPM1L,PPP2R3A
Kinesins	0.304	0.0492	#NUM!	KIF20A,KIF21B,TUBB4A
Primary Immunodeficiency Signaling	0.304	0.0492	#NUM!	IL2RG,PTPRC,TAP1
Heparan Sulfate Biosynthesis (Late Stages)	0.303	0.0476	#NUM!	CHST1,CHST2,HS3ST3B1,WSCD1
Granzyme B Signaling	0.294	0.0625	#NUM!	PRKDC
Extrinsic Prothrombin Activation Pathway	0.294	0.0625	#NUM!	F13A1
[truncated: 216 more rows]

## Sheet: Additional File 2d
Additional File 2d. IPA canonical pathway (FDR < 5%) of Old Sex DEG (OF vs. OM)
[truncated: 505 more rows]

[truncated: 3 more sheets: Additional File 2e, Additional File 2f, Additional File 2g]
