# Supplementary material for: Microglia undergo sex-dimorphic transcriptional and metabolic rewiring during aging
Source: J Neuroinflammation. 2024 Jun 5;21:150. doi: 10.1186/s12974-024-03130-7 (PMC11155174; doi:10.1186/s12974-024-03130-7)
Supplement: Supplementary file 3 — Supplementary Material 3 [file 12974_2024_3130_MOESM3_ESM.xlsx]

## Sheet: Index
	Additional File 1											Related figure
	a	Sex-associated genes (female vs. male, age covariate; DEseq2, FDR <5%)										Figure 1c
	b	Aging-associated genes (old vs. young, sex covariate; DEseq2, FDR <5%)										Figure 1d
	c	Sex DEG (female vs. male; DEseq2, FDR <5%) common to young and old										Figure 1e, g, h
	d	Sex DEG (female vs. male; DESeq2, FDR <5%) specific to young										Figure 1e, g
	e	Sex DEG (female vs. male; DEseq2, FDR <5%) specific to old										Figure 1e, h
	f	Aging DEG (old vs. young; DEseq2, FDR <5%) common to female and male										Figure 1f, i, j
	g	Aging DEG (old vs. young; DEseq2, FDR <5%) specific to female										Figure 1f, i
	h	Aging DEG (old vs. young; DEseq2, FDR <5%) specific to male										Figure 1f, j

## Sheet: Additional File 1a
Additional File 1a. Sex-associated genes (female vs. male, age covariate; DEseq2, FDR <5%)
Gene	baseMean	log2FoldChange	lfcSE	stat	pvalue	padj
Ddx3x	7477.29	0.320577	0.0696289	4.60408	4.14289e-06	0.00339855
Tnip1	1030.23	0.348417	0.0913517	3.81402	0.000136726	0.0420605
Akap5	429.147	0.570451	0.127775	4.4645	8.02577e-06	0.00519774
Kdm5c	2276.56	0.575249	0.0441583	13.027	8.59335e-39	1.51059e-35
Cd63	2275.84	0.382337	0.0976985	3.91343	9.09924e-05	0.0300609
Rgs1	280.801	0.596041	0.135341	4.40399	1.06279e-05	0.00653881
Tspan18	1121.47	-0.372075	0.082739	-4.49697	6.89283e-06	0.00471201
Fabp5	273.238	1.04874	0.242684	4.32142	1.55026e-05	0.00867089
Col15a1	1742.25	-0.280639	0.0686031	-4.09077	4.29942e-05	0.0193163
Slc2a5	5071.74	-0.271051	0.0712269	-3.80546	0.000141541	0.0424797
Nos3	284.663	-0.580401	0.147614	-3.93187	8.42862e-05	0.0300609
Pf4	136.97	-0.763729	0.193616	-3.94455	7.99514e-05	0.0300609
Aldoa	5344.53	0.310611	0.0619284	5.01565	5.28541e-07	0.000591245
Chp2	83.1795	-0.8573	0.176279	-4.86332	1.15433e-06	0.00118367
Adgrg1	13492.2	-0.224838	0.0573545	-3.92015	8.84926e-05	0.0300609
Myo1e	1201.49	0.453316	0.107162	4.2302	2.33483e-05	0.0124913
Gas7	526.354	0.657308	0.164588	3.99365	6.5065e-05	0.0266875
Ucp2	7674.48	0.200082	0.0512726	3.90232	9.52762e-05	0.0300609
Eif2s3x	1137.45	0.657149	0.0730397	8.99716	2.31641e-19	3.16704e-16
Rif1	1438.08	-0.169283	0.0420434	-4.02639	5.664e-05	0.0240329
Kdm6a	1186.58	0.750212	0.075268	9.96721	2.12098e-23	3.26234e-20
Cpq	356.996	0.534193	0.136831	3.90404	9.4599e-05	0.0300609
F13a1	971.929	-0.616723	0.14778	-4.17326	3.0027e-05	0.0153951
Atp1a3	877.148	0.482776	0.116499	4.14403	3.41261e-05	0.0167969
Ikbke	113.505	0.833826	0.213616	3.90339	9.48534e-05	0.0300609
Pbxip1	3070.5	0.258796	0.0548866	4.71511	2.41581e-06	0.00228665
Adrb2	1474.92	-0.281242	0.064527	-4.35852	1.30944e-05	0.00767268
Kdm5d	439.59	-6.9775	0.490429	-14.2273	6.19873e-46	1.27126e-42
Ddn	261.475	-0.559804	0.142752	-3.9215	8.79988e-05	0.0300609
Cxcl12	788.615	-0.615344	0.150611	-4.08565	4.39541e-05	0.0193163
Pgk1	865.55	0.603331	0.146692	4.11291	3.90694e-05	0.0184904
Gpx1	1903.18	0.397111	0.0861262	4.6108	4.01123e-06	0.00339855
Uty	284.773	-9.0378	0.449401	-20.1108	5.93893e-90	3.65393e-86
Ddx3y	692.209	-12.5929	0.653713	-19.2637	1.08353e-82	4.44426e-79
Eif2s3y	339.278	-9.94008	0.564983	-17.5936	2.75842e-69	8.4856e-66
Ecscr	2292.67	-0.323347	0.0819704	-3.94467	7.99091e-05	0.0300609
Cass4	886.594	-0.421978	0.0930214	-4.53636	5.72333e-06	0.0044016
Gas2l3	293.563	0.57513	0.127603	4.50719	6.56906e-06	0.00471201
Gm2223	390.392	0.974377	0.130634	7.45881	8.73059e-14	1.0743e-10
Xist	13458.4	10.6346	0.405396	26.2325	1.13205e-151	1.39298e-147
Gm26992	315.517	11.4787	0.663355	17.304	4.3847e-67	1.07907e-63

## Sheet: Additional File 1b
Additional File 1b. Aging-associated genes (old vs. young, sex covariate; DEseq2, FDR <5%)
Gene	baseMean	log2FoldChange	lfcSE	stat	pvalue	padj
Gnai3	1089.27	0.0208314	0.00459745	4.53107	5.86854e-06	0.000107986
Klf6	1630.58	0.0210231	0.00495085	4.24635	2.17278e-05	0.000329011
Tbx2	82.3593	-0.0590925	0.0149601	-3.95001	7.81479e-05	0.000988408
Fer	901.796	-0.0124332	0.00456107	-2.72594	0.0064118	0.0362012
Axin2	202.578	-0.0393151	0.0120653	-3.25853	0.0011199	0.0091015
Pih1d2	22.3433	-0.124187	0.0341629	-3.63515	0.000277819	0.00291664
Ccnd2	322.597	-0.0539688	0.0133414	-4.04522	5.22734e-05	0.000695013
Tspan32	152.846	0.0397178	0.0121962	3.25658	0.00112762	0.00915401
Trim25	1186.31	0.0203863	0.00544418	3.74461	0.000180678	0.00203181
Scpep1	975.87	0.0463979	0.00617172	7.51783	5.56927e-14	4.81897e-12
Itgb2	9618.8	0.0405313	0.00478105	8.47748	2.30116e-17	2.98671e-15
Tpd52l1	56.2434	-0.115137	0.0262154	-4.39196	1.12335e-05	0.000190471
Arvcf	1564.64	-0.0128561	0.00477038	-2.69498	0.00703918	0.0387795
Comt	2291.04	0.00991577	0.00347102	2.85674	0.00428023	0.0263753
Trappc10	1779.83	0.00966464	0.00362395	2.66688	0.00765591	0.0413722
Mx1	314.356	0.102112	0.0130469	7.82657	5.0136e-15	4.81593e-13
Fap	48.3568	-0.116772	0.0357804	-3.26357	0.00110017	0.00897464
Cttnbp2	65.6384	-0.0730925	0.0265592	-2.75206	0.00592215	0.0339354
Galnt1	2633.85	0.0108875	0.00306135	3.55643	0.000375925	0.00373782
Acvrl1	795.645	0.0243015	0.00646066	3.76145	0.000168928	0.00191052
Itga5	818.3	0.0508812	0.00581083	8.75628	2.018e-18	3.03465e-16
Gabra2	15.156	-0.103366	0.0339671	-3.04313	0.00234131	0.0163839
Sox9	305.892	-0.0935842	0.0231559	-4.04148	5.31143e-05	0.000702765
Hnrnpd	2093.11	0.0108187	0.0035001	3.09097	0.00199504	0.014462
Gm2a	3047.29	0.0371426	0.00456395	8.13825	4.01029e-16	4.60233e-14
Hk2	7277.17	0.0117521	0.00427831	2.74689	0.00601635	0.034378
Myo18a	7726.73	-0.0115681	0.00279302	-4.14181	3.44577e-05	0.000490758
Haao	221.724	0.0618116	0.0108298	5.70753	1.14626e-08	4.15876e-07
Cd52	790.386	0.0961531	0.00811171	11.8536	2.06125e-32	1.40455e-29
Kat2b	952.544	-0.021192	0.00689469	-3.07367	0.00211446	0.0151464
Icosl	1970.59	0.0204216	0.00475654	4.29338	1.75972e-05	0.000274925
Rpl13	3327.76	0.045715	0.00580266	7.87829	3.31889e-15	3.3045e-13
Slc5a5	41.7146	-0.101071	0.0303209	-3.33338	0.000857975	0.00730787
Usp32	1122.83	-0.0125483	0.00461214	-2.72071	0.00651418	0.0365521
Mmp11	47.8258	-0.0694241	0.0174431	-3.98003	6.89067e-05	0.000884695
Mmp14	921.846	0.043468	0.00641727	6.7736	1.25616e-11	7.65102e-10
Oxa1l	895.964	0.0109181	0.00363444	3.00408	0.00266389	0.0182431
Ccl3	454.926	0.117693	0.0159237	7.39103	1.45698e-13	1.18102e-11
Snapin	617.782	0.0151052	0.00450842	3.35044	0.000806838	0.00694465
Epn2	641.01	-0.0198468	0.0064546	-3.07483	0.00210624	0.0151112
N4bp3	100.907	-0.0808206	0.0152881	-5.28649	1.24683e-07	3.59143e-06
Mfsd10	318.458	0.0301708	0.00772542	3.9054	9.40706e-05	0.00115366
Luzp1	1031.17	-0.0164199	0.00523926	-3.13402	0.00172431	0.0128806
Lgals9	2751.91	0.0132464	0.00412842	3.20859	0.00133388	0.0104821
Oas1c	28.366	0.0902404	0.0235633	3.8297	0.0001283	0.00150407
Sema6b	136.42	0.0315085	0.00930944	3.38457	0.000712893	0.00631895
Uhrf1	93.1871	0.0447906	0.0133444	3.3565	0.000789362	0.00683364
Hpn	251.175	0.0414855	0.00737588	5.62448	1.86067e-08	6.38926e-07
Ckb	6096.52	-0.013593	0.00335315	-4.0538	5.03927e-05	0.000673292
Itgb7	68.4666	0.0774218	0.028062	2.75896	0.00579859	0.0333875
Pfdn5	1310.29	0.0358912	0.00572191	6.27259	3.5509e-10	1.69056e-08
Efnb2	183.643	-0.0435744	0.0101467	-4.29445	1.75129e-05	0.000274214
Cct3	994.432	0.0133784	0.00483981	2.76424	0.00570554	0.0330086
Glmp	1034.99	0.0241826	0.00533813	4.53017	5.89371e-06	0.000108358
Snd1	2341.04	0.0112928	0.00332211	3.3993	0.000675594	0.0060548
Col18a1	152.07	-0.0460746	0.017352	-2.65529	0.00792402	0.0424425
Slc19a1	289.838	-0.0289885	0.00934734	-3.10126	0.00192699	0.0140606
Tubb6	190.447	0.0424467	0.00965608	4.39586	1.10338e-05	0.000187522
Itga3	104.225	-0.101106	0.0252996	-3.99635	6.43275e-05	0.00083641
Tubb5	5389.97	0.0292324	0.00336468	8.68802	3.68816e-18	5.36136e-16
Ell2	295.613	0.0648146	0.011109	5.83443	5.39759e-09	2.08678e-07
Tcea3	35.8909	-0.112952	0.0252287	-4.47715	7.56466e-06	0.000134104
Akr1b3	879.345	0.0150615	0.00555769	2.71003	0.00672772	0.0374707
Marveld3	12.2128	-0.152393	0.0537463	-2.83541	0.00457666	0.0277668
Il16	3425.31	-0.0100554	0.00367778	-2.73408	0.00625541	0.035456
Naglu	1884.86	0.0208166	0.00528981	3.93523	8.31156e-05	0.00104157
Tspan33	385.26	-0.024768	0.00930879	-2.66071	0.00779771	0.0419514
Folh1	7.62025	-0.142339	0.0492871	-2.88796	0.00387744	0.0242953
Rtcb	1671.11	0.0368668	0.0046585	7.91388	2.49496e-15	2.56616e-13
Capns1	1648.72	0.0170965	0.00394045	4.33872	1.43312e-05	0.000233377
Lrp3	61.4077	-0.120481	0.0285549	-4.21927	2.4509e-05	0.000364791
Folr1	252.641	-0.165425	0.0406996	-4.06453	4.81292e-05	0.000646615
Rac1	7106.32	0.0148372	0.0031748	4.67343	2.96216e-06	6.03644e-05
Nfix	2493.98	-0.0131961	0.00328212	-4.02059	5.80525e-05	0.000763011
Slc1a5	90.438	0.043934	0.0156591	2.80566	0.00502142	0.0298914
Vwf	709.003	0.0299304	0.0102284	2.92621	0.00343121	0.0221256
Siae	479.536	0.0290542	0.00937474	3.0992	0.00194042	0.0141319
Fam50a	711.57	0.0211036	0.00632621	3.3359	0.000850232	0.00726347
Grik3	17.06	-0.121442	0.0360965	-3.36438	0.000767171	0.00670199
Gria3	17.4826	-0.0773162	0.0277386	-2.78732	0.00531467	0.0311848
Blvra	305.775	0.0248809	0.0080129	3.1051	0.00190216	0.013909
Ssr4	1312.01	0.0308312	0.004882	6.31529	2.69664e-10	1.31839e-08
Bcap31	802.663	0.0188859	0.00477189	3.95774	7.56608e-05	0.000961412
Cd3g	12.8573	0.182535	0.0488133	3.73945	0.000184422	0.00206597
Slc39a13	626.529	-0.0195475	0.00597514	-3.27148	0.00106987	0.00875693
Vrk3	376.093	0.0202576	0.00545176	3.71579	0.000202571	0.00223648
Mov10	601.55	0.0129202	0.00480719	2.68768	0.00719494	0.039488
Peg3	605.768	-0.113349	0.0234938	-4.82465	1.4025e-06	3.12057e-05
Metrn	143.913	-0.0447804	0.0132645	-3.37596	0.000735584	0.00648844
Irf9	1112.82	0.0418773	0.0064376	6.50511	7.76387e-11	4.19038e-09
Ncan	130.993	-0.0617354	0.0154398	-3.99847	6.37544e-05	0.000831438
Use1	921.424	0.0281036	0.0055145	5.09631	3.46335e-07	8.87408e-06
Dyrk1b	467.319	-0.0288822	0.00702621	-4.11064	3.94564e-05	0.00054869
Abhd3	144.815	-0.0348251	0.0104155	-3.34359	0.000827012	0.00708844
Tiam1	908.805	-0.0338662	0.00627945	-5.39318	6.92223e-08	2.11399e-06
Ikzf4	15.6355	-0.126087	0.0417118	-3.02281	0.00250438	0.0173193
Mien1	126.357	0.028795	0.0107189	2.68637	0.0072232	0.0395733
Axl	3186.56	0.151304	0.0126628	11.9487	6.59264e-33	4.79175e-30
Naa20	239.033	0.0245223	0.00940621	2.60703	0.00913322	0.0471584
Mea1	507.752	0.0184039	0.00699224	2.63205	0.00848719	0.044615
Kdelr1	600.991	0.0244059	0.00557774	4.37558	1.21108e-05	0.000201828
Btbd6	630.515	-0.0182983	0.00683184	-2.67839	0.00739763	0.0403163
Hdgfl2	1489.33	-0.0107858	0.00411188	-2.62308	0.00871382	0.0454883
Nab1	846.484	0.0290315	0.0055517	5.2293	1.70151e-07	4.7083e-06
Lamb1	217.705	-0.121492	0.0331565	-3.66421	0.000248103	0.00264801
Timm44	1083.43	0.014637	0.00373158	3.92247	8.76463e-05	0.00109022
Ap2a2	2044.99	-0.00952198	0.00359192	-2.65094	0.00802677	0.0428454
Relb	606.98	0.0339083	0.00745522	4.54826	5.40923e-06	0.000100638
Apoe	91218.9	0.152408	0.0121127	12.5825	2.63587e-36	2.61251e-33
Apoc2	24.7755	0.272163	0.0437112	6.22638	4.77338e-10	2.2005e-08
Rab8a	865.106	0.0154808	0.00543517	2.84826	0.00439585	0.0269125
Hmgn2	753.968	0.0137791	0.00523354	2.63284	0.00846742	0.0445433
Cdk12	2211.97	-0.0117471	0.00429289	-2.73641	0.00621127	0.0352555
Tbc1d8	1357.59	0.0431988	0.00603084	7.16299	7.89356e-13	5.91475e-11
Sri	833.334	0.0204637	0.00439077	4.66063	3.15246e-06	6.37874e-05
Ebi3	310.856	0.0304989	0.0079975	3.81355	0.000136984	0.00159277
Edar	4.64091	-0.263417	0.0672979	-3.9142	9.07062e-05	0.00112123
Dlgap1	179.06	-0.0911664	0.0136645	-6.67176	2.52746e-11	1.4503e-09
Hck	2385.01	0.0211259	0.00432912	4.87996	1.06107e-06	2.42016e-05
Abhd17a	492.948	0.0150037	0.00489551	3.06479	0.00217824	0.0155065
Ccdc65	13.7934	-0.145523	0.0475079	-3.06314	0.00219029	0.015572
Pld3	2556.78	0.0710897	0.00618892	11.4866	1.5403e-30	7.63323e-28
Grik5	146.048	-0.0633769	0.0148068	-4.28025	1.86683e-05	0.000289518
Rabac1	744.797	0.0192611	0.00630282	3.05595	0.00224347	0.0158673
Etv3	1808.94	0.0183323	0.00424877	4.31472	1.59808e-05	0.000254166
Elavl3	41.056	-0.0684835	0.0206303	-3.31956	0.000901602	0.0076052
St8sia6	886.488	0.107955	0.00981652	10.9972	3.93987e-28	1.5909e-25
Rps11	2657.85	0.0428366	0.00585537	7.31578	2.55897e-13	2.02168e-11
Supt5	3298.51	0.00856841	0.00320891	2.67019	0.00758074	0.0411189
Bicd1	70.1389	-0.079307	0.0236923	-3.34737	0.000815828	0.00700636
Ncstn	2374.09	0.0123598	0.00392437	3.1495	0.00163551	0.0123527
Phyhip	86.4054	-0.10231	0.021889	-4.67406	2.95298e-06	6.02337e-05
Crhr2	32.7185	-0.13764	0.0425262	-3.23658	0.00120971	0.00971556
Cyp4f18	76.0652	0.152076	0.0265699	5.72362	1.04276e-08	3.84078e-07
Dusp3	1373.2	0.0161694	0.00398146	4.06116	4.88298e-05	0.000655221
Prodh	281.559	-0.0437874	0.0112335	-3.89792	9.7023e-05	0.0011852
Ddr1	194.531	-0.10906	0.0227088	-4.80253	1.56672e-06	3.42651e-05
Has1	22.8755	-0.144865	0.0413478	-3.50357	0.000459058	0.00439989
Kif20a	53.197	0.0588926	0.0155279	3.79269	0.000149026	0.0017166
Dnase2a	1850.67	0.025773	0.00408519	6.30889	2.81046e-10	1.36791e-08
Calr	14461.4	0.0163234	0.00518881	3.14588	0.00165586	0.0124977
Nfat5	3429.18	-0.0134282	0.00312645	-4.29502	1.74676e-05	0.000274177
Nqo1	29.1111	-0.143364	0.035527	-4.03535	5.45217e-05	0.00071877
Il7r	377.74	-0.034474	0.0098428	-3.50247	0.000460974	0.00441438
Rpl8	6640.38	0.0337401	0.00403356	8.36484	6.01986e-17	7.54385e-15
Grm3	85.9545	-0.0617817	0.0191793	-3.22127	0.00127623	0.0101304
Stat3	3050.26	0.0189815	0.00438561	4.32813	1.50383e-05	0.000242357
Angptl2	273.575	-0.0685344	0.0127488	-5.37575	7.62662e-08	2.30012e-06
Kifc2	217.985	-0.0277709	0.00907425	-3.06041	0.00221037	0.0156999
Psap	45759.4	0.0278346	0.00361182	7.70653	1.29288e-14	1.1845e-12
Atn1	1929.12	-0.0199976	0.00579029	-3.45365	0.000553052	0.00512725
Phb2	870.387	0.0203916	0.00499004	4.08645	4.38019e-05	0.000601448
Ptpn6	6655.13	0.0216877	0.00494412	4.38657	1.15151e-05	0.000194384
Eno2	137.765	-0.0627315	0.0193159	-3.24765	0.0011636	0.00940763
Atp6v1f	622.956	0.0173846	0.00517342	3.36037	0.000778379	0.00676736
Il12b	6.04009	0.174454	0.059392	2.93732	0.0033106	0.0215357
Clcn5	829.648	-0.0180629	0.00616727	-2.92883	0.00340244	0.0219986
Utp20	1136.78	0.0137054	0.00428237	3.20043	0.00137223	0.0107438
Sst	13.5283	-0.0895431	0.032414	-2.76248	0.00573635	0.0331218
Coro1c	2030	0.0414115	0.0041069	10.0834	6.54255e-24	1.65884e-21
Ctse	52.9948	0.15886	0.0264844	5.99824	1.99467e-09	8.26878e-08
Ndrg2	408.179	-0.0502092	0.0124466	-4.03398	5.48397e-05	0.000722526
Arhgef40	5629.2	-0.0151694	0.00312001	-4.86198	1.16219e-06	2.62878e-05
Nkg7	6.59359	0.178621	0.0623055	2.86687	0.00414559	0.0256924
Stxbp2	1147.05	0.0238987	0.00468208	5.10428	3.32058e-07	8.53835e-06
Chn2	1552.36	-0.0121345	0.00392095	-3.09479	0.00196954	0.0143248
Aqp1	164.52	-0.168548	0.0498957	-3.37801	0.000730116	0.00644541
Arid3b	1570.9	-0.0121616	0.00393982	-3.08685	0.00202287	0.0146346
Myo9b	6442.3	0.0269278	0.00413053	6.51922	7.06716e-11	3.83332e-09
Hdac9	714.826	-0.0302658	0.0052475	-5.76766	8.03785e-09	3.00627e-07
Ly9	891.06	0.137538	0.00937624	14.6688	1.02137e-48	3.71185e-45
Cd244a	124.607	0.0905122	0.0139939	6.46799	9.93168e-11	5.25632e-09
Adgre1	5470.33	0.0188092	0.0044949	4.18457	2.8571e-05	0.000414222
Dlst	1871.5	-0.00880102	0.00339918	-2.58916	0.00962104	0.0491189
Ap1s1	220.253	0.018585	0.00707384	2.62729	0.00860688	0.0451029
Nes	1017.95	0.0525348	0.00731499	7.1818	6.87999e-13	5.19094e-11
Bcan	384.324	-0.0620337	0.0113339	-5.4733	4.41725e-08	1.40405e-06
Rasa4	2822.83	0.0102156	0.00389544	2.62244	0.00873027	0.0455524
Chd5	132.579	-0.054532	0.015613	-3.49273	0.000478109	0.00454261
Cstb	190.85	0.067118	0.011459	5.85722	4.70676e-09	1.84466e-07
Cd44	263.012	0.136893	0.0272737	5.01925	5.18737e-07	1.26099e-05
Slc1a2	3228.22	-0.0452505	0.0072951	-6.20287	5.54432e-10	2.53446e-08
Wdr1	5675.43	0.00995182	0.00355026	2.80313	0.00506097	0.0300679
Man2b1	18317.7	0.0304948	0.00389538	7.82846	4.9388e-15	4.77541e-13
Dnah2	113.079	-0.0882156	0.0237643	-3.7121	0.000205547	0.00226247
Prlr	957.099	-0.153373	0.0459524	-3.33764	0.000844917	0.00722204
Hmox1	435.677	0.0690753	0.010853	6.36463	1.95763e-10	9.82964e-09
Il27ra	21.8613	0.158952	0.0350077	4.54049	5.61236e-06	0.000103886
Ddx39	432.854	0.0197412	0.00734362	2.68821	0.00718369	0.039456
Usp40	1257.66	-0.0111063	0.00358316	-3.09958	0.00193793	0.0141208
Celf1	2952.23	-0.0102141	0.00336448	-3.03586	0.00239847	0.0167409
Por	1032.02	0.0143865	0.0042012	3.42439	0.00061618	0.00562168
Igf1r	2545.87	-0.0191881	0.00619845	-3.09563	0.00196393	0.0142936
Adcy9	1125.16	-0.012973	0.00491315	-2.64047	0.00827916	0.0438066
Mef2c	8108.05	-0.0100066	0.00339201	-2.95005	0.00317723	0.0208109
Mrvi1	82.6399	-0.0426088	0.0134466	-3.16875	0.00153098	0.0117216
Mthfd2	346.482	0.04694	0.0106031	4.42702	9.55426e-06	0.000164949
Cs	1289.61	0.0148621	0.00376072	3.95193	7.75233e-05	0.000981279
Ranbp1	631.061	0.0224046	0.00664142	3.37347	0.000742268	0.00652891
Mmp8	21.6423	0.171596	0.0448448	3.82644	0.000130012	0.00152207
Sqor	1325.84	-0.014611	0.00445726	-3.27802	0.00104539	0.00858886
Gpr108	738.849	0.0207751	0.00595392	3.48931	0.000484263	0.00459502
Apc	5505.18	-0.0187801	0.00355155	-5.28784	1.23769e-07	3.56983e-06
Ergic3	1761.72	0.0167025	0.00373293	4.47437	7.66359e-06	0.000135527
Nr2c2	1878.75	-0.0106684	0.00397118	-2.68646	0.00722139	0.0395733
Otx1	22.0771	-0.112831	0.0401512	-2.81016	0.00495171	0.0295571
Itgae	207.727	-0.0388012	0.0113137	-3.42959	0.000604488	0.00552425
Ephb3	200.52	-0.0347153	0.00804229	-4.31659	1.58457e-05	0.000252386
Clint1	3127.61	0.0104754	0.00389719	2.68793	0.00718972	0.0394792
Htra1	150.579	-0.0452153	0.0120936	-3.73878	0.000184917	0.00206881
Fblim1	540.41	0.07093	0.0064951	10.9205	9.19395e-28	3.51709e-25
Epor	34.0014	-0.0853849	0.02074	-4.11691	3.83979e-05	0.00053725
Atp6v1b2	1638.04	0.0145261	0.00451647	3.21624	0.00129882	0.0102739
Tep1	2105.81	0.0176232	0.00457953	3.84826	0.000118961	0.00141282
Arpc2	4526.31	0.0120106	0.00318562	3.77026	0.000163079	0.00185491
Rps9	7157.14	0.0454968	0.00393254	11.5693	5.89475e-31	3.06036e-28
Cbfa2t3	2171.58	-0.0250696	0.00465531	-5.38517	7.23761e-08	2.18885e-06
Elovl1	533.776	0.0179814	0.00540362	3.32765	0.000875804	0.0074336
Nectin4	1049.75	0.0246351	0.00441128	5.58457	2.34275e-08	7.88327e-07
Rnf114	1036.16	0.0210611	0.00666446	3.16021	0.00157655	0.0120072
Cyba	2495.52	0.0473176	0.00489893	9.65877	4.51236e-22	9.8392e-20
Rundc3a	93.4231	-0.0399343	0.0123113	-3.24373	0.00117977	0.00952069
Aprt	296.499	0.0349386	0.00688336	5.07581	3.85843e-07	9.78292e-06
Aplp1	546.052	-0.106233	0.0206256	-5.15054	2.59735e-07	6.93209e-06
D130043K22Rik	12.7352	-0.141764	0.0378955	-3.74092	0.000183346	0.00205758
Gmnn	28.4773	0.084874	0.0328549	2.5833	0.009786	0.0498211
Cdk4	737.808	0.0161679	0.00532366	3.03698	0.00238959	0.0166843
B4galnt1	647.5	0.057999	0.00865572	6.70066	2.07483e-11	1.21617e-09
Tspan31	934.427	0.0164951	0.00626646	2.63228	0.00848132	0.0445949
Krt23	8.64195	-0.3513	0.0714	-4.92017	8.64693e-07	2.01009e-05
Sulf2	496.573	0.0413227	0.00854374	4.83661	1.32074e-06	2.95069e-05
Sod2	885.673	-0.0142089	0.00495562	-2.86724	0.00414075	0.0256722
P3h4	76.8108	-0.0377913	0.0120557	-3.13472	0.0017202	0.0128543
Chrd	16.9805	-0.105371	0.0407789	-2.58396	0.00976719	0.0497486
Vars	1975.18	0.0256674	0.0045297	5.66646	1.45776e-08	5.14395e-07
Neu1	652.341	0.0191006	0.00482159	3.96148	7.44858e-05	0.000948694
Clic1	2778.01	0.015805	0.0045423	3.47952	0.000502314	0.00473539
Atp1a2	2669.2	-0.0506606	0.00979066	-5.17438	2.28666e-07	6.16324e-06
M6pr	2939.18	0.022413	0.00352164	6.36437	1.96097e-10	9.82964e-09
Cct4	1455.69	0.0173451	0.004836	3.58665	0.000334952	0.00339862
Cpt1c	67.4249	-0.111505	0.0163364	-6.82556	8.75855e-12	5.53566e-10
Rhoa	5212.85	0.0161954	0.00353624	4.57985	4.65303e-06	8.92343e-05
Id3	86.5137	-0.0413776	0.014765	-2.80241	0.00507224	0.0300956
Ctsd	86009.4	0.034128	0.00741145	4.60477	4.12924e-06	8.01763e-05
Rplp1	12438.1	0.0486038	0.00518088	9.38138	6.51133e-21	1.25646e-18
Abhd8	209.216	-0.0447993	0.00991674	-4.51754	6.25616e-06	0.00011368
Fzd3	52.8926	-0.0644272	0.0218973	-2.94224	0.00325844	0.02125
Emc10	998.215	0.0182314	0.00385101	4.7342	2.19923e-06	4.64672e-05
Clstn3	34.6631	-0.0973262	0.0358938	-2.71151	0.00669782	0.0373269
Arpc5	1593.63	0.0215375	0.00344927	6.24408	4.26292e-10	2.0033e-08
Nfib	352.277	-0.0576907	0.0137803	-4.18645	2.83353e-05	0.000411627
Rbfox1	129.943	-0.0621542	0.0151203	-4.11064	3.94556e-05	0.00054869
Rps18	3133.81	0.0546319	0.00517266	10.5617	4.48564e-26	1.41753e-23
Rpl10	1581.43	0.0549548	0.0121643	4.5177	6.25139e-06	0.00011368
Rps15a	1803.96	0.0548445	0.00468475	11.707	1.17336e-31	6.56026e-29
Gprc5b	167.559	-0.0648352	0.0138898	-4.66784	3.04377e-06	6.19117e-05
Cd163	629.642	-0.0540945	0.0110582	-4.89181	9.99134e-07	2.29811e-05
Bmp7	104.974	-0.126092	0.0311743	-4.04473	5.23833e-05	0.000695494
Dynll1	715.914	0.0224749	0.00854104	2.6314	0.00850328	0.0446673
Bcl2l13	678.207	-0.0228921	0.00774017	-2.95757	0.00310078	0.0204205
Ccl8	56.1252	0.171784	0.0476364	3.60615	0.000310768	0.00319788
Mymk	265.797	0.0504241	0.00909657	5.54319	2.97005e-08	9.79759e-07
Trpm2	3718.12	0.0294413	0.00464437	6.33914	2.31048e-10	1.14241e-08
Slc16a12	53.4399	-0.0929823	0.0288323	-3.22493	0.00126002	0.0100309
Syn2	56.862	-0.0645756	0.0185645	-3.47846	0.000504313	0.00475218
Cbx5	1053.91	-0.0216348	0.00682651	-3.16923	0.00152842	0.0117097
Apobec3	1911.48	0.0293753	0.00601417	4.88434	1.03775e-06	2.37941e-05
Mcu	215.754	-0.0223689	0.00746451	-2.99671	0.00272913	0.0186172
Fxyd5	549.718	0.0903377	0.0117767	7.67091	1.70776e-14	1.53875e-12
Pou6f1	944.791	-0.0173289	0.00479266	-3.61572	0.000299513	0.00309469
Nuak2	331.782	0.0292357	0.00769841	3.79763	0.000146086	0.00168897
Ick	440.138	-0.024123	0.00513485	-4.6979	2.6285e-06	5.41724e-05
Rps25	2223.39	0.0458954	0.00503356	9.11788	7.66063e-20	1.28492e-17
Zmynd10	13.2454	-0.145489	0.0528588	-2.75241	0.00591587	0.0339283
Hyal1	74.6638	-0.0563127	0.0187919	-2.99665	0.00272962	0.0186172
Slc38a3	412.002	-0.0913043	0.0224519	-4.06667	4.76903e-05	0.000642699
Epn3	210.81	-0.169054	0.045098	-3.7486	0.000177827	0.00200182
Rnf112	26.0392	-0.0992469	0.0233286	-4.2543	2.09701e-05	0.000320029
Slc3a2	3479.76	0.0126166	0.00425279	2.96666	0.00301057	0.0199895
Pifo	15.7502	-0.245844	0.0585916	-4.19589	2.71807e-05	0.000397768
Prox1	433.401	-0.0198619	0.00585181	-3.39414	0.000688445	0.00614472
Ifi35	503.561	0.0343587	0.00678565	5.06343	4.11779e-07	1.03324e-05
Nedd8	638.918	0.0187398	0.00613617	3.054	0.00225814	0.0159452
Mrpl52	791.348	0.0419029	0.00643998	6.50668	7.68297e-11	4.157e-09
Kansl3	1554.31	-0.0112513	0.0037623	-2.99055	0.00278477	0.018893
Eya4	1164.55	0.0170559	0.00469004	3.63661	0.000276249	0.00290294
Psen2	360.436	0.034617	0.00796672	4.3452	1.3915e-05	0.00022762
Fads1	1549.21	-0.0115907	0.00397821	-2.91354	0.0035736	0.0228043
Adssl1	362.478	0.0673966	0.0115547	5.83286	5.44868e-09	2.1028e-07
Brf1	1922.31	-0.0162676	0.00528665	-3.07712	0.00209013	0.0150364
Pabpc4	930.637	0.0162046	0.0049519	3.27241	0.00106635	0.00873145
Fuz	496.658	-0.0199352	0.0056064	-3.5558	0.000376837	0.00374518
Sptbn4	90.3843	-0.0819628	0.0139912	-5.85817	4.68005e-09	1.83871e-07
Pgam1	1223.72	0.0226602	0.0051293	4.41779	9.97138e-06	0.000171202
Evi5	1632.88	-0.0134756	0.00431825	-3.12062	0.00180473	0.0133896
Evi5l	535.326	-0.0209103	0.00467238	-4.4753	7.63035e-06	0.000135158
Gltp	1305.66	0.0428196	0.00519967	8.23507	1.7946e-16	2.13831e-14
Scarf2	365.29	0.0286749	0.00647399	4.42924	9.4565e-06	0.00016352
Ubxn11	156.998	-0.0545555	0.0143997	-3.78866	0.000151463	0.00174007
Rpl15	1842.76	0.0352033	0.00462263	7.61543	2.62817e-14	2.35832e-12
Ttll5	480.717	-0.033871	0.0111683	-3.03279	0.00242306	0.0168317
Zfp715	1730.32	-0.0130868	0.00372618	-3.51211	0.000444556	0.00427971
Cdh23	2393.75	0.0360107	0.00512201	7.03057	2.05691e-12	1.45148e-10
Rps5	2553.02	0.0468751	0.00417085	11.2388	2.63061e-29	1.17062e-26
Adgrl1	568.835	-0.0436449	0.009967	-4.37894	1.19255e-05	0.000199399
Amotl1	1822.78	0.0395734	0.00720091	5.49561	3.89355e-08	1.25524e-06
Atp6v0d1	1272.54	0.0176245	0.00352366	5.00176	5.68103e-07	1.3718e-05
Zfp651	258.087	-0.0412518	0.0119759	-3.44458	0.000571948	0.00527552
Bcas1	73.2889	-0.0710102	0.020266	-3.5039	0.000458492	0.00439833
Pten	4895.31	-0.00768161	0.00276531	-2.77785	0.00547203	0.0319537
Pea15a	4273.81	0.0325332	0.00421888	7.71134	1.245e-14	1.14545e-12
Clip3	132.454	-0.059379	0.0128338	-4.62678	3.71397e-06	7.34873e-05
Myl2	83.9367	0.0375523	0.0138232	2.71661	0.00659546	0.0369417
Mcemp1	22.0782	0.176927	0.0394102	4.48937	7.14341e-06	0.000127518
Klhl3	472.657	-0.0242251	0.00739653	-3.2752	0.00105587	0.00865864
Ndufa2	455.816	0.0205921	0.00594459	3.464	0.000532199	0.00496985
Glis2	96.3205	-0.0473185	0.0164163	-2.88241	0.00394641	0.0246583
Bicc1	40.0266	-0.0757533	0.0289981	-2.61236	0.00899207	0.0466172
Tmem87b	1112.55	-0.013189	0.00508067	-2.59592	0.00943372	0.0483778
Mertk	14756.9	-0.00990963	0.00294525	-3.36462	0.000766496	0.00669878
Hps5	1213.92	0.0188661	0.00456615	4.13172	3.60057e-05	0.000509808
Map3k4	1745.25	-0.00848928	0.00317168	-2.67659	0.00743757	0.040443
Blk	6.07874	0.320901	0.0885829	3.62261	0.00029165	0.00303697
Ankrd28	411.267	-0.0306647	0.00749839	-4.0895	4.323e-05	0.00059397
Wdfy2	2434.23	-0.0159037	0.0046772	-3.40027	0.000673193	0.00604073
Camta1	189.322	-0.0314207	0.00989984	-3.17386	0.00150426	0.0115698
Csf1	1116.42	0.108994	0.00882968	12.3441	5.24236e-35	4.57239e-32
Kif1a	793.858	-0.0360381	0.012664	-2.8457	0.00443133	0.0270431
Tex261	1175.17	0.0103287	0.00327519	3.15363	0.00161254	0.0122131
Fam120b	1475.27	-0.0101555	0.00289846	-3.50376	0.000458734	0.00439872
Psmb1	976.315	0.0232767	0.00453224	5.13579	2.80957e-07	7.41601e-06
Elmo3	150.264	-0.0450441	0.0133242	-3.38062	0.000723224	0.00639234
Yes1	634.38	-0.0203752	0.00479546	-4.24884	2.14878e-05	0.000326208
Efr3a	1682.17	0.0095931	0.00364485	2.63196	0.00848934	0.0446156
Trappc2l	158.653	0.030612	0.0110799	2.76285	0.00572997	0.0331139
Ddx19a	1013.85	0.0144685	0.00538134	2.68864	0.00717446	0.0394252
Galns	319.215	0.0278254	0.0082657	3.36637	0.00076165	0.00666444
Ptgds	496.393	-0.111551	0.0236552	-4.71572	2.40855e-06	5.04501e-05
Edf1	1046.22	0.0199275	0.0046114	4.32137	1.55064e-05	0.000248939
Npdc1	93.5571	-0.0498764	0.0153898	-3.24088	0.0011916	0.00959842
Aldh1a3	24.0332	-0.0861863	0.0291878	-2.95282	0.00314887	0.0206749
Sirt2	1855.73	0.0176137	0.0045335	3.88524	0.000102231	0.00123773
Cnksr3	223.708	-0.0298846	0.0096766	-3.08834	0.00201281	0.0145715
Map2	346.927	-0.0605694	0.00892906	-6.7834	1.17378e-11	7.18943e-10
Lage3	51.4771	0.0429029	0.0143358	2.99272	0.00276504	0.0188018
Sash1	620.321	-0.0379813	0.00890615	-4.26462	2.00246e-05	0.000308796
Slamf6	274.197	0.0343411	0.00841887	4.07907	4.52166e-05	0.000617375
Cybb	1670.84	0.105354	0.0156127	6.74794	1.49955e-11	9.0325e-10
Pcolce2	80.9789	-0.158799	0.0455858	-3.48351	0.000494882	0.00467544
Cd48	586.732	0.071316	0.00565142	12.6191	1.65613e-36	1.8056e-33
Cd83	1320.5	0.0657112	0.00864508	7.60099	2.93869e-14	2.61543e-12
Ager	69.1326	-0.0454721	0.0166129	-2.73716	0.00619729	0.0352001
Prrt1	44.3644	-0.0903105	0.0173966	-5.19126	2.08874e-07	5.70026e-06
Lpl	1840.12	0.203502	0.014777	13.7715	3.78267e-43	6.87342e-40
Atp6v0e	629.597	0.0257744	0.00599432	4.2998	1.70955e-05	0.000269536
Ttbk1	179.098	-0.0420821	0.00919239	-4.57793	4.69596e-06	8.98994e-05
Lama5	682.269	-0.0693916	0.0173791	-3.99282	6.52933e-05	0.000843937
Steap1	32.8552	-0.148344	0.0421352	-3.52068	0.00043044	0.00416418
Steap2	275.702	-0.187476	0.0466666	-4.01736	5.88543e-05	0.000772617
Hspa8	16317.7	0.0316415	0.00492156	6.42916	1.2831e-10	6.67733e-09
Capza2	6067.14	0.0154993	0.00333777	4.64361	3.42374e-06	6.86164e-05
Aph1a	929.346	0.0147668	0.00471721	3.1304	0.0017457	0.0130181
Tab2	4523.74	-0.0102805	0.00263126	-3.90708	9.34199e-05	0.00114697
Med28	759.817	0.0249268	0.00609362	4.09063	4.30198e-05	0.000591455
Qdpr	502.306	0.0154684	0.00571278	2.70768	0.00677563	0.0376775
Tnr	80.1286	-0.0851872	0.021746	-3.91738	8.95169e-05	0.00111031
Sqstm1	3205.72	0.022413	0.0037033	6.05217	1.42908e-09	6.09804e-08
Nfe2l2	2839.55	0.025045	0.00413504	6.05676	1.3889e-09	5.95327e-08
Rxrg	220.584	0.280384	0.0307066	9.13105	6.78372e-20	1.14666e-17
Fcrls	19719.6	-0.0162958	0.00450703	-3.61564	0.000299605	0.00309469
Prpsap1	931.04	0.0133016	0.00443653	2.99819	0.00271586	0.0185466
Fam184b	47.5611	-0.0904397	0.0236891	-3.81777	0.000134661	0.00156936
Castor2	420.036	-0.0224436	0.00652217	-3.44113	0.000579284	0.00532516
Fcgr1	4387.19	0.0194758	0.00559304	3.48215	0.000497403	0.00469315
Ncf1	8946.38	0.0106393	0.00352114	3.02154	0.00251493	0.0173764
Chdh	118.676	-0.109965	0.0176333	-6.23622	4.48257e-10	2.07962e-08
Lbp	224.062	-0.137071	0.0367187	-3.73301	0.000189202	0.0021081
Celsr1	92.737	-0.126173	0.0208321	-6.05667	1.38969e-09	5.95327e-08
Stard13	242.529	-0.0719249	0.0218874	-3.28614	0.00101571	0.00839239
Tenm1	7.27465	-0.125733	0.0462115	-2.7208	0.00651232	0.0365521
Syt14	21.4218	-0.141818	0.0423415	-3.34938	0.000809927	0.00696665
H2-M3	525.68	0.0561065	0.00991034	5.66141	1.50137e-08	5.26326e-07
Ctsz	13232.5	0.0564637	0.00578696	9.75705	1.7208e-22	3.82879e-20
H2-M2	12.5095	0.195997	0.045388	4.31825	1.57274e-05	0.000251797
Slc25a5	2830.97	0.00998871	0.00323548	3.08724	0.00202024	0.0146204
Kcnq2	52.9254	-0.0833856	0.0159032	-5.24332	1.57709e-07	4.4315e-06
Eef1a2	98.1855	-0.0551857	0.0136442	-4.04463	5.24052e-05	0.000695494
Cd46	80.9946	-0.0469538	0.0161508	-2.90721	0.00364665	0.0232161
Cd34	3434.48	0.04507	0.00400534	11.2525	2.25212e-29	1.02307e-26
Cd274	330.851	0.0779225	0.0104212	7.47733	7.58469e-14	6.38549e-12
Mapkapk2	2241.52	0.0330011	0.00413212	7.98648	1.38844e-15	1.47683e-13
Lamp2	5339.13	0.0163688	0.00451966	3.62169	0.000292682	0.00304336
Sulf1	664.937	-0.153614	0.0393124	-3.90751	9.32519e-05	0.00114555
Plcg1	4119.76	-0.0125109	0.00309485	-4.04249	5.28867e-05	0.000700604
Matn4	18.8376	-0.173519	0.0445534	-3.89464	9.83446e-05	0.00119866
Il13ra1	1491.15	0.0146054	0.00552828	2.64194	0.00824321	0.0436969
Mpp2	48.7906	-0.0585993	0.018083	-3.24058	0.00119286	0.00960499
Nlk	736.029	-0.015547	0.00469315	-3.31269	0.000924024	0.00774043
Aldoc	597.119	-0.0271588	0.00891042	-3.04799	0.0023038	0.0161951
Rpl19	3999.39	0.0442477	0.00668849	6.6155	3.70294e-11	2.07564e-09
Cacnb4	62.793	-0.0844998	0.0236229	-3.57703	0.000347523	0.00351146
Pipox	3.56355	-0.186948	0.0642509	-2.90965	0.00361832	0.0230492
Timp2	8784.53	0.0356873	0.00444603	8.02679	1.00059e-15	1.08546e-13
Abr	3964.6	0.0183731	0.00320866	5.72612	1.02756e-08	3.7912e-07
Cd40	41.9926	0.0768314	0.0230813	3.32873	0.000872445	0.00741374
Elmo2	1440.38	-0.0170213	0.00565624	-3.00929	0.00261857	0.0179892
Ttpal	1191.1	-0.0309546	0.00723808	-4.27663	1.89746e-05	0.00029385
Wfdc2	35.5907	-0.147494	0.040893	-3.60683	0.000309964	0.00319111
Slc12a5	74.47	-0.0652156	0.0159297	-4.09397	4.24047e-05	0.000584102
Pltp	1136.03	-0.0231932	0.00827643	-2.80232	0.00507367	0.0300956
Ctsa	12280.1	0.0250246	0.00475843	5.259	1.44839e-07	4.11762e-06
Myo1c	1651.32	0.017581	0.00441185	3.98494	6.74961e-05	0.000869831
Pitpna	2270.29	0.0122652	0.00364664	3.36342	0.00076983	0.00671484
Dhx58	408.329	0.0652935	0.0108041	6.04342	1.50877e-09	6.40054e-08
B4galt5	430.513	0.0263763	0.00783452	3.36668	0.000760798	0.00665966
Rrp7a	741.898	0.0227328	0.00627987	3.61994	0.000294667	0.00306109
Cyb5r3	1310.49	0.0187441	0.00365516	5.1281	2.92676e-07	7.64286e-06
Ro60	654.415	-0.0106352	0.00374339	-2.84105	0.00449656	0.0273723
Pmp22	2760.78	0.0107016	0.00291747	3.66809	0.000244369	0.00261273
Psmb6	633.168	0.0230644	0.00505456	4.56308	5.04076e-06	9.49169e-05
Pfn1	3786.05	0.0197075	0.00399469	4.93343	8.07972e-07	1.89033e-05
Ywhab	3005.69	0.0105934	0.00366239	2.89248	0.00382218	0.0240527
Ksr1	948.139	-0.0191128	0.00522765	-3.65609	0.00025609	0.00271122
Il12rb2	68.9573	0.0646557	0.0211039	3.06368	0.00218631	0.0155488
Cuedc1	125.982	-0.0853804	0.0210749	-4.05129	5.09359e-05	0.000679301
Abi3	9376.43	-0.0117987	0.0032793	-3.59793	0.000320765	0.00328062
Ypel2	341.356	-0.0269792	0.00862885	-3.12663	0.00176823	0.0131546
Akap1	420.912	0.0270158	0.00654184	4.12969	3.63251e-05	0.000513214
C1qbp	520.048	0.0238844	0.00551652	4.32962	1.49367e-05	0.000241256
Chd3	2328.27	-0.0230165	0.00665575	-3.45814	0.000543925	0.00506201
Kdm6b	1628.53	-0.0257456	0.00406392	-6.33517	2.37086e-10	1.16697e-08
Trpv2	1054.77	0.0149245	0.00426276	3.50114	0.000463267	0.00443044
Pip4k2b	1871.4	0.00911066	0.00326501	2.79039	0.00526446	0.0309578
Ctdnep1	614.847	0.0126483	0.00427814	2.95649	0.00311167	0.0204799
Gabarap	1550.38	0.0304681	0.00488873	6.23231	4.59605e-10	2.12324e-08
Dnah11	104.162	-0.209337	0.0406051	-5.15544	2.53032e-07	6.76146e-06
Atox1	533.504	0.0232078	0.00574997	4.03615	5.43344e-05	0.000716734
Dusp14	15.2145	-0.106248	0.037213	-2.85513	0.00430187	0.026453
Slc25a35	131.734	-0.0353378	0.0133138	-2.65422	0.00794918	0.0425354
Tnfsfm13	222.66	0.0487765	0.0152581	3.19676	0.00138982	0.010845
Cd68	7015.8	0.0377188	0.00557078	6.77082	1.28054e-11	7.75616e-10
Lsp1	1521.45	0.0720842	0.00587679	12.2659	1.38061e-34	1.15785e-31
Myh11	580.091	-0.0608535	0.0163395	-3.72431	0.000195847	0.00217436
Wwc1	310.669	-0.127574	0.0268312	-4.7547	1.98741e-06	4.24025e-05
Sult4a1	58.9188	-0.0649076	0.0244804	-2.65142	0.00801552	0.0428064
Irf1	1021.66	0.0237453	0.00544054	4.36451	1.27409e-05	0.000211107
Cxcl16	1639.27	0.0841385	0.00755952	11.1301	8.94898e-29	3.82613e-26
Pelp1	922.823	0.0243826	0.00582079	4.18889	2.80323e-05	0.000408313
Ccl6	1906.56	0.047261	0.00527787	8.95455	3.41116e-19	5.55077e-17
Ccl4	146.624	0.144429	0.0183822	7.857	3.93435e-15	3.89948e-13
Ywhah	8029.21	0.0134834	0.00455652	2.95915	0.00308488	0.0203365
Fis1	401.008	0.0213368	0.00580585	3.67505	0.000237803	0.00255812
Rab3d	131.427	0.0651481	0.0145862	4.46642	7.95397e-06	0.000139643
Atp6ap1	2484.08	0.0238844	0.00439329	5.43657	5.43158e-08	1.70166e-06
Dnase1l1	98.9472	0.0589602	0.0123469	4.7753	1.79443e-06	3.86635e-05
BC005537	2602.75	0.0131302	0.00301045	4.36154	1.29152e-05	0.000213507
Isyna1	1156.82	-0.0121208	0.00454098	-2.66919	0.00760336	0.0412006
Tmem160	176.992	0.0416465	0.0148034	2.81331	0.00490341	0.0293411
Rab5c	2100	0.0141965	0.00391946	3.62205	0.000292282	0.00304065
Scn1b	986.187	0.0160081	0.00587617	2.72424	0.00644498	0.0363134
Zfp687	759.257	-0.0180403	0.00604691	-2.98339	0.00285072	0.0191911
Sec14l4	10.2984	-0.206323	0.0614866	-3.35558	0.000791999	0.00684756
Tlcd1	53.0865	-0.0583821	0.0216174	-2.7007	0.0069193	0.0382544
Cdc37	2886.45	0.0144474	0.0040411	3.5751	0.000350092	0.00352924
Gyg	184.936	0.0355431	0.0100251	3.54541	0.000391998	0.00386241
Arid3a	1621.2	-0.0205156	0.00494597	-4.14795	3.35472e-05	0.00047967
Pdk4	46.4259	-0.120619	0.0279384	-4.3173	1.57949e-05	0.000252064
Mydgf	483.485	0.0163207	0.00609511	2.67767	0.00741366	0.0403633
Cyb561	164.894	-0.122737	0.0265873	-4.6164	3.90448e-06	7.67002e-05
Akt3	878.041	0.0303706	0.00584478	5.19619	2.0341e-07	5.56506e-06
Lyst	3719.52	0.0252183	0.00467536	5.39386	6.89597e-08	2.10893e-06
Ccdc170	43.6468	-0.236415	0.052328	-4.51795	6.24425e-06	0.000113653
Esr1	243.707	0.0202602	0.00783521	2.58579	0.00971558	0.0495204
Hey2	42.0531	-0.0959272	0.0291441	-3.29148	0.000996613	0.00825338
Nr2e1	23.7468	-0.1046	0.0293695	-3.56152	0.000368719	0.00368296
Plagl1	78.896	-0.125871	0.026746	-4.70618	2.52398e-06	5.24032e-05
Cd164	9336	-0.0182292	0.0042538	-4.28539	1.82416e-05	0.000283391
Utrn	3850.05	-0.0251416	0.00608815	-4.12959	3.63404e-05	0.000513214
Mical1	907.986	0.034441	0.00503139	6.84521	7.63636e-12	4.89738e-10
Wasf1	42.4555	-0.0856604	0.0240623	-3.55995	0.000370926	0.00370162
Rab32	541.057	0.0214522	0.00825664	2.59817	0.00937209	0.048107
Slc16a10	424.124	0.0312067	0.00797179	3.91464	9.05406e-05	0.00112074
Rev3l	658.798	-0.0188361	0.00669195	-2.81474	0.00488164	0.0292349
Tnfaip3	1311.17	0.0209451	0.00588469	3.55926	0.000371903	0.00370967
Perp	107.821	-0.0760645	0.0188755	-4.02981	5.58219e-05	0.000734579
Arfgef3	29.8366	-0.0848602	0.0251398	-3.37554	0.000736721	0.00649321
Fam184a	75.1709	-0.0891551	0.025315	-3.52183	0.000428571	0.00415508
Gopc	952.541	-0.0107952	0.00395361	-2.73046	0.00632466	0.035802
Reep3	3613.6	0.0178939	0.0034016	5.26043	1.43718e-07	4.09644e-06
Pkib	351.226	0.0390457	0.00812647	4.80475	1.54945e-06	3.40239e-05
Ptprk	158.607	-0.0969267	0.016772	-5.77908	7.5108e-09	2.83835e-07
Lrriq1	95.8739	-0.211789	0.0664222	-3.18852	0.00143001	0.0111124
Slc6a15	11.4233	-0.141282	0.0491161	-2.87649	0.00402128	0.0250097
Slc17a8	12.5145	-0.239122	0.0591519	-4.0425	5.28841e-05	0.000700604
Atp2b1	3668.67	0.0153806	0.00326351	4.71291	2.44202e-06	5.1102e-05
Rhobtb1	1393.92	-0.0149635	0.00493307	-3.03331	0.00241885	0.0168132
Cabcoco1	10.8653	-0.185869	0.0548022	-3.39162	0.000694795	0.00619886
Psen1	2038	0.0114558	0.0044218	2.59075	0.00957679	0.0489618
Ahi1	219.797	-0.0425399	0.0116707	-3.64502	0.00026737	0.00281779
Map7	513.139	-0.0340605	0.00535926	-6.35546	2.07805e-10	1.03926e-08
Stx7	2627.32	0.0126743	0.00413451	3.06548	0.00217322	0.0154991
Cfap54	81.3894	-0.160438	0.0248742	-6.44996	1.11881e-10	5.87847e-09
Tcp11l2	358.565	-0.0217542	0.00561666	-3.87315	0.000107436	0.00129427
Timp3	814.389	-0.0464325	0.0171635	-2.70531	0.00682407	0.0378816
Igf1	354.808	0.068319	0.0120783	5.65634	1.54637e-08	5.4123e-07
Herc4	1490.05	0.012683	0.00358383	3.53897	0.000401694	0.00393667
Srgn	1046.09	0.0545581	0.0060096	9.07848	1.10098e-19	1.83259e-17
Vps26a	931.173	0.0143707	0.003553	4.04466	5.23999e-05	0.000695494
Sgpl1	3816.53	0.0276987	0.00392729	7.05288	1.75255e-12	1.25293e-10
Vsir	26297.5	-0.0108504	0.00330384	-3.28419	0.00102276	0.00843857
Plek	8645.11	0.028314	0.00398448	7.10606	1.19406e-12	8.73706e-11
Egfr	80.3586	-0.0950059	0.0272323	-3.48873	0.000485329	0.00460313
Vps54	1824.86	0.0181967	0.00346438	5.25252	1.50029e-07	4.23902e-06
Apc2	231.618	-0.0468097	0.0124651	-3.75526	0.000173162	0.00195334
Thap2	199.096	-0.0307298	0.010261	-2.99482	0.00274611	0.0187005
Dock2	12951.3	0.00962608	0.00233169	4.12837	3.65342e-05	0.000515207
Best3	32.7043	-0.122431	0.039723	-3.08212	0.00205529	0.0148248
Rab36	71.1005	-0.083359	0.0213992	-3.89544	9.80223e-05	0.0011954
Grb10	113.468	-0.0800425	0.0171588	-4.66481	3.08904e-06	6.27155e-05
Nav3	12812.3	-0.0164716	0.00463044	-3.55723	0.00037478	0.00372814
Ap3d1	4302.73	0.00824752	0.00259122	3.18287	0.00145825	0.0112836
Sf3a2	981.716	0.0168191	0.00545843	3.08131	0.00206091	0.0148556
Irak3	159.031	0.0555237	0.011385	4.8769	1.07766e-06	2.4503e-05
Ncln	1667.71	0.0165589	0.00460096	3.59901	0.000319436	0.00326857
Txnrd1	817.613	0.0288363	0.0068177	4.22962	2.34083e-05	0.000351044
Pofut2	513.597	0.0195793	0.00718424	2.72531	0.00642416	0.0362479
Pfkl	1586.77	0.0252568	0.00501659	5.03466	4.78706e-07	1.17813e-05
Nprl3	460.266	-0.0206914	0.00561513	-3.68493	0.000228766	0.0024731
Nsg2	218.344	-0.133815	0.0306939	-4.35965	1.30269e-05	0.000215028
Madcam1	13.547	0.198836	0.0469	4.23959	2.23932e-05	0.00033838
Sptbn1	5874.55	-0.0275321	0.00951727	-2.89286	0.00381752	0.0240442
Acsl6	346.188	-0.0820717	0.019382	-4.23442	2.29143e-05	0.00034506
Cyfip2	282.199	-0.0371897	0.0134122	-2.77283	0.00555707	0.0323557
Hnrnpab	3022.32	0.010392	0.0035009	2.96837	0.00299387	0.0198968
Phykpl	524.184	-0.0187457	0.00670886	-2.79418	0.00520318	0.0306268
Canx	15399.6	0.0134933	0.00362442	3.7229	0.000196948	0.00218214
Rack1	4931.28	0.0483234	0.00408247	11.8368	2.51893e-32	1.6644e-29
Rnf130	3714.19	0.0151919	0.00375931	4.04115	5.31888e-05	0.000703325
Pdlim4	693.609	-0.0156659	0.00550302	-2.84679	0.00441625	0.0269738
Itk	10.9836	0.174009	0.056702	3.06883	0.00214896	0.0153633
Nefh	66.8743	-0.11781	0.0318841	-3.69494	0.000219935	0.00239491
Havcr2	4181.03	0.01411	0.00330139	4.27397	1.92021e-05	0.000297163
Tnip1	1030.23	0.0288553	0.00570949	5.05391	4.32851e-07	1.07498e-05
Tns3	10796.6	0.00985125	0.00276599	3.56156	0.000368664	0.00368296
Btg2	1540.56	-0.0171732	0.00513302	-3.34563	0.000820961	0.00704766
Pes1	1161.98	0.0154819	0.00537256	2.88166	0.00395591	0.0247018
Myo1g	866.543	0.0312289	0.00698936	4.46807	7.89292e-06	0.000138794
Arf5	632.067	0.0206246	0.00780698	2.64181	0.0082464	0.0436969
Limk2	454.739	-0.0256535	0.00774359	-3.31286	0.000923458	0.00773866
Patz1	875.27	-0.0118592	0.00385708	-3.07466	0.00210746	0.0151112
Rtn4	4315.93	0.00948389	0.00296676	3.19671	0.00139002	0.010845
Rps27a	2245.08	0.0407389	0.00684901	5.94815	2.71197e-09	1.09915e-07
Aebp1	125.873	-0.11798	0.0205046	-5.75383	8.72415e-09	3.23521e-07
Sept4	136.888	-0.0366225	0.0130666	-2.80277	0.0050666	0.0300864
Tubd1	54.6796	-0.0408578	0.0152665	-2.67631	0.00744378	0.0404666
Fam114a2	1210.17	-0.00963973	0.00362894	-2.65635	0.00789908	0.0423505
Gria1	109.243	-0.0573626	0.0155637	-3.68565	0.000228117	0.00246976
Prpsap2	1244.99	-0.0167161	0.00519336	-3.21875	0.00128753	0.0102074
Ggnbp2	1110.12	0.01091	0.00382271	2.85398	0.00431752	0.0265268
Acaca	905.529	0.0404945	0.00833075	4.86084	1.16886e-06	2.64114e-05
Tom1l1	647.38	-0.0234465	0.00515386	-4.54931	5.38231e-06	0.000100309
Stxbp4	271.4	-0.0515043	0.009886	-5.20982	1.89025e-07	5.19577e-06
Pctp	235.174	0.0265469	0.00726149	3.65584	0.000256342	0.00271205
Nampt	759.346	0.0333322	0.00540389	6.16819	6.90765e-10	3.11846e-08
Rock2	6228.18	-0.0134445	0.00318964	-4.21506	2.49708e-05	0.000369982
Fam49a	521.788	0.0363962	0.00628089	5.79474	6.84257e-09	2.59934e-07
Ntsr2	157.83	-0.0765428	0.0152415	-5.022	5.11371e-07	1.24716e-05
Nrcam	83.4928	-0.0651965	0.0147416	-4.42262	9.75111e-06	0.000167949
Hs1bp3	851.303	0.0157391	0.00569787	2.76227	0.00574002	0.0331279
Prkar1a	4564.88	0.0104395	0.00338754	3.08172	0.00205809	0.0148402
Cmpk2	84.9618	0.0528532	0.0185021	2.85661	0.00428197	0.0263753
Rsad2	101.502	0.0845298	0.0170718	4.95144	7.36676e-07	1.74222e-05
Id2	313.858	0.0355808	0.00932183	3.81693	0.000135122	0.00157389
Mboat2	50.6385	-0.0694139	0.0255513	-2.71664	0.00659475	0.0369417
Pxdn	30.5861	-0.071882	0.0262392	-2.73949	0.00615354	0.0350168
Ace	1440.45	-0.123193	0.0310192	-3.97152	7.14159e-05	0.000913864
Mmp28	294.538	-0.0582593	0.00881051	-6.61247	3.77953e-11	2.10774e-09
Rasl10b	55.7674	-0.0854392	0.0196916	-4.33888	1.43214e-05	0.000233377
Gas2l2	21.3578	-0.179206	0.0497604	-3.60137	0.000316539	0.00324807
Nle1	114.455	0.0364899	0.0114057	3.19926	0.00137779	0.0107757
Asic2	29.0253	-0.10465	0.0315734	-3.31449	0.000918098	0.00770824
Ftsj3	798.729	0.0162342	0.00549757	2.95297	0.00314731	0.0206708
Pecam1	957.59	-0.0188981	0.00618258	-3.05667	0.00223814	0.0158439
Helz	2843.76	-0.0200173	0.00345883	-5.78732	7.15201e-09	2.71217e-07
Grin2c	118.804	-0.0469995	0.0177834	-2.64289	0.00822012	0.0436212
Jpt1	871.012	0.0200291	0.00633422	3.16204	0.00156666	0.0119528
Sumo2	930.494	0.0133413	0.00461707	2.88957	0.00385768	0.0242063
Fbf1	1066.28	-0.0174657	0.0055581	-3.14238	0.00167578	0.0126125
P2rx1	130.018	-0.0552351	0.010549	-5.23604	1.64056e-07	4.56865e-06
Tekt1	43.4645	-0.194554	0.0353159	-5.50895	3.60976e-08	1.16955e-06
Rhbdf2	675.282	0.0264001	0.00916457	2.88067	0.00396833	0.0247439
Wscd1	374.304	0.0404001	0.00815991	4.95105	7.38151e-07	1.74279e-05
Mfsd11	885.203	0.0138691	0.0052993	2.61717	0.00886632	0.0461188
Pld2	815.927	0.0131017	0.00496447	2.63909	0.00831292	0.0439213
Cpd	2671.41	0.0465869	0.00627257	7.42708	1.11018e-13	9.10056e-12
Nxn	147.113	-0.0788435	0.0166711	-4.72934	2.25252e-06	4.75013e-05
Ywhae	6942.42	0.00713012	0.00266041	2.68008	0.00736044	0.0401939
Nme2	473.275	0.0407409	0.00837603	4.86399	1.15045e-06	2.61036e-05
Cacna1g	34.3676	-0.077932	0.0197696	-3.94201	8.08026e-05	0.00101668
Xylt2	440.96	-0.0190562	0.00720923	-2.6433	0.00821013	0.0435789
Lrrc59	1003.34	0.012292	0.00411809	2.98489	0.00283683	0.0191271
Dlg4	838.109	-0.0229966	0.00758103	-3.03344	0.00241781	0.0168114
Vamp2	779.598	-0.0166876	0.00521663	-3.19892	0.00137942	0.0107807
Myh10	1271.69	-0.0308252	0.00434276	-7.09807	1.2651e-12	9.19517e-11
Top2a	250.577	0.0480088	0.0135381	3.54621	0.000390821	0.0038543
Acly	3715.59	0.0173929	0.00307969	5.64763	1.62679e-08	5.67555e-07
Gosr2	1260.4	0.0110929	0.00423383	2.62005	0.00879167	0.0457961
Foxg1	40.0387	-0.0699127	0.0208217	-3.35769	0.000785973	0.00681896
Ston2	772.865	-0.0395504	0.00627905	-6.29879	2.99983e-10	1.44078e-08
Galc	782.933	0.0262474	0.00633524	4.14308	3.42677e-05	0.00048869
Ptpn21	598.666	-0.0183594	0.00619235	-2.96485	0.00302829	0.0200766
Npas3	28.938	-0.0715021	0.0253112	-2.82492	0.00472923	0.0285647
Zc3h14	1511.06	-0.00893234	0.00306344	-2.91579	0.00354786	0.0226865
Ttc8	185.649	-0.0293884	0.00945589	-3.10795	0.00188393	0.0138267
Psma6	535.59	0.0143617	0.00546492	2.62798	0.00858941	0.0450433
Nfkbia	927.172	0.0270733	0.00586594	4.61534	3.92459e-06	7.69565e-05
Ahsa1	691.311	0.017165	0.00543556	3.1579	0.00158908	0.0120705
Akap5	429.147	0.0260803	0.00798556	3.26594	0.00109102	0.00890668
Sptb	280.306	-0.104917	0.015747	-6.66268	2.68876e-11	1.5388e-09
Trim9	127.477	-0.0541109	0.0209422	-2.58382	0.00977129	0.0497578
Dhrs7	489.603	0.0191839	0.00736482	2.6048	0.00919275	0.0473415
Clmn	398.591	-0.125374	0.0247621	-5.06314	4.12411e-07	1.03363e-05
Prkch	927.804	0.0177864	0.00412264	4.31432	1.60093e-05	0.000254433
Hif1a	3360.08	0.0315526	0.00504857	6.2498	4.10972e-10	1.93547e-08
Susd6	1725.38	0.0193565	0.00496237	3.90066	9.593e-05	0.00117317
Pcnx	2429.8	-0.0281957	0.00609137	-4.62879	3.67802e-06	7.29083e-05
Fbln5	31.3304	-0.118954	0.0350048	-3.39821	0.000678287	0.00607394
Tc2n	43.1609	-0.172268	0.0554745	-3.10535	0.00190055	0.0139019
Lgmn	46366.7	0.0105122	0.00384912	2.73108	0.00631278	0.0357626
Pfkp	387.992	-0.0722169	0.0229601	-3.14532	0.00165904	0.0125087
Unc79	108.544	-0.0344346	0.0128518	-2.67937	0.00737615	0.0402293
Asb2	1175.85	-0.0129635	0.00476404	-2.72111	0.0065063	0.0365521
Gdi2	9992.43	0.00973368	0.00351658	2.76794	0.00564115	0.0327221
Numb	5870.31	-0.0162232	0.00296742	-5.4671	4.57446e-08	1.45191e-06
Aldh6a1	526.44	-0.0145948	0.00514273	-2.83795	0.00454038	0.0275697
Npc2	4352.85	0.0459454	0.00369866	12.4222	1.98133e-35	1.87839e-32
Fcf1	255.465	0.0246347	0.00698792	3.52532	0.000422966	0.00411364
Ylpm1	3573.7	-0.0124845	0.0037433	-3.33515	0.000852529	0.00727284
Esrrb	22.8361	-0.18068	0.0478658	-3.77473	0.000160184	0.00182583
Cyp46a1	80.5904	-0.0717152	0.0207525	-3.45574	0.000548793	0.00509426
Meg3	540.407	-0.107777	0.0197289	-5.46289	4.68443e-08	1.4825e-06
Traf3	1287.67	0.0141201	0.00386321	3.65502	0.000257158	0.00271805
Tnfaip2	519.41	0.0671673	0.00786873	8.53597	1.38988e-17	1.83675e-15
Gpr137b	1248.39	0.0216509	0.00408295	5.30275	1.14069e-07	3.30755e-06
Mtr	2817.31	-0.0102398	0.00327975	-3.12213	0.00179546	0.0133344
Ryr2	68.3018	-0.0938728	0.0167416	-5.60716	2.05669e-08	6.99627e-07
Amph	26.6186	-0.0669218	0.0214595	-3.11851	0.00181767	0.0134465
Gcnt2	525.979	0.0475095	0.00794132	5.98257	2.19642e-09	9.05348e-08
Gcm2	6.62632	0.196249	0.0592906	3.30996	0.00093311	0.00779857
Mak	21.5941	-0.133281	0.0501199	-2.65924	0.00783176	0.0420594
Kif13a	1900.22	-0.0184522	0.00366991	-5.02797	4.95689e-07	1.21307e-05
Id4	110.206	-0.0715029	0.0175711	-4.06935	4.71439e-05	0.0006377
Ippk	168.31	-0.0236123	0.00902748	-2.61561	0.00890691	0.0462968
Wrnip1	372.154	-0.0220917	0.00800153	-2.76093	0.00576363	0.0332476
Pxdc1	263.616	0.0451586	0.0107864	4.18661	2.83151e-05	0.000411627
Fars2	266.983	-0.0253346	0.00773613	-3.27483	0.00105724	0.00866658
Ly86	9462.14	0.0271921	0.00408227	6.66102	2.71925e-11	1.55218e-09
Sema4d	5987.24	0.0179686	0.00497583	3.61118	0.000304805	0.00314244
Gadd45g	156.411	-0.0406408	0.0137526	-2.95514	0.00312527	0.0205632
Ctsl	7573.04	0.0447849	0.00556643	8.04554	8.58641e-16	9.45589e-14
Lman2	2367.4	0.0122946	0.00366776	3.35206	0.000802116	0.00690763
Prelid1	1556.52	0.0226803	0.00447442	5.06889	4.00133e-07	1.00866e-05
Nsd1	7480.2	-0.00876982	0.00243099	-3.60751	0.000309153	0.00318426
Cxcl14	165.906	0.0830285	0.012975	6.39912	1.56278e-10	7.96177e-09
Smad5	1479.73	-0.0134633	0.00468645	-2.87282	0.00406821	0.0252727
Hnrnpk	8433.28	0.00927921	0.00326839	2.83907	0.00452446	0.0275037
Slc28a3	21.3438	-0.163813	0.0497107	-3.29532	0.000983097	0.00815073
Golm1	18025.4	-0.0110752	0.00366551	-3.02147	0.00251547	0.0173764
Cep72	60.6197	-0.0571968	0.0200858	-2.84762	0.00440475	0.0269412
Tppp	1690.26	-0.0146139	0.00498764	-2.93002	0.0033894	0.021949
Erap1	1480.08	0.0129474	0.00352729	3.67063	0.000241956	0.00259256
Cast	868.986	0.0146416	0.00481458	3.04109	0.00235721	0.0164793
Glrx	195.299	0.0245657	0.00888284	2.76552	0.00568322	0.0329231
Nsun2	1314.11	0.013268	0.00505188	2.62635	0.0086307	0.0451734
Clptm1l	1637.27	0.0114309	0.00410648	2.78363	0.00537536	0.031491
Gtf2h2	2768.78	-0.0113705	0.00374716	-3.03442	0.00240998	0.0167915
Mccc2	304.276	-0.0183305	0.00584963	-3.13363	0.00172661	0.012889
Btf3	1089.42	0.0326137	0.00478951	6.8094	9.80088e-12	6.14104e-10
Arhgef28	93.2695	-0.0682714	0.0212585	-3.21149	0.00132048	0.0104059
Hexb	77753	0.0109373	0.0041037	2.66522	0.00769389	0.0415158
Col4a3bp	1360.33	-0.0128165	0.00476394	-2.69031	0.00713867	0.0392582
Iqgap2	337.786	-0.0620557	0.0125692	-4.93713	7.92823e-07	1.85688e-05
Jmy	1422.28	-0.0129638	0.00384032	-3.37571	0.000736252	0.0064917
Elovl7	193.065	-0.102645	0.0277709	-3.69615	0.000218893	0.00238648
Pde4d	185.129	-0.0465991	0.0146351	-3.18406	0.00145223	0.011245
Rab3c	61.0695	-0.0736596	0.0179434	-4.10511	4.04124e-05	0.000560198
Rasgrf2	295.053	0.0579953	0.00936196	6.19478	5.83674e-10	2.66255e-08
Rgs7bp	265.374	-0.153232	0.010543	-14.534	7.37783e-48	2.29819e-44
Emb	209.705	-0.0837777	0.0285126	-2.93827	0.00330052	0.0214829
Acox2	15.6183	-0.166019	0.0515073	-3.22322	0.0012676	0.0100828
Gpx8	43.2011	-0.140514	0.0335287	-4.19086	2.77895e-05	0.000405589
BC067074	134.472	-0.138002	0.0348215	-3.96312	7.39781e-05	0.000943881
Kat6b	999.083	-0.0182877	0.00596373	-3.06649	0.00216585	0.0154537
Vdac2	2198.45	0.0112184	0.00323054	3.47262	0.000515411	0.00483794
Dlg5	677.485	0.113742	0.0094737	12.0061	3.29926e-33	2.4807e-30
Dydc2	11.9155	-0.193226	0.0654278	-2.95327	0.00314425	0.020657
Prxl2a	297.44	-0.0542201	0.0100598	-5.38977	7.05473e-08	2.15145e-06
Glud1	3049.39	0.00925266	0.0031741	2.91505	0.00355633	0.0227273
Nid2	922.978	-0.0688409	0.00871542	-7.89874	2.81732e-15	2.84406e-13
Rtraf	997.282	0.0199472	0.00627669	3.17798	0.00148306	0.0114471
Anxa7	872.948	0.0207708	0.0045171	4.59826	4.26038e-06	8.24291e-05
Plau	1583.84	0.0501712	0.00789981	6.35093	2.14011e-10	1.06542e-08
Vcl	681.846	-0.0356095	0.00549397	-6.48156	9.07794e-11	4.85158e-09
Samd4	140.243	-0.0553039	0.0103433	-5.34682	8.95137e-08	2.65919e-06
Otx2	158.344	-0.161347	0.0431965	-3.73519	0.000187573	0.00209186
Rnase6	229.377	0.0507318	0.00898605	5.64561	1.64594e-08	5.7332e-07
Gpr65	289.133	0.0747428	0.0131147	5.69917	1.20391e-08	4.34624e-07
Sh3bp5	617.96	-0.0235714	0.00667155	-3.53311	0.000410695	0.0040086
Arhgef3	528.909	-0.0163677	0.00564271	-2.90069	0.00372345	0.0235811
Phf7	199.556	-0.0211037	0.00753236	-2.80174	0.00508273	0.0301247
Nisch	8929.21	-0.0117173	0.00331715	-3.53234	0.000411904	0.0040186
Ogdhl	90.3508	-0.0772123	0.0241227	-3.20082	0.00137037	0.0107331
Mapk8	386.433	-0.0251304	0.00753348	-3.33584	0.00085043	0.00726347
Ctsb	33718.2	0.0531885	0.00732556	7.26067	3.85172e-13	2.99953e-11
Prkcd	7271.31	0.0123329	0.00296037	4.16601	3.09978e-05	0.000445551
Tkt	2207.29	0.0220841	0.00420452	5.25246	1.50081e-07	4.23902e-06
Hmbox1	1826.62	-0.011404	0.00406641	-2.80443	0.00504057	0.0299808
Cab39l	726.512	-0.0571329	0.0159164	-3.58957	0.00033122	0.00336389
Amer2	366.996	-0.0637968	0.00984981	-6.47696	9.35895e-11	4.98954e-09
Mtmr6	2467.96	0.00884308	0.00267734	3.30294	0.000956766	0.00797793
Spata13	6293.3	0.0139803	0.00402243	3.4756	0.000509716	0.0047948
Cacna2d3	28.8064	-0.133135	0.0374102	-3.55878	0.000372586	0.00371479
Esd	614.559	0.0233241	0.00734095	3.17727	0.00148671	0.0114631
Lcp1	9928.44	0.0167847	0.00423749	3.961	7.46379e-05	0.000950076
Tsc22d1	913.37	-0.0374673	0.0125378	-2.98836	0.0028048	0.0189816
Enox1	15.4	-0.11409	0.0399511	-2.85574	0.00429373	0.0264328
Epsti1	1126.39	0.0433496	0.00544662	7.959	1.7343e-15	1.82688e-13
Akap11	1881.27	-0.0100106	0.00323222	-3.09713	0.00195403	0.0142263
Tdrd3	409.122	-0.0275884	0.0076615	-3.60091	0.000317107	0.00325236
Sugt1	677.72	0.0122139	0.00418382	2.91932	0.003508	0.0224844
Cnmd	4.52222	-0.253262	0.0856261	-2.95776	0.00309883	0.0204139
Olfm4	85.2143	0.0786531	0.0172353	4.5635	5.0308e-06	9.48111e-05
Scara5	27.8306	-0.121359	0.043897	-2.76463	0.00569872	0.0329779
Clu	1665	-0.101073	0.0231675	-4.36271	1.28459e-05	0.000212523
Trim35	1440.27	-0.0132345	0.00504258	-2.62455	0.00867634	0.0453578
Bnip3l	2045.05	0.0127792	0.00389475	3.28114	0.0010339	0.00850402
Nefm	36.9898	-0.0862598	0.0238554	-3.61595	0.000299249	0.00309469
Sorbs3	432.249	-0.047325	0.0172749	-2.73953	0.00615268	0.0350168
Hr	52.8819	-0.0815894	0.0274473	-2.97258	0.00295304	0.0197236
Bmp1	210.635	-0.0641975	0.0100539	-6.38531	1.71047e-10	8.63353e-09
Dmtn	223.938	-0.0363155	0.00787566	-4.61111	4.00524e-06	7.80466e-05
Xpo7	1323.78	-0.0168555	0.00453379	-3.71774	0.00020101	0.0022215
Itm2b	37540.6	0.0246504	0.00435301	5.66284	1.48886e-08	5.23023e-07
Ednrb	141.079	-0.0974841	0.0121764	-8.00599	1.18511e-15	1.27927e-13
Cln5	629.562	0.029697	0.00527698	5.62766	1.82675e-08	6.29261e-07
Acod1	13.0571	0.211255	0.049003	4.31107	1.6247e-05	0.000257835
Mbnl2	2917.45	-0.0182487	0.00347255	-5.25514	1.47914e-07	4.19412e-06
Fyb	11518.2	0.0174467	0.00368054	4.74025	2.13455e-06	4.52762e-05
Dab2	1736.95	-0.0536721	0.00640899	-8.37451	5.54551e-17	6.98958e-15
Dad1	593.766	0.0135235	0.00481083	2.81105	0.00493799	0.0294994
Slc7a8	8352.74	-0.0094534	0.00351826	-2.68695	0.00721069	0.0395346
Oxct1	4289.49	0.0217082	0.00381093	5.6963	1.22435e-08	4.40545e-07
Drosha	1481.71	-0.013007	0.00435185	-2.98885	0.00280029	0.0189637
Pdzd2	407.597	-0.0930085	0.0205073	-4.53539	5.74973e-06	0.000106068
Slc22a17	1870.71	-0.0697855	0.0148097	-4.71214	2.45129e-06	5.12468e-05
Efs	123.665	-0.167671	0.0357915	-4.68467	2.80413e-06	5.75744e-05
Npr3	181.739	-0.147311	0.0404607	-3.64084	0.000271748	0.00285703
Jph4	70.9777	-0.0687918	0.0175379	-3.92247	8.76473e-05	0.00109022
Psme1	2551.65	0.0349674	0.00546791	6.39503	1.60518e-10	8.13978e-09
Cct5	1823.42	0.0202799	0.00458756	4.42063	9.84114e-06	0.000169232
Ctnnd2	589.713	-0.0535574	0.00770195	-6.95374	3.55722e-12	2.40885e-10
Amacr	103.352	0.0391837	0.0149064	2.62865	0.00857243	0.0449764
Rai14	508.809	0.0889062	0.0090984	9.77163	1.49036e-22	3.38514e-20
Laptm4b	395.243	-0.0249394	0.00740144	-3.36953	0.000752956	0.00660427
Sdc2	110.992	-0.120371	0.0168865	-7.12822	1.01678e-12	7.49018e-11
Trio	8451.54	-0.0213127	0.00332008	-6.41934	1.36866e-10	7.07195e-09
Ank	1232.82	0.0401415	0.00738314	5.43691	5.42124e-08	1.70086e-06
Retreg1	3144.38	0.0123666	0.00444959	2.77927	0.00544818	0.0318407
Pabpc1	11967	0.0349968	0.00346865	10.0895	6.14974e-24	1.57759e-21
Ywhaz	6474.63	0.00758256	0.00291545	2.60082	0.00930017	0.0477603
Atp6v1c1	1858.9	0.0260597	0.00443249	5.87925	4.12126e-09	1.63093e-07
Baalc	63.8487	-0.0439294	0.0158712	-2.76786	0.00564252	0.0327221
Fzd6	203.032	-0.0373369	0.0116149	-3.21456	0.00130645	0.0103252
Dcstamp	4.01254	0.254466	0.0729425	3.48859	0.000485578	0.00460349
Csmd3	4721.68	-0.0325177	0.00671946	-4.83933	1.30277e-06	2.92141e-05
Eif3h	1458.56	0.032429	0.00428093	7.57522	3.58511e-14	3.13949e-12
Cdh10	16.9794	-0.114166	0.036629	-3.11682	0.00182815	0.0134945
Matn2	75.0727	-0.12868	0.0407871	-3.15492	0.00160539	0.0121716
Khdrbs3	1662.78	-0.0245064	0.00612407	-4.00165	6.29031e-05	0.000821318
Eif3e	1130.79	0.0334124	0.00547163	6.10649	1.01849e-09	4.44163e-08
Myc	486.429	0.0357332	0.00984136	3.63092	0.000282414	0.00295491
Mtss1	1931.04	-0.0421095	0.00472609	-8.91	5.10348e-19	8.24307e-17
Ndufb9	470.963	0.0155441	0.0054376	2.85864	0.00425464	0.0262514
Atad2	384.749	0.0316502	0.00742941	4.26012	2.04322e-05	0.000313849
Derl1	2031.99	0.015811	0.00461491	3.42605	0.000612417	0.00559203
Lrrc6	4.30106	-0.171149	0.0639274	-2.67724	0.00742323	0.040394
Adcy8	428.791	-0.0280124	0.00848644	-3.30085	0.000963931	0.00801928
Syngr1	2790.65	0.0116397	0.00412658	2.82066	0.00479252	0.0288517
Enpp2	16368.9	-0.156721	0.0453497	-3.45584	0.000548578	0.00509426
Tomm22	411.064	0.0189639	0.00624284	3.0377	0.00238391	0.0166499
Csnk1e	4738.12	-0.0147994	0.00416237	-3.55553	0.000377219	0.00374727
Parvb	721.815	0.0249891	0.00625727	3.99361	6.50739e-05	0.000841648
Adamts20	13.0256	-0.176217	0.0397083	-4.43779	9.08867e-06	0.000157409
Ndufa6	635.082	0.0277146	0.00794685	3.48749	0.000487576	0.00462042
Naga	1171.84	0.024266	0.00623736	3.89043	0.000100067	0.00121693
Nell2	44.2847	-0.105226	0.0228742	-4.60019	4.22109e-06	8.17414e-05
Sept3	62.8289	-0.0807799	0.0193305	-4.17888	2.9295e-05	0.000423874
Srebf2	1249.14	0.0222896	0.00509032	4.37882	1.19325e-05	0.000199399
Pde1b	1731.66	-0.0345322	0.0105885	-3.26129	0.00110907	0.00903707
Ppp1r1a	30.3984	-0.0921814	0.0319665	-2.88369	0.00393046	0.024578
Tnfrsf17	150.237	-0.0400623	0.0105801	-3.78657	0.000152739	0.00175261
Litaf	1837.65	0.0242056	0.0047927	5.05051	4.40627e-07	1.0918e-05
Bcl6	495.47	0.0356781	0.00813717	4.38458	1.16209e-05	0.000195219
Cldn1	74.4155	-0.11129	0.0354707	-3.13752	0.00170381	0.0127669
Srl	263.506	-0.0367812	0.00934316	-3.93669	8.26117e-05	0.00103585
Crebbp	6869.02	-0.00932044	0.00271609	-3.43157	0.000600106	0.0054911
Plaat1	9.85607	-0.204198	0.0666258	-3.06484	0.00217783	0.0155065
Tmem44	1319.02	-0.0455668	0.00847901	-5.37407	7.69776e-08	2.31837e-06
Oplah	369.537	-0.0396071	0.00755609	-5.24174	1.5907e-07	4.45254e-06
Grina	2615.77	0.0104045	0.0034812	2.98876	0.00280109	0.0189637
Plec	2899.86	-0.0177858	0.00615817	-2.88816	0.00387505	0.0242943
Rhpn1	42.3187	-0.146374	0.0339742	-4.30838	1.64458e-05	0.000260611
Ly6i	10.2951	0.173659	0.0507809	3.41977	0.000626736	0.00570128
Ly6e	7606.71	0.0405552	0.00592041	6.85006	7.38184e-12	4.76216e-10
Lynx1	139.38	-0.0851885	0.0261269	-3.26056	0.00111192	0.00905353
Kif21a	150.355	-0.106036	0.0174505	-6.07639	1.22922e-09	5.29705e-08
Alcam	198.875	0.104281	0.0176125	5.92084	3.20306e-09	1.28387e-07
Dubr	226.935	0.0345043	0.00701725	4.91708	8.78466e-07	2.03776e-05
Nectin3	32.0829	-0.0710768	0.02608	-2.72534	0.00642361	0.0362479
Cd96	2.60467	0.27067	0.0857008	3.15832	0.00158682	0.0120644
Mpv17l	84.9484	-0.0494445	0.0159743	-3.09526	0.00196642	0.0143069
Naa50	970.597	0.0152163	0.00503447	3.02242	0.00250764	0.0173364
Ccdc191	356.807	-0.0257424	0.00819123	-3.14267	0.00167414	0.0126052
Zbtb20	3588.43	-0.0278813	0.00610677	-4.56564	4.97971e-06	9.39296e-05
St3gal6	3666.51	-0.0127933	0.00403029	-3.17428	0.00150209	0.0115613
Tomm70a	1172.95	0.0158731	0.00460487	3.44702	0.000566806	0.00523917
Lrrc74b	7.91815	-0.184244	0.0580681	-3.1729	0.00150925	0.0115877
Aifm3	238.927	-0.154717	0.0279641	-5.53268	3.15368e-08	1.02943e-06
Snap29	855.231	0.0198278	0.00465509	4.25938	2.04995e-05	0.000314119
Sdf2l1	789.555	0.0356789	0.00798404	4.46878	7.86688e-06	0.000138473
Top3b	1089.34	-0.0143197	0.00508175	-2.81786	0.00483449	0.0290403
Spag6l	41.8328	-0.126186	0.0463579	-2.72199	0.006489	0.0364969
Fgd4	1503.63	-0.00957359	0.00290819	-3.29194	0.000994977	0.00824296
Igsf11	33.945	-0.0666614	0.0200111	-3.33122	0.000864663	0.00735621
Tnk2	215.083	-0.0264436	0.00926031	-2.85558	0.00429578	0.0264352
Maats1	32.292	-0.188335	0.0538901	-3.49481	0.000474399	0.00451518
Gsk3b	2506.79	-0.0101155	0.00380898	-2.6557	0.00791439	0.0424222
Itgb5	29944.6	0.017446	0.0040161	4.34402	1.39897e-05	0.000228669
Stxbp5l	24.3788	-0.0922524	0.0299149	-3.08383	0.00204355	0.0147646
Hcls1	4800.51	0.0107382	0.00347624	3.08902	0.0020082	0.0145478
Adcy5	166.069	-0.0703727	0.0152745	-4.60719	4.08149e-06	7.93198e-05
Btg3	99.052	0.0502534	0.0128756	3.90298	9.50169e-05	0.00116359
D16Ertd472e	130.581	0.0316673	0.0116568	2.71663	0.00659499	0.0369417
Cxadr	58.3237	-0.0973297	0.0305517	-3.18574	0.00144384	0.0111914
Usp25	2484.36	0.0133484	0.00316736	4.21437	2.50478e-05	0.000370786
Masp1	232.458	0.0749573	0.0103887	7.21526	5.38291e-13	4.104e-11
Slc15a2	142.259	-0.0583777	0.0205123	-2.84599	0.00442739	0.0270277
Cd86	2136.65	0.0129779	0.00437234	2.96819	0.00299562	0.0199023
Parp9	936.856	0.0410961	0.00688988	5.96471	2.45074e-09	1.00221e-07
Pros1	4773.61	0.0129999	0.00417355	3.11483	0.00184049	0.0135718
Brwd1	3281.4	-0.0145494	0.00413397	-3.51948	0.000432395	0.00418
Grik1	3.78068	-0.200046	0.0708277	-2.8244	0.00473693	0.0285723
Clic6	827.678	-0.168033	0.0473172	-3.5512	0.000383474	0.00380075
Rcan1	485.629	0.0217135	0.00726508	2.98874	0.00280128	0.0189637
Itsn1	1069.53	-0.0159752	0.00559234	-2.85663	0.00428165	0.0263753
Son	21588.5	-0.0107225	0.00294425	-3.64183	0.000270702	0.00284755
Tmem50b	1102.87	0.0201508	0.00552619	3.64641	0.000265929	0.00280396
Ifngr2	2405.56	0.0169004	0.00563126	3.00118	0.00268938	0.0184061
Il10rb	2004.19	0.0185189	0.00416148	4.45008	8.58399e-06	0.0001495
Ifnar2	2401.73	0.0191727	0.00538082	3.56316	0.000366413	0.00366452
Adcy6	402.19	-0.0409501	0.0120448	-3.39983	0.000674287	0.00604806
Enah	248.138	-0.0731748	0.0201663	-3.62857	0.000284992	0.00297903
Tuba1b	3838.57	0.0166999	0.0043792	3.81347	0.000137029	0.00159277
Prpf40b	1014.83	-0.0192176	0.00490838	-3.91526	9.03051e-05	0.00111881
Nckap5l	3750.24	-0.016639	0.00403119	-4.12757	3.66621e-05	0.000516086
Tmbim6	6470.47	0.0137728	0.0037546	3.66824	0.000244229	0.00261273
Faim2	29.892	-0.0848305	0.0248039	-3.42004	0.000626119	0.00569805
Dip2b	6952.86	-0.0200993	0.00390398	-5.1484	2.62724e-07	6.99474e-06
Slc4a8	58.549	-0.065745	0.0195919	-3.35573	0.000791561	0.00684648
Scn8a	62.4512	-0.088471	0.0204907	-4.31761	1.57728e-05	0.000252064
Krt18	120.96	-0.147535	0.0422136	-3.49495	0.000474142	0.00451487
Calcoco1	1104.55	-0.0150231	0.00473369	-3.17365	0.00150535	0.0115741
Cdkn1a	156.615	0.0494231	0.0145209	3.40358	0.000665099	0.00598511
Mospd1	123.522	-0.0415711	0.0131889	-3.15199	0.00162163	0.0122691
Cxcl13	203.875	0.336134	0.053727	6.25634	3.94117e-10	1.86415e-08
Denr	715.93	0.0189394	0.00479695	3.94823	7.87322e-05	0.000994644
Ldc1	5.03974	-0.199359	0.0714815	-2.78896	0.00528768	0.0310441
Ivns1abp	22649	-0.0118038	0.00344601	-3.42535	0.000614009	0.00560422
Gps2	1775.49	0.0122218	0.00357039	3.42309	0.000619133	0.0056439
Vwa5a	2669.21	0.00908556	0.00350864	2.58948	0.00961207	0.0490846
Serinc2	40.8407	-0.160699	0.0500235	-3.21247	0.00131597	0.0103853
Scg5	33.7964	-0.157702	0.0338707	-4.65598	3.22436e-06	6.50391e-05
Cd4	71.5219	-0.0703094	0.0212163	-3.31393	0.000919948	0.00771762
Mx2	292.454	0.0410498	0.0110505	3.71474	0.000203413	0.00224351
Pisd	1435.79	0.0197514	0.00350357	5.6375	1.72535e-08	5.98112e-07
Tpi1	745.484	0.0365215	0.00818765	4.46057	8.17432e-06	0.000143042
Celsr3	33.4483	-0.064882	0.0226989	-2.85837	0.00425821	0.026266
Sfi1	3497.7	0.0168391	0.00516798	3.25835	0.00112061	0.00910395
Pisd-ps2	363.03	0.0212798	0.00659148	3.22838	0.00124494	0.00991817
Synj2	727.189	0.0586224	0.00853387	6.86938	6.44809e-12	4.2096e-10
Rps6ka2	344.606	-0.0263104	0.00882053	-2.98286	0.00285571	0.0192128
Prkn	237.57	-0.0288876	0.0110824	-2.60662	0.00914412	0.0471812
Zfp54	33.9401	0.067549	0.0230615	2.92908	0.00339968	0.0219905
Zscan10	6.98216	-0.177061	0.0628489	-2.81725	0.00484372	0.0290797
Mmp25	48.0037	0.0764525	0.0227748	3.35689	0.000788232	0.00682853
Efhb	19.9254	-0.147175	0.0410451	-3.58569	0.000336182	0.00340793
Hsp90ab1	16759.9	0.0163918	0.00463181	3.53896	0.000401701	0.00393667
Nfkbie	849.624	0.0195359	0.0054077	3.61261	0.000303134	0.0031277
Tcte1	7.05681	-0.281012	0.0548504	-5.12324	3.00326e-07	7.79597e-06
Enpp5	210.219	-0.0651037	0.0157198	-4.1415	3.45042e-05	0.0004911
Rsph9	57.4355	-0.0817405	0.0187987	-4.3482	1.37262e-05	0.000225037
Ptk7	32.4044	-0.0763955	0.0177785	-4.29707	1.73071e-05	0.000272259
Trem2	10107.8	0.0253444	0.00396654	6.38955	1.66378e-10	8.41735e-09
Kif6	9.64333	-0.202165	0.0628237	-3.21796	0.00129104	0.010226
Mtch1	1419.14	-0.0190335	0.00556406	-3.42079	0.000624397	0.00568475
Fgd2	7740.26	-0.0123331	0.00330037	-3.73688	0.000186315	0.00208125
Glo1	583.02	-0.0223026	0.00831305	-2.68284	0.00729991	0.0399234
Rsph1	48.7379	-0.176208	0.0336823	-5.23147	1.68164e-07	4.66517e-06
Arhgap28	31.7182	-0.141679	0.0444437	-3.18782	0.00143349	0.0111315
Epb41l3	1017.6	0.056873	0.00787426	7.22264	5.09866e-13	3.94242e-11
Myl12a	826.795	0.0242877	0.00599071	4.05423	5.03e-05	0.000672466
Emilin2	127.651	0.0621413	0.0172016	3.61252	0.000303232	0.0031277
Cyp4f13	843.688	-0.0210993	0.0054893	-3.84371	0.000121189	0.00143459
Clip4	25.2728	-0.0949546	0.0347721	-2.73077	0.00631864	0.0357865
Xdh	497.33	0.0909491	0.00966414	9.41099	4.91492e-21	9.65494e-19
Birc6	6780.73	-0.0101261	0.00361119	-2.80409	0.00504588	0.0300042
Eif2ak2	1371.74	0.0268635	0.00710467	3.7811	0.000156135	0.00178528
Man2a1	1005.03	0.0146975	0.00544935	2.69711	0.00699446	0.0385721
Washc1	822.923	0.0162614	0.00552625	2.94257	0.00325497	0.0212431
Washc2	3114.71	0.0140556	0.00415445	3.38325	0.000716322	0.00634161
Nrxn1	260.281	-0.0616392	0.0115567	-5.33363	9.62706e-08	2.84057e-06
Atp6v0c	2930.73	0.031538	0.00522226	6.03916	1.54922e-09	6.53399e-08
Prepl	583.045	-0.0372357	0.00741481	-5.0218	5.11904e-07	1.24716e-05
C3	935.981	0.249403	0.0250728	9.94717	2.59459e-23	6.11416e-21
Jpt2	405.553	0.0228932	0.00646577	3.54067	0.000399109	0.00391831
Tmem204	396.789	-0.0278305	0.00684567	-4.06542	4.79463e-05	0.000645351
Telo2	447.44	0.0309369	0.0102882	3.00702	0.00263827	0.0181074
Tekt4	7.70453	-0.185558	0.0611506	-3.03445	0.00240973	0.0167915
Tmem8	104.05	-0.0514845	0.0126988	-4.05429	5.02864e-05	0.000672466
Rgs11	104.598	-0.0466917	0.0179257	-2.60474	0.0091945	0.0473415
Kdm4b	990.675	-0.00964369	0.00330521	-2.91772	0.00352597	0.0225863
Grm8	17.4682	-0.179642	0.0572192	-3.13955	0.00169208	0.012692
Anks1	2325.56	-0.0128296	0.0031551	-4.06632	4.77616e-05	0.000643262
Fkbp5	1217.15	0.0224685	0.00765967	2.93334	0.00335333	0.0217535
Bambi	30.9426	0.0874794	0.0236395	3.70056	0.000215125	0.00234775
Map3k8	387.239	0.0244864	0.00837968	2.92212	0.00347656	0.0223354
Zeb1	2058.64	-0.0234003	0.00487877	-4.79636	1.61576e-06	3.51263e-05
Epc1	1874.04	-0.00870648	0.00313731	-2.77514	0.0055178	0.0321527
Pkdcc	343.434	-0.0262176	0.00930106	-2.81878	0.00482065	0.0289811
Cox7a2l	1270.53	0.031514	0.00461812	6.82398	8.85542e-12	5.58071e-10
Sap130	1206.5	-0.0123939	0.00352198	-3.519	0.000433177	0.00418309
Zfp871	2203.99	-0.0106563	0.00387916	-2.74706	0.00601324	0.0343692
Myo1f	6472.03	0.0298304	0.00431422	6.91442	4.69771e-12	3.12297e-10
Dtna	179.157	-0.10559	0.0171508	-6.15656	7.43402e-10	3.34225e-08
Cdh2	78.9768	-0.0555274	0.020807	-2.66869	0.00761469	0.0412313
Tapbp	4947.06	0.0287689	0.00441158	6.52123	6.97314e-11	3.79175e-09
Col11a2	161.508	-0.042302	0.0145148	-2.9144	0.00356372	0.0227662
Dsc2	2.38455	-0.289781	0.107652	-2.69183	0.00710619	0.0390993
H2-Oa	365.625	0.054097	0.00933217	5.79683	6.75817e-09	2.57626e-07
Psmb8	1622.2	0.0395612	0.00483409	8.18379	2.75064e-16	3.22461e-14
Tap2	1198.07	0.0237469	0.00521908	4.55002	5.36413e-06	0.000100141
Psd2	335.832	-0.151385	0.0334458	-4.52629	6.00274e-06	0.000109995
Dnajc18	1027.11	-0.0107152	0.00399724	-2.68065	0.00734794	0.0401458
Hspa9	2329.68	0.0115531	0.00436759	2.64518	0.00816471	0.0434223
Etf1	1257.14	0.0159751	0.00548235	2.91391	0.00356934	0.0227905
Nelfe	395.135	0.0211859	0.00712664	2.97278	0.00295115	0.0197236
Epb41l4a	22.7747	-0.131413	0.0322084	-4.08009	4.50186e-05	0.000615057
Stard4	127.753	0.0334869	0.011791	2.84004	0.00451077	0.0274364
Csnk2b	831.026	0.0137974	0.00501127	2.75328	0.00590018	0.0338473
Myo7b	5.44644	-0.290808	0.0948673	-3.06542	0.00217364	0.0154991
Aif1	3589.81	0.0176775	0.0040184	4.39915	1.08678e-05	0.00018499
Tnf	100.269	0.0692177	0.0153858	4.49882	6.83332e-06	0.000122836
Atp6v1g2	122.155	-0.0317974	0.0101859	-3.12169	0.00179815	0.0133499
Npc1	4089.38	0.0172789	0.00425064	4.06501	4.80296e-05	0.000646074
Mrpl27	125.219	0.0391969	0.01417	2.76619	0.0056716	0.0328732
Zfp521	100.158	-0.0895154	0.0173398	-5.16242	2.43782e-07	6.5464e-06
Cabyr	41.3112	-0.0630427	0.0243752	-2.58635	0.00969985	0.0494518
Mrps18b	147.962	0.0307207	0.0113114	2.71591	0.00660944	0.0369958
Dele1	879.434	-0.0198448	0.0049046	-4.04615	5.20675e-05	0.000692698
Arap3	6809.2	-0.0162751	0.00358149	-4.54421	5.51407e-06	0.00010224
Diaph1	1269.04	0.0266007	0.00431405	6.16607	7.00089e-10	3.15402e-08
Gabbr1	1881.22	-0.0320717	0.00482961	-6.64064	3.12331e-11	1.76893e-09
Ik	2939.21	0.011246	0.00354048	3.17642	0.00149105	0.0114884
Jakmip2	63.4224	-0.125515	0.0404017	-3.10667	0.0018921	0.0138773
Hsd17b4	3192.66	0.00893262	0.00319657	2.79444	0.00519897	0.030614
Mbd2	940.076	0.0164201	0.00440026	3.73163	0.000190248	0.00211651
Pmaip1	145.204	0.0450866	0.0135508	3.32724	0.000877117	0.00743832
Lox	158.519	0.208087	0.0301005	6.91306	4.74297e-12	3.14348e-10
Ldlrad4	2758.63	-0.0166063	0.00356773	-4.6546	3.24613e-06	6.54176e-05
Setbp1	383.206	-0.0216951	0.0083613	-2.5947	0.0094673	0.0485157
Mapk4	274.283	-0.140587	0.0319097	-4.40577	1.0541e-05	0.000179989
Atp9b	1938.52	0.00863798	0.00308656	2.79858	0.00513279	0.0303802
Gm16286	1091.18	0.0161092	0.00506014	3.18355	0.00145482	0.011261
Csnk1a1	3375.33	-0.00707899	0.00244538	-2.89484	0.00379357	0.0239141
Nedd4l	697.587	-0.0188637	0.0057756	-3.2661	0.00109041	0.00890497
Lmnb1	523.982	0.0323129	0.0077183	4.18653	2.83248e-05	0.000411627
Slc12a2	4859.75	-0.0133305	0.00385722	-3.45597	0.00054831	0.00509412
Isoc1	551.469	0.0161567	0.00505817	3.19419	0.00140225	0.01092
Rps14	2276.09	0.0485814	0.00567361	8.56269	1.10264e-17	1.5205e-15
Tcof1	2111.56	0.0170447	0.00501252	3.40042	0.000672831	0.00603997
Camk2a	681.807	-0.0446336	0.00798638	-5.58872	2.28746e-08	7.70913e-07
Pdgfrb	329.969	-0.0491257	0.0111011	-4.42532	9.62987e-06	0.000165992
Psat1	364.431	0.0386743	0.00679957	5.68775	1.28723e-08	4.60133e-07
Cndp2	2239.96	0.0241668	0.00424753	5.68961	1.27329e-08	4.5608e-07
Asrgl1	174.776	-0.0397539	0.0106497	-3.73288	0.0001893	0.00210811
Fth1	17369.6	0.0778181	0.00552135	14.094	4.13356e-45	9.01323e-42
Fads3	276.187	-0.0627486	0.0122895	-5.10586	3.29296e-07	8.47732e-06
Fads2	262.846	-0.10591	0.0163531	-6.47646	9.38999e-11	4.99387e-09
Cd5	36.9928	0.114903	0.0286336	4.01288	5.99815e-05	0.000786468
Cd6	5.96208	0.234956	0.0581637	4.03956	5.35522e-05	0.000707272
Ms4a4c	46.6288	0.116467	0.0284461	4.09429	4.23469e-05	0.000583676
Ms4a6d	609.608	0.0401329	0.00705225	5.69079	1.26454e-08	4.54255e-07
Fam111a	1185.22	0.024236	0.00469998	5.15663	2.5144e-07	6.72717e-06
Slc15a3	2389.77	0.0351923	0.00653839	5.38241	7.34951e-08	2.21961e-06
Stambpl1	686.211	-0.015677	0.00590163	-2.65638	0.0078984	0.0423505
Cdc37l1	1664.12	-0.0152749	0.00493637	-3.09436	0.00197241	0.0143409
Lipa	1534.64	0.0282302	0.0054643	5.16631	2.38767e-07	6.41962e-06
Ak3	676.56	-0.0138372	0.00476153	-2.90603	0.00366043	0.0232903
Tm7sf2	124.11	-0.0232949	0.00894132	-2.60531	0.00917914	0.0473059
Tjp2	916.099	0.0131748	0.00434006	3.03563	0.00240033	0.0167485
Slc25a45	1585.22	-0.0134092	0.00414974	-3.23133	0.00123215	0.00983417
Gldc	120.659	-0.0725868	0.0187874	-3.8636	0.000111729	0.00133786
Coro1b	3328.55	0.0115807	0.00388187	2.98328	0.00285179	0.0191924
Aip	521.581	0.0156388	0.00537612	2.90894	0.00362662	0.0230953
Sf3b2	5716.9	0.00790632	0.00281734	2.80631	0.00501128	0.0298554
Pold4	679.876	0.0257111	0.00533088	4.82305	1.41383e-06	3.13782e-05
Pip5k1b	117.153	-0.133022	0.0372063	-3.57525	0.000349894	0.00352888
Rab1b	1078.36	0.0101561	0.00378339	2.68439	0.00726621	0.0397801
Cnih2	43.4206	-0.0616585	0.0212223	-2.90537	0.00366825	0.0233196
Aldh3b1	345.006	0.022603	0.00737485	3.06488	0.00217758	0.0155065
Pcx	243.37	-0.0309146	0.0118442	-2.61011	0.00905126	0.046835
Cpt1a	1101.39	-0.0195994	0.00549052	-3.56968	0.000357421	0.0035882
Smarca2	6876.73	-0.0121023	0.00181135	-6.68138	2.36704e-11	1.37636e-09
Vldlr	163.424	-0.140851	0.03404	-4.13781	3.50642e-05	0.000498094
Kcnk7	50.1808	-0.0625631	0.0219463	-2.85073	0.00436188	0.0267466
Ehbp1l1	2967.13	0.0116439	0.00311401	3.7392	0.000184609	0.00206642
Ltbp3	484.059	-0.0885873	0.0153328	-5.77763	7.57594e-09	2.85802e-07
Capn1	249.492	0.0456114	0.0089191	5.1139	3.15574e-07	8.16262e-06
Map4k2	1590.91	-0.0124841	0.0048157	-2.59237	0.00953175	0.0487773
Prdx5	821.356	0.027717	0.0072452	3.82556	0.000130476	0.00152548
Kcnk4	6.21985	-0.155738	0.0579064	-2.68948	0.00715635	0.0393455
Gpr137	743.745	-0.0285893	0.00869418	-3.28832	0.00100787	0.0083371
Bad	374.432	-0.039847	0.0119916	-3.32292	0.000890799	0.00752572
Vegfb	1139.44	0.0217119	0.00532337	4.07861	4.53054e-05	0.000617814
Pdcd4	1160.5	-0.0108883	0.00302774	-3.59619	0.000322906	0.00329479
Acsl5	1413.13	0.0287532	0.00540077	5.3239	1.01568e-07	2.97788e-06
Vti1a	760.237	-0.0130516	0.00458394	-2.84725	0.00440987	0.0269606
Eif3a	8606.12	0.0141495	0.00283621	4.98886	6.07373e-07	1.46017e-05
Plce1	206.639	-0.0958472	0.0232347	-4.12517	3.70469e-05	0.000520495
Sorbs1	321.086	-0.0490704	0.012802	-3.83303	0.000126577	0.00148599
Aldh18a1	425.767	0.0335496	0.00968512	3.46403	0.000532145	0.00496985
Tm9sf3	4406.82	0.00899274	0.00331246	2.71482	0.00663122	0.037067
Pik3ap1	8348.72	0.0117629	0.00388852	3.02503	0.00248608	0.0172236
Lcor	1782.91	-0.0124665	0.004747	-2.62619	0.00863461	0.045183
Slit1	44.9144	-0.0789372	0.0193759	-4.074	4.62128e-05	0.0006271
Nt5c2	1596.64	-0.0162119	0.0041654	-3.89203	9.94092e-05	0.00120961
Msr1	146.61	0.0400776	0.0146985	2.72665	0.00639814	0.0361428
Col17a1	36.3071	-0.154578	0.0301485	-5.12722	2.94058e-07	7.66061e-06
Gsto1	281.971	0.0351289	0.00939223	3.7402	0.000183871	0.0020624
Hspa12a	509.635	0.0393339	0.00826675	4.75808	1.95442e-06	4.18626e-05
Hdgfl3	207.492	-0.0556952	0.0147012	-3.78848	0.000151574	0.00174043
Bhlhe22	11.2212	-0.104247	0.0392029	-2.65918	0.00783321	0.0420594
P4hb	6204.86	0.0194619	0.00426852	4.55941	5.12984e-06	9.63801e-05
Arhgdia	6283.97	0.0183014	0.00358354	5.10707	3.27198e-07	8.43326e-06
Cbr2	162.06	-0.0366155	0.0107575	-3.40373	0.000664722	0.00598442
Maged1	1739.23	-0.0142807	0.00522072	-2.73539	0.00623068	0.0353342
Slc16a3	473.877	0.023069	0.00650492	3.54639	0.000390542	0.00385329
Fn3k	81.1933	-0.0661763	0.0201379	-3.28616	0.00101562	0.00839239
Dnmbp	968.023	-0.0126518	0.0048356	-2.61639	0.00888655	0.046213
Erlin1	578.642	0.0204805	0.00686017	2.98543	0.00283183	0.0191171
Scd2	3221.85	-0.0225548	0.00585353	-3.8532	0.000116586	0.00138764
Sema4g	1657.1	-0.0206657	0.00409967	-5.04083	4.63529e-07	1.14465e-05
Oga	4121.47	-0.0101074	0.00376791	-2.68251	0.00730727	0.0399536
Ldb1	3654.14	-0.0107818	0.00384413	-2.80474	0.00503567	0.0299616
Gbf1	1949.45	-0.0125992	0.003577	-3.52229	0.000427844	0.00415182
Nfkb2	801.222	0.0447528	0.00762491	5.86928	4.37682e-09	1.7258e-07
Mfsd13a	154.03	0.0438816	0.0143657	3.05461	0.0022535	0.0159227
Hexa	8971.73	0.0301115	0.00520451	5.78565	7.22328e-09	2.73444e-07
Fyco1	3231.63	-0.020872	0.00359647	-5.80348	6.49518e-09	2.48906e-07
Zfhx4	81.3885	-0.0845956	0.0257753	-3.28204	0.00103059	0.00848
Huwe1	10897	-0.0142366	0.00264346	-5.38559	7.22094e-08	2.18684e-06
Fgd1	44.6607	-0.0990339	0.030855	-3.20965	0.00132895	0.0104575
Dnase1l3	16.0711	0.132608	0.0445563	2.97618	0.00291863	0.019565
Sat1	2942.15	0.0312248	0.00447304	6.98067	2.93775e-12	2.01439e-10
Acot9	245.522	0.0645796	0.0102351	6.30963	2.79699e-10	1.36439e-08
Prdx4	247.046	0.0276288	0.00811917	3.40291	0.000666714	0.00599493
Rps24	6450.67	0.0426152	0.00420299	10.1392	3.69935e-24	9.83712e-22
Itgb8	381.696	-0.0715972	0.0270185	-2.64994	0.00805072	0.0429418
Rabgef1	344.057	0.0203333	0.00772279	2.63289	0.00846613	0.0445433
Itga7	79.4484	-0.0805469	0.0183659	-4.38568	1.15624e-05	0.000194648
Rdh5	246.969	-0.0806144	0.0220486	-3.65622	0.000255962	0.00271122
Cd63	2275.84	0.0725766	0.00610632	11.8855	1.40798e-32	9.90354e-30
Gdf11	96.4266	-0.10495	0.0187462	-5.59847	2.16247e-08	7.32185e-07
Rps26	2410.83	0.048011	0.00481423	9.97274	2.00625e-23	4.8607e-21
Pa2g4	1148.31	0.016138	0.00429185	3.76016	0.000169806	0.00191747
Esyt1	1732.78	0.0306246	0.00550323	5.56484	2.62386e-08	8.74113e-07
Nab2	683.381	0.0253252	0.00583952	4.33686	1.44529e-05	0.000235009
Shmt2	509.728	0.0209692	0.00672358	3.11875	0.00181619	0.0134465
Katnal2	30.6077	-0.150647	0.0342932	-4.3929	1.11847e-05	0.000189792
Rnf165	20.8003	-0.0978859	0.0352741	-2.77501	0.00552003	0.0321572
Echs1	621.655	0.0273741	0.00629396	4.34927	1.36594e-05	0.000224279
Adam8	142.576	0.0943173	0.0172126	5.47954	4.26426e-08	1.3574e-06
Cyp2e1	11.3163	0.130286	0.0469101	2.77736	0.00548021	0.0319761
Syce1	11.0437	0.134483	0.0513553	2.61868	0.00882714	0.0459589
Ifitm3	295.258	0.098717	0.0150504	6.55908	5.41407e-11	2.98871e-09
Irf7	341.217	0.119836	0.019825	6.04473	1.49662e-09	6.36136e-08
Taldo1	1916.39	0.0238679	0.00407825	5.85248	4.84292e-09	1.89247e-07
Eps8l2	263.772	-0.0890485	0.0230981	-3.85523	0.000115621	0.00137914
Rplp2	5022.61	0.0521362	0.00491266	10.6126	2.60371e-26	8.34911e-24
Chid1	568.186	-0.0181228	0.00590795	-3.06753	0.00215833	0.0154101
Gusb	3314.24	0.0260407	0.00497162	5.23787	1.62441e-07	4.53524e-06
Farp1	423.774	-0.0279496	0.00692066	-4.03858	5.37754e-05	0.00070979
Cant1	1425.99	0.0122339	0.003874	3.15794	0.00158887	0.0120705
Rbfox3	36.9463	-0.0563767	0.0213372	-2.64218	0.00823743	0.0436812
Gaa	3170.75	0.0200932	0.0047153	4.26128	2.0326e-05	0.00031278
Nptx1	50.9888	-0.119151	0.0190909	-6.24125	4.34099e-10	2.03123e-08
Cpeb1	62.4019	0.109793	0.0222785	4.9282	8.29922e-07	1.93545e-05
Nat1	22.0364	0.0661755	0.0245642	2.69399	0.00706031	0.0388665
Dach2	3.81076	-0.269942	0.0812451	-3.32256	0.00089194	0.00752952
Cct8	1112.85	0.0151414	0.00435394	3.47763	0.000505866	0.0047627
Shisa5	1320.51	0.0420213	0.0059588	7.05197	1.76399e-12	1.25699e-10
Pfkfb4	1087.65	0.0194828	0.00566284	3.44046	0.000580727	0.00533393
Arhgef9	191.803	-0.0634879	0.0124224	-5.11074	3.209e-07	8.29055e-06
Cnksr2	61.9694	-0.0863221	0.0180386	-4.7854	1.7065e-06	3.69149e-05
Tmem47	176.474	-0.11446	0.0187858	-6.09292	1.10871e-09	4.78722e-08
Alox5	921.919	0.0283972	0.00621582	4.56854	4.91137e-06	9.29622e-05
Fbxl16	180.032	-0.0450607	0.00973989	-4.6264	3.7207e-06	7.35537e-05
Prps2	918.358	-0.0172237	0.00417371	-4.12671	3.67983e-05	0.000517669
Sdc3	3829.69	0.088996	0.0109032	8.16235	3.28573e-16	3.79076e-14
Hspa4l	258.661	-0.0334325	0.010582	-3.15938	0.00158103	0.0120288
Larp1b	90.9797	-0.0524208	0.0199099	-2.6329	0.00846585	0.0445433
Jade1	729.924	-0.0221195	0.00464709	-4.75987	1.93721e-06	4.15757e-05
D3Ertd751e	295.456	-0.0284166	0.00854365	-3.32605	0.000880862	0.007462
Gdap1	8.01554	-0.164042	0.048432	-3.38706	0.000706466	0.00627218
Atp5c1	1359.43	0.0110177	0.00351318	3.13611	0.00171207	0.0128155
Rpl14	2537.55	0.0412242	0.00507055	8.13013	4.28815e-16	4.85131e-14
Rassf3	1362.76	0.0570213	0.00619728	9.20101	3.54599e-20	6.13654e-18
Nrp1	3178.31	0.0188655	0.00562507	3.35382	0.000797053	0.00686946
Pard3	136.301	-0.0618841	0.0191185	-3.23687	0.00120846	0.00970913
Homer2	58.4988	-0.0850046	0.0163049	-5.21344	1.85371e-07	5.10355e-06
Zfp282	568.639	-0.0199032	0.00645529	-3.08324	0.00204758	0.0147839
Fam20c	740.539	0.183741	0.0140197	13.1059	3.04545e-39	4.15037e-36
Prkar1b	200.571	0.0462387	0.00900863	5.13272	2.8559e-07	7.49372e-06
Pdgfa	388.366	0.0263809	0.00944155	2.79413	0.00520395	0.0306268
Get4	416.095	0.0206341	0.00661718	3.11826	0.00181923	0.0134514
Cplx2	216.057	-0.0681454	0.0112862	-6.03795	1.56089e-09	6.5705e-08
Tspan17	34.0836	0.0778151	0.0281001	2.76921	0.0056193	0.0326656
Unc5a	190.195	-0.0305723	0.00929179	-3.29025	0.00100099	0.00828652
Myo5b	191.733	-0.167425	0.0369909	-4.52612	6.00758e-06	0.000109995
Snca	21.2067	-0.0937121	0.0272696	-3.4365	0.000589283	0.00540751
Rb1cc1	1737.96	-0.0177015	0.00362799	-4.87914	1.06548e-06	2.42766e-05
Adhfe1	120.49	-0.0653131	0.0144624	-4.51607	6.29964e-06	0.000114374
Paqr8	103.924	-0.0301358	0.011621	-2.59322	0.00950828	0.0487028
Pikfyve	1786.16	-0.0104398	0.0034346	-3.0396	0.00236894	0.0165507
Klf7	1221.53	-0.0203435	0.00723791	-2.81068	0.00494367	0.0295172
Eef1b2	2913.7	0.0394612	0.00553748	7.12619	1.03182e-12	7.57534e-11
Nrp2	2036.54	0.0322262	0.00605314	5.32388	1.01579e-07	2.97788e-06
Hspd1	1001	0.0195133	0.00563204	3.46469	0.000530833	0.00496347
Slc40a1	1684.97	-0.0261991	0.004458	-5.87688	4.18073e-09	1.65146e-07
Lancl1	393.313	-0.0170688	0.00502312	-3.39804	0.0006787	0.00607514
Raph1	344.573	-0.0412824	0.00745608	-5.53674	3.0816e-08	1.01349e-06
Ica1l	88.5053	-0.0383551	0.0143783	-2.66757	0.0076403	0.0413176
Trak2	1074.93	-0.0144591	0.00416925	-3.46802	0.00052431	0.0049088
Cflar	5805.28	-0.0103543	0.0039369	-2.63007	0.00853662	0.0448209
Ercc5	1014.91	-0.0138317	0.00493565	-2.8024	0.00507237	0.0300956
Ecrg4	240.367	-0.169618	0.0401125	-4.22857	2.35186e-05	0.000351915
Map4k4	9440.71	-0.0100935	0.0029394	-3.43387	0.000595028	0.00545102
Eif5b	2694.45	0.0103837	0.00316171	3.28422	0.00102265	0.00843857
Mrpl30	222.827	0.0354525	0.00875776	4.04812	5.16307e-05	0.000687306
2010300C02Rik	92.7656	-0.103445	0.0185688	-5.57091	2.53412e-08	8.48794e-07
Gls	1729.63	0.0147203	0.00355378	4.14216	3.44057e-05	0.000490337
Stat1	2458.68	0.0596363	0.0077078	7.73715	1.01674e-14	9.47433e-13
Coa5	912.324	0.0232207	0.0056947	4.0776	4.55022e-05	0.00062011
Ptpn18	1576.05	0.0154356	0.00375987	4.10535	4.03701e-05	0.000559968
Ogfrl1	2709.7	0.0151226	0.00544484	2.77741	0.00547941	0.0319761
Plcd4	62.2273	-0.125972	0.0255991	-4.92094	8.61288e-07	2.00431e-05
Slc11a1	3538.9	0.0450147	0.00483241	9.31516	1.21771e-20	2.26942e-18
Atic	499.689	0.0194909	0.00579451	3.36368	0.000769115	0.00671359
Fn1	2607.95	0.0340296	0.00743918	4.57437	4.77654e-06	9.10423e-05
Ptprn	39.9129	-0.0743913	0.0201302	-3.6955	0.000219454	0.0023914
Obsl1	57.3971	-0.0751375	0.0282429	-2.66041	0.00780466	0.0419704
Stk11ip	1128.94	0.0175081	0.00515105	3.39894	0.000676471	0.00606017
Sp100	821.712	0.0995433	0.0158958	6.26224	3.79494e-10	1.79888e-08
Itm2c	5054.04	0.0224455	0.00419535	5.35009	8.79093e-08	2.61509e-06
Ncl	7182.27	0.0190524	0.00367354	5.18639	2.14411e-07	5.8222e-06
Ptma	5407.12	0.0233394	0.00339033	6.88409	5.81567e-12	3.8196e-10
Serpine2	5705.68	0.0179931	0.00427788	4.20607	2.59845e-05	0.00038361
Ngef	58.3073	-0.056399	0.0199081	-2.83297	0.00461182	0.027949
Gpr35	284.329	0.0404601	0.0113357	3.56928	0.000357967	0.00359203
Dtymk	275.734	0.018809	0.00649926	2.89402	0.00380345	0.0239625
Pdcd1	245.454	0.193412	0.0255159	7.58003	3.45483e-14	3.0499e-12
Iqca	6.011	-0.230254	0.0684882	-3.36195	0.000773954	0.00674234
Mlph	4084.42	0.0178938	0.00449599	3.97994	6.89336e-05	0.000884695
Lrrfip1	2722.44	0.0162387	0.00378451	4.29084	1.77998e-05	0.000277231
Pam	202.568	-0.0456415	0.0102826	-4.43873	9.04892e-06	0.000157095
Ccdc93	4276.71	-0.00857479	0.00250759	-3.41953	0.000627291	0.00570371
Actr3	5069.49	0.0180924	0.00395719	4.57203	4.8303e-06	9.19064e-05
Epb41l5	109.281	-0.0387691	0.0129986	-2.98256	0.00285851	0.0192214
Dbi	323.568	-0.0291633	0.0103633	-2.81409	0.00489153	0.029286
Ptprc	8344.76	0.0290039	0.00385587	7.52202	5.39356e-14	4.68552e-12
Cd55	74.6561	-0.104168	0.0182714	-5.70114	1.19012e-08	4.30359e-07
Cacna1s	71.4258	0.153935	0.0226004	6.81115	9.68218e-12	6.08415e-10
Srgap2	22879.7	-0.0182195	0.00324143	-5.62082	1.90053e-08	6.51587e-07
Arl8a	1260.21	0.0204063	0.00440629	4.63117	3.636e-06	7.23913e-05
Slc45a3	12.4191	0.271316	0.0442932	6.12546	9.04205e-10	3.96704e-08
Cdk18	123.856	0.105312	0.0224789	4.68492	2.8007e-06	5.75582e-05
Rbbp5	708.732	0.0160598	0.00588664	2.72817	0.00636868	0.0360137
Nfasc	390.217	-0.140646	0.0221802	-6.34108	2.28159e-10	1.13069e-08
Lrrn2	59.0561	-0.12091	0.0293183	-4.12405	3.7227e-05	0.000522688
Klhl12	215.455	-0.0296284	0.00958433	-3.09133	0.0019926	0.0144539
Cyb5r1	711.322	0.0331612	0.00596337	5.56081	2.68519e-08	8.91182e-07
Adipor1	2943.44	0.0235716	0.00479781	4.91299	8.97e-07	2.07194e-05
Atp2b4	178.986	-0.0480756	0.0129463	-3.71346	0.000204441	0.00225144
Stx6	850.171	0.0157571	0.00447932	3.51775	0.000435225	0.00420101
Glul	12658.5	-0.01378	0.00382705	-3.60069	0.000317371	0.00325296
Ncf2	3628.3	0.0133608	0.00487982	2.73796	0.00618207	0.0351591
Rgl1	2142.27	-0.0135179	0.004964	-2.72319	0.00646542	0.036391
Fam129a	1557.78	0.0528835	0.00480861	10.9977	3.92218e-28	1.5909e-25
Cdc42bpa	1082.48	-0.0307225	0.00497455	-6.17595	6.57687e-10	2.97528e-08
Parp1	2467.98	0.0159488	0.00497887	3.2033	0.00135861	0.0106448
Sdccag8	1170.39	-0.0211918	0.00439396	-4.82294	1.41457e-06	3.13782e-05
Trp53bp2	1368.08	-0.0116964	0.00386663	-3.02497	0.00248658	0.0172236
Ifi211	184.854	0.11622	0.0190549	6.09921	1.06593e-09	4.62998e-08
Tagln2	504.198	0.0325437	0.00895778	3.63301	0.000280133	0.00293705
Slamf9	592.516	0.0805916	0.00788988	10.2145	1.70672e-24	4.71077e-22
Copa	4413.36	0.00963645	0.00359954	2.67713	0.0074255	0.040394
Dcaf8	2813.21	-0.0108561	0.00400877	-2.70809	0.00676715	0.0376519
Dcaf6	582.76	-0.019028	0.0066626	-2.85595	0.00429085	0.0264225
Atp1b1	801.064	-0.127696	0.0300387	-4.25105	2.12768e-05	0.000323303
F5	1154.91	-0.15588	0.0354284	-4.39987	1.08317e-05	0.000184519
Ralgps2	1082.55	-0.0146675	0.00481829	-3.04413	0.00233352	0.0163662
Soat1	2382.11	0.0325256	0.00487128	6.67701	2.43859e-11	1.40671e-09
Ptpn14	251.62	-0.0583847	0.0115914	-5.03689	4.73162e-07	1.16711e-05
Mark1	75.1413	-0.0855343	0.0244018	-3.50525	0.000456186	0.00438007
Atf3	416.811	0.0832614	0.0076708	10.8543	1.90222e-27	7.03014e-25
Tatdn3	332.392	-0.0240371	0.00840465	-2.85998	0.00423674	0.0261632
Cfap126	55.5344	-0.0415924	0.0153346	-2.71232	0.00668148	0.0372512
Fcgr2b	3499.51	0.0251582	0.0057359	4.38609	1.15405e-05	0.000194467
Optn	249.531	0.0358884	0.0118282	3.03415	0.00241217	0.0167915
Lmx1a	48.7083	-0.1933	0.0518179	-3.73038	0.000191192	0.00212485
Mrc1	2489.74	-0.0590571	0.00998455	-5.91484	3.32192e-09	1.31939e-07
Rabgap1l	524.047	-0.047431	0.0106051	-4.47247	7.73199e-06	0.000136405
Vim	1228.44	0.0710219	0.00824643	8.61244	7.15224e-18	9.93342e-16
Plxdc2	17340.2	-0.00975788	0.00300854	-3.24339	0.00118115	0.00952826
Golga1	787.061	-0.0170745	0.00622144	-2.74447	0.00606096	0.0345967
Kif5c	277.388	-0.02837	0.0106879	-2.6544	0.00794486	0.0425227
Itga8	32.7653	-0.0921191	0.0326677	-2.81988	0.00480416	0.0288978
Spopl	499.763	-0.0208008	0.0077905	-2.67002	0.00758468	0.0411285
Pfkfb3	3071.23	0.0273676	0.00526331	5.1997	1.9961e-07	5.46796e-06
Prkcq	244.397	-0.0491857	0.0112163	-4.3852	1.15877e-05	0.000194811
Abi2	777.118	-0.0139051	0.00400258	-3.47404	0.000512683	0.0048144
Odf2	1434.31	-0.0133416	0.00447599	-2.9807	0.00287589	0.0193188
Fam129b	926.331	0.0204729	0.00613244	3.33846	0.000842438	0.0072065
Ak8	15.1881	-0.154904	0.047236	-3.27937	0.0010404	0.00855428
Spaca9	3.50508	-0.232505	0.0871205	-2.66877	0.00761292	0.0412313
Lcn2	62.8837	0.102657	0.0379946	2.70187	0.00689504	0.0381687
Dnm1	149.019	-0.0492738	0.0134183	-3.67214	0.000240524	0.00258102
1700007K13Rik	13.6043	-0.173835	0.0610328	-2.84823	0.00439635	0.0269125
Fibcd1	13.6726	-0.11436	0.0326656	-3.50092	0.00046365	0.00443044
Abl1	6053.93	-0.0165324	0.00361688	-4.57089	4.85646e-06	9.22431e-05
Tor1b	933.144	0.0149212	0.00437205	3.41285	0.000642866	0.00581816
Tor1a	507.15	0.0265479	0.00772547	3.43641	0.000589482	0.00540751
Miga2	601.278	-0.0203895	0.00562882	-3.62233	0.000291957	0.00303872
Kynu	23.7953	0.107992	0.0298649	3.61602	0.000299169	0.00309469
Dab2ip	482.949	-0.0416182	0.00906631	-4.59042	4.42347e-06	8.52064e-05
Mrrf	154.67	0.0276821	0.00868781	3.18631	0.001441	0.0111739
Grb14	82.3115	-0.0548208	0.0183611	-2.9857	0.0028293	0.0191059
Ifih1	811.474	0.0340142	0.00742105	4.58348	4.57303e-06	8.77773e-05
Slc4a10	761.457	-0.125692	0.0375989	-3.34296	0.000828907	0.00710189
Strbp	428.64	-0.0327733	0.00965101	-3.39584	0.000684176	0.00611162
Gpsm1	605.966	-0.018096	0.00618314	-2.92667	0.00342613	0.0221092
Camsap1	2373.23	-0.00936063	0.00338039	-2.7691	0.00562116	0.0326677
Traf2	496.723	0.0174902	0.00550428	3.17756	0.00148518	0.011457
Uap1l1	864.564	0.0306578	0.00530935	5.7743	7.72729e-09	2.91008e-07
Dpp7	678.894	0.0534377	0.00789001	6.77284	1.26283e-11	7.67018e-10
Itgb6	7.64314	-0.173546	0.0554111	-3.13197	0.00173639	0.0129575
Il1rn	82.9936	0.208344	0.0374177	5.56805	2.57601e-08	8.60183e-07
Galnt3	317.165	0.0200983	0.00696095	2.8873	0.00388569	0.02434
Nckap1	333.649	-0.0545857	0.0118139	-4.62047	3.82871e-06	7.53475e-05
Dnajc10	918.564	0.0226398	0.00556655	4.06712	4.75984e-05	0.00064217
Itga4	435.06	0.0324915	0.0122582	2.6506	0.00803494	0.0428681
Zfp385b	20.2513	-0.134352	0.0400304	-3.35624	0.000790092	0.00683649
Stk39	629.626	-0.137822	0.0318719	-4.32426	1.53047e-05	0.000246287
Cers6	633.11	0.0261379	0.00619782	4.21728	2.4727e-05	0.000367534
Ssrp1	1694.72	0.0128426	0.00408701	3.1423	0.00167627	0.0126125
Ube2l6	261.716	0.0615783	0.0127366	4.83475	1.33316e-06	2.97539e-05
Eif3m	649.19	0.0202729	0.00490971	4.12913	3.64135e-05	0.000513913
Prrg4	33.4977	-0.0639625	0.021256	-3.00915	0.0026198	0.017992
Hsd17b12	830.995	0.0235546	0.00636046	3.70329	0.000212822	0.00232844
Gatm	2062.15	0.0283786	0.00590943	4.80226	1.56888e-06	3.4278e-05
Sema6d	693.104	-0.0903288	0.00790374	-11.4286	3.00873e-30	1.4579e-27
Fbn1	121.633	-0.103745	0.0291597	-3.55782	0.00037394	0.00372394
Meis2	17.4148	-0.109014	0.0349698	-3.11738	0.00182464	0.0134823
Cd82	2032.04	0.0186248	0.00437226	4.25977	2.04634e-05	0.000313849
Chst1	823.079	0.0508094	0.00734555	6.91703	4.61221e-12	3.08495e-10
Mapk8ip1	165.621	-0.0489807	0.0124118	-3.94629	7.93723e-05	0.00100041
Map1a	552.179	-0.0645264	0.0074647	-8.6442	5.41814e-18	7.72174e-16
Pacsin3	47.5299	-0.0656218	0.0230484	-2.84712	0.00441162	0.0269606
Snap25	125.303	-0.0794494	0.0107364	-7.40001	1.36175e-13	1.10795e-11
Cdan1	911.916	-0.0110996	0.00429685	-2.58319	0.00978909	0.0498252
Snap23	1168.55	0.0145262	0.00402659	3.60758	0.000309071	0.00318426
Tyro3	54.8006	-0.138291	0.0257533	-5.36985	7.88032e-08	2.36467e-06
Ubox5	259.985	-0.0244607	0.00859126	-2.84717	0.00441102	0.0269606
Spint1	1372.97	0.0454773	0.00768802	5.91534	3.31187e-09	1.3178e-07
Siglec1	555.207	0.0534297	0.017041	3.13537	0.00171638	0.0128334
Pcna	518.353	0.0225187	0.00803193	2.80364	0.00505288	0.0300313
Gpcpd1	1351.37	-0.0139369	0.00454828	-3.06421	0.00218247	0.0155265
Chgb	44.2616	-0.0839642	0.0259156	-3.23991	0.00119567	0.00962406
Bmp2	35.8569	-0.0992656	0.0299751	-3.3116	0.000927627	0.00776167
Sppl2a	2602.63	0.0119725	0.00458663	2.61031	0.00904602	0.046819
Polr1b	301.483	0.019604	0.00552328	3.54934	0.0003862	0.00381909
Snrpb	1200.33	0.0144923	0.0044142	3.2831	0.00102672	0.00846091
Pcsk2	44.0372	-0.132412	0.0310102	-4.26993	1.95533e-05	0.000301955
Snx5	8161.72	0.0106679	0.00359229	2.96966	0.00298126	0.0198501
Napb	183.994	-0.0380216	0.00893786	-4.25399	2.09995e-05	0.000320206
Snph	486.903	0.0307754	0.00747324	4.11808	3.82039e-05	0.00053537
Fam110a	424.06	-0.0225407	0.00702924	-3.20671	0.00134264	0.0105424
Tpx2	82.7282	0.0618027	0.0206395	2.99439	0.00274991	0.0187146
Snta1	1089.03	-0.0145509	0.00559164	-2.60225	0.00926137	0.0476171
E2f1	60.6217	0.041103	0.0149233	2.75429	0.00588195	0.0337604
Tpd52	1998.43	0.0311847	0.00531391	5.86851	4.39726e-09	1.73073e-07
Zbp1	202.575	0.122092	0.0290168	4.20763	2.58064e-05	0.000381239
Zdbf2	35.6201	-0.120091	0.0361791	-3.31935	0.000902264	0.00760648
Gnas	10317.5	0.0148823	0.00345939	4.30201	1.69253e-05	0.000267046
Phactr3	61.2397	-0.0542069	0.016362	-3.31297	0.000923109	0.00773866
Fabp5	273.238	0.193764	0.0151903	12.7558	2.89405e-37	3.32131e-34
Ptpn1	4565.93	0.0148856	0.00472298	3.15174	0.001623	0.0122752
Atp9a	117.073	-0.0789339	0.0202046	-3.90673	9.35521e-05	0.00114795
Car2	232.993	-0.110398	0.026116	-4.22721	2.36607e-05	0.000353613
Col9a3	677.734	-0.161869	0.0362349	-4.46721	7.9247e-06	0.000139241
Chrna4	20.4448	-0.119749	0.0439658	-2.72369	0.00645571	0.0363638
Helz2	576.464	0.0668412	0.0118602	5.63577	1.7428e-08	6.03201e-07
Pcmtd2	644.249	-0.0170405	0.00543441	-3.13566	0.00171468	0.0128307
Map1lc3a	497.205	-0.0243465	0.00855472	-2.84598	0.00442755	0.0270277
Ggt7	18.5982	-0.107808	0.037908	-2.84394	0.00445598	0.0271631
Acss2	136.11	-0.053168	0.0154417	-3.44315	0.000574988	0.00529907
Procr	54.077	0.0555081	0.0180997	3.0668	0.00216364	0.0154429
Ndrg3	1010.96	0.0140203	0.00393129	3.56633	0.00036201	0.0036289
Samhd1	2583.77	0.0167622	0.00393712	4.25748	2.06748e-05	0.000316139
Rpn2	3916.71	0.0185996	0.00397782	4.67583	2.92773e-06	5.97746e-05
Ralgapb	1911.05	-0.0131579	0.00423904	-3.10397	0.00190942	0.0139527
Pex5l	42.9251	-0.0681031	0.0234949	-2.89863	0.00374797	0.0237089
Ccdc39	140.926	-0.120352	0.028311	-4.25107	2.12755e-05	0.000323303
Tnik	199.114	-0.0573514	0.0169984	-3.37393	0.000741037	0.00652334
Pld1	3487.72	-0.0119008	0.00319988	-3.71914	0.000199898	0.00221091
Nceh1	399.461	0.0869182	0.0082805	10.4967	8.94148e-26	2.7079e-23
Mccc1	577.722	-0.0279574	0.00936596	-2.985	0.00283579	0.019126
Anxa5	715.545	0.0740641	0.00890454	8.31757	8.97879e-17	1.10612e-14
Slc7a11	175.886	0.0453566	0.00976468	4.64497	3.40128e-06	6.82291e-05
Stoml3	7.1895	-0.200941	0.0710052	-2.82995	0.00465556	0.0281616
Trpc4	39.8933	0.128832	0.0302442	4.25973	2.04675e-05	0.000313849
Postn	262.807	0.078773	0.0109996	7.16147	7.98139e-13	5.96008e-11
Mfsd1	1551.33	0.0237454	0.00569206	4.17167	3.02369e-05	0.000436056
Schip1	54.9077	-0.0538821	0.0169339	-3.18191	0.00146305	0.0113127
Kpna4	1680.32	0.0111264	0.00374756	2.96896	0.00298811	0.0198766
Ppm1l	972.223	-0.0326538	0.00609056	-5.36138	8.25871e-08	2.46687e-06
Dclk1	191.697	-0.10283	0.0138067	-7.44784	9.48806e-14	7.80706e-12
Nbea	1736.82	-0.0204272	0.00401675	-5.0855	3.66665e-07	9.35103e-06
Serp1	2033.16	0.0168887	0.00380034	4.444	8.82997e-06	0.000153539
Kcnab1	24.9996	-0.0829585	0.024797	-3.3455	0.000821348	0.00704821
Ccnl1	1973.65	0.0093862	0.00346166	2.71147	0.00669848	0.0373269
Ptpn22	112.596	0.0448106	0.0145327	3.08344	0.00204621	0.0147789
Casq2	33.5041	-0.0650269	0.0239624	-2.7137	0.00665362	0.0371653
Cd2	7.15587	0.209946	0.0542915	3.867	0.000110181	0.00132441
Ptgfrn	1105.5	0.0486155	0.0052309	9.29392	1.48709e-20	2.74797e-18
Slc6a17	175.854	-0.12681	0.0188389	-6.73129	1.68163e-11	1.00736e-09
Slc16a4	80.9652	-0.0378419	0.0123753	-3.05787	0.00222916	0.0157917
Npr1	123.075	-0.0629301	0.0204174	-3.08218	0.0020549	0.0148248
Slc27a3	69.2448	-0.0316638	0.0117053	-2.70508	0.00682874	0.0378979
Adar	2357.41	0.0273254	0.00567079	4.81861	1.4456e-06	3.19688e-05
Vcam1	535.956	0.0472374	0.011873	3.97855	6.93378e-05	0.00088936
Rnpc3	455.611	-0.017307	0.00572482	-3.02315	0.00250154	0.0173052
Cyp2u1	103.575	-0.069028	0.0157866	-4.37256	1.22797e-05	0.00020424
Trim2	1099.31	-0.0164248	0.00444332	-3.6965	0.000218588	0.00238435
Mcub	41.4287	0.108055	0.0340782	3.17079	0.00152023	0.0116597
Tlr2	1477.75	0.0774826	0.00721148	10.7443	6.3017e-27	2.18109e-24
Gucy1b1	70.13	-0.045073	0.0160531	-2.80774	0.00498909	0.0297557
Rrh	14.75	-0.112924	0.0378829	-2.98087	0.00287433	0.0193143
Ctso	1266.68	0.0137705	0.0042803	3.21719	0.00129453	0.0102495
Alpk1	362.79	0.0495824	0.00900281	5.50743	3.64112e-08	1.17796e-06
Aimp1	489.399	0.0172638	0.00612761	2.81738	0.0048417	0.0290756
Tbck	1340.61	-0.0131478	0.00457032	-2.87678	0.00401761	0.0250011
Dkk2	23.3073	0.126155	0.0436541	2.88987	0.00385397	0.0242039
Ifi44	44.5016	0.105294	0.0281254	3.74374	0.000181303	0.00203569
Adam15	6740.53	0.0146932	0.00361279	4.067	4.76216e-05	0.00064217
Gba	1287.63	0.0328295	0.00446095	7.3593	1.84878e-13	1.47126e-11
Scamp3	767.021	0.015891	0.00503313	3.15729	0.00159244	0.012086
Iqgap3	426.743	0.0498541	0.0168249	2.96311	0.00304544	0.0201718
Dclk2	312.165	-0.0493206	0.0119211	-4.13726	3.51483e-05	0.000498964
Lrba	3077.77	-0.009619	0.00347516	-2.76793	0.00564138	0.0327221
Rps3a1	7165.79	0.0453142	0.00479193	9.45637	3.18822e-21	6.3779e-19
Sh3d19	574.001	-0.149965	0.03474	-4.31679	1.58312e-05	0.000252338
Rprd2	1983.23	-0.0117355	0.00326051	-3.59928	0.0003191	0.00326665
Tars2	600.469	0.0207511	0.00631945	3.28368	0.00102461	0.00844994
Abca4	452.291	-0.164607	0.0349474	-4.71014	2.47549e-06	5.16588e-05
Tmem56	18.8564	-0.0953223	0.0342549	-2.78273	0.00539032	0.0315533
Celf3	63.6878	-0.0422355	0.014591	-2.89463	0.003796	0.0239225
Adh5	587.73	0.0161752	0.0060264	2.68406	0.00727347	0.0397987
Riiad1	8.04182	-0.139254	0.0455089	-3.05993	0.00221386	0.0157139
Manba	872.809	0.0189164	0.00572932	3.30168	0.00096107	0.00800463
Bdh2	7.10792	-0.1599	0.0517733	-3.08846	0.00201195	0.0145701
Lrrc7	28.2433	-0.0781358	0.0277284	-2.8179	0.00483386	0.0290403
Cth	8.19914	-0.1443	0.0515872	-2.7972	0.0051548	0.0304673
Adgrl2	725.302	-0.0302321	0.00470884	-6.42027	1.36029e-10	7.04542e-09
Tgs1	1779.71	0.0113513	0.00399687	2.84003	0.00451087	0.0274364
Rps20	1921.22	0.0594235	0.00551923	10.7666	4.94714e-27	1.73988e-24
Atp6v0d2	38.634	0.294503	0.040786	7.22069	5.17261e-13	3.98547e-11
Faxc	28.2927	-0.114848	0.0260068	-4.41609	1.00503e-05	0.000172421
Pnisr	5246.82	-0.0148185	0.00414305	-3.57672	0.000347933	0.00351398
Sdcbp	2911.42	0.0222357	0.00480292	4.62962	3.66344e-06	7.26855e-05
Gbp3	557.42	0.0377631	0.00895759	4.21576	2.48934e-05	0.000369252
Gbp2	266.445	0.0796296	0.0131346	6.0626	1.33942e-09	5.76056e-08
Ube2j1	2046.54	0.0124545	0.00441296	2.82226	0.00476868	0.0287399
Map3k7	1631.39	-0.00785068	0.00301397	-2.60477	0.00919372	0.0473415
Cfap206	48.4168	-0.167468	0.0336211	-4.98105	6.32416e-07	1.5137e-05
C9orf72	499.028	0.0278456	0.00510433	5.45528	4.88954e-08	1.54516e-06
Smc2	310.025	0.0270113	0.00969807	2.78523	0.00534904	0.0313453
Stra6l	34.5925	0.440794	0.0413541	10.659	1.58248e-26	5.15014e-24
Anp32b	1419.94	0.0222907	0.00459287	4.85331	1.21415e-06	2.74064e-05
Nans	628.494	0.0288738	0.00645224	4.475	7.64103e-06	0.000135238
Coro2a	821.648	0.0190697	0.00567312	3.3614	0.00077547	0.00675218
Erp44	714.279	0.018008	0.00395494	4.5533	5.2811e-06	9.88449e-05
Brinp1	21.8146	-0.0882247	0.0287538	-3.06828	0.00215295	0.0153817
Fmn2	100.735	-0.0815292	0.017154	-4.75277	2.00647e-06	4.2684e-05
Tnfsf8	177.679	0.15594	0.0253423	6.15334	7.58666e-10	3.38297e-08
Ptprd	90.0681	-0.0862107	0.0205665	-4.1918	2.76745e-05	0.000404181
Mpdz	149.783	-0.0944084	0.0210113	-4.49322	7.01548e-06	0.000125696
Slc44a1	965.814	0.0231117	0.00667429	3.46279	0.000534606	0.00498805
Bag1	1937.52	0.0220751	0.00391739	5.63515	1.74907e-08	6.04413e-07
Dcaf12	1508.77	-0.00988618	0.00326954	-3.02373	0.00249683	0.0172806
1110017D15Rik	4.57708	-0.177451	0.0662068	-2.68025	0.00735666	0.0401833
Cd72	473.165	0.105906	0.021548	4.91487	8.88405e-07	2.05694e-05
Tln1	25239.6	0.0104742	0.00357735	2.92792	0.00341243	0.0220533
Npr2	66.8126	-0.0818175	0.0201937	-4.05164	5.08598e-05	0.000678702
Clta	8255.1	0.018007	0.00419277	4.29477	1.74877e-05	0.000274177
Snapc3	602.994	-0.0177585	0.0061595	-2.8831	0.00393781	0.024617
Bnc2	65.5434	0.0539894	0.0191439	2.82018	0.00479965	0.0288867
Sh3gl2	23.5697	-0.0938611	0.0266532	-3.52156	0.00042901	0.00415573
Plin2	287.927	0.0375172	0.00997575	3.76084	0.00016934	0.00191419
Usp24	7302.81	-0.0176139	0.00360785	-4.8821	1.0496e-06	2.399e-05
Plpp3	448.494	-0.0352173	0.00680697	-5.17371	2.29496e-07	6.17798e-06
Dab1	43.3375	-0.0835463	0.0203332	-4.10885	3.97626e-05	0.000552244
Dnajc6	55.3935	-0.0989792	0.019508	-5.07378	3.89987e-07	9.85362e-06
Cachd1	199.84	-0.112056	0.0327261	-3.42404	0.000616973	0.00562656
Dph2	141.716	0.0309909	0.00982994	3.15271	0.00161765	0.0122433
Elavl4	93.199	-0.0422616	0.0105561	-4.00352	6.24063e-05	0.000815321
Dock7	2001.54	-0.0140034	0.00401851	-3.48471	0.000492666	0.00465853
Osbpl9	1813.07	0.0101416	0.00336207	3.01648	0.00255727	0.0176126
Usp1	565.301	0.0129511	0.00475829	2.72181	0.00649262	0.0364969
Nfia	2169.23	-0.0256332	0.00416534	-6.15392	7.55906e-10	3.37757e-08
Hook1	60.7207	-0.100628	0.0278533	-3.6128	0.000302906	0.0031273
Laptm5	36252.5	0.00932348	0.00341939	2.72665	0.00639805	0.0361428
Scp2	930.191	0.0125638	0.00425647	2.95169	0.0031604	0.0207256
Cpt2	335.906	-0.0232633	0.00819614	-2.83833	0.00453507	0.0275452
Lrp8	395.179	-0.0679518	0.0166795	-4.07398	4.62165e-05	0.0006271
Ccdc30	52.7875	-0.143011	0.0425966	-3.35732	0.000787011	0.00682337
Ybx1	4104.17	0.0156145	0.00323576	4.82562	1.39571e-06	3.10863e-05
Svbp	131.646	0.0315746	0.0113927	2.77149	0.00558004	0.0324807
Slc2a1	1804.56	0.0229578	0.00576746	3.98056	6.87522e-05	0.000883407
Rragc	1276.07	0.0240548	0.00450046	5.34497	9.04324e-08	2.67555e-06
Mycbp	142.733	-0.0303577	0.011639	-2.60828	0.00909982	0.0470274
Macf1	57318	-0.0171607	0.00473681	-3.62284	0.000291383	0.00303565
Mycl	210.555	-0.0523466	0.014069	-3.72071	0.000198666	0.00219894
Cap1	10514.2	0.00967987	0.00363439	2.66341	0.00773535	0.0416776
Ppt1	3860.37	0.0266278	0.00336979	7.90191	2.74663e-15	2.7941e-13
Lypla2	434.464	0.0226452	0.00752985	3.00739	0.00263503	0.0180909
Fuca1	1516.43	0.0220555	0.00369038	5.9765	2.27976e-09	9.37929e-08
Plk3	858.258	0.0245686	0.00803791	3.05659	0.00223871	0.0158439
Prdx1	1964.63	0.0535296	0.00625582	8.55678	1.16065e-17	1.56222e-15
Akr1a1	4687.59	0.0302238	0.00341947	8.83873	9.68157e-19	1.51875e-16
Pik3r3	196.93	-0.0353179	0.0117335	-3.01001	0.00261243	0.0179584
Pomgnt1	735.421	-0.0232606	0.00695655	-3.3437	0.000826685	0.00708844
Tal1	686.511	-0.0188195	0.00557299	-3.37691	0.000733048	0.00646868
Cfap57	11.3267	-0.1667	0.0488725	-3.41091	0.000647468	0.0058484
Capzb	4395.85	0.00902658	0.00274958	3.28289	0.00102749	0.0084619
Vwa5b1	130.745	-0.154929	0.042352	-3.65814	0.000254056	0.00269572
Ddost	1752.02	0.0208095	0.00491823	4.23111	2.32544e-05	0.000349216
Hspg2	767.431	-0.0380753	0.0100324	-3.79522	0.000147513	0.00170277
Adgrb2	110.771	-0.0663627	0.0146662	-4.52486	6.04362e-06	0.000110462
Azin2	51.5322	-0.0831772	0.0296154	-2.80858	0.00497609	0.0296864
A3galt2	13.8007	-0.114701	0.032363	-3.54422	0.000393783	0.00387475
Tmem234	1488.33	0.0114432	0.00417324	2.74205	0.00610572	0.0347821
Eif3i	841.259	0.0253191	0.00534378	4.73806	2.15779e-06	4.56802e-05
Csmd2	29.3958	-0.126914	0.0292853	-4.33372	1.46609e-05	0.000238036
Srrm1	6358.15	-0.00990463	0.00379586	-2.60932	0.00907217	0.0469098
Tmem50a	2256.62	0.019017	0.00415649	4.57526	4.75639e-06	9.08171e-05
Stmn1	284.009	0.0236779	0.00907582	2.6089	0.00908349	0.0469572
Ago3	1952.82	-0.0152904	0.00366963	-4.16673	3.09003e-05	0.000444447
Sh3bgrl3	3146.55	0.0345324	0.00430122	8.02851	9.86662e-16	1.07571e-13
Hgf	51.0814	0.0652216	0.0216908	3.00687	0.00263952	0.0181074
Wasf2	9680.96	-0.0121677	0.00342623	-3.55135	0.000383259	0.00380035
Fgr	353.765	0.134656	0.017143	7.85487	4.00193e-15	3.94851e-13
Fam76a	602.668	0.0141566	0.00433878	3.2628	0.00110318	0.00899583
Stx12	1217.98	0.0114108	0.00413412	2.76016	0.00577727	0.0333155
Plekhm2	1525.04	0.0354961	0.00522815	6.78942	1.12587e-11	6.93489e-10
Arhgef19	58.1509	-0.0878654	0.0287927	-3.05166	0.00227581	0.0160492
Necap2	2808.78	0.0119529	0.00369669	3.23342	0.00122319	0.0097878
Padi2	2740.58	0.0121544	0.00455601	2.66778	0.0076355	0.0413029
Rpl22	3006.25	0.0449868	0.00545136	8.2524	1.55251e-16	1.86003e-14
Tas1r1	6.32977	-0.152538	0.055614	-2.7428	0.0060917	0.0347358
Tmub1	99.6717	0.0339227	0.0123934	2.73715	0.00619735	0.0352001
Pgd	1525.51	0.0252027	0.00482831	5.21976	1.79151e-07	4.94787e-06
Slc4a2	2201.94	-0.0479519	0.0131158	-3.65604	0.00025614	0.00271122
Abcb1b	868.133	0.0235939	0.00600286	3.93045	8.47867e-05	0.00106008
H6pd	1579.3	0.0108328	0.00335177	3.23197	0.00122939	0.00981934
Tomm7	759.335	0.0206059	0.00637901	3.23026	0.00123676	0.0098638
Fbxo44	117.115	-0.0881379	0.0148703	-5.92709	3.08353e-09	1.24052e-07
Dnajc2	989.031	0.0167399	0.00548447	3.05224	0.00227143	0.0160234
Clcn6	640.107	0.0128039	0.00479898	2.66804	0.00762951	0.0412808
Arhgef16	23.3679	-0.112004	0.0420292	-2.66491	0.00770093	0.0415241
Acap3	330.765	-0.0218147	0.00839652	-2.59807	0.00937493	0.0481102
Rer1	768.212	0.0169044	0.00545095	3.1012	0.00192741	0.0140606
Morn1	136.563	-0.0521891	0.0124138	-4.2041	2.6212e-05	0.000386446
Nadk	1655.95	0.0274318	0.00463575	5.91744	3.26994e-09	1.30588e-07
Gnb1	4915.28	0.00823173	0.00300855	2.73611	0.00621698	0.0352749
Sdf4	4067.2	0.0273535	0.00420691	6.50204	7.92394e-11	4.26621e-09
Adgra3	583.112	-0.0243441	0.00797823	-3.05132	0.00227837	0.0160606
Sorcs2	65.7837	-0.0671042	0.0177295	-3.78489	0.000153774	0.00176013
Afap1	364.998	-0.0219363	0.00838615	-2.61578	0.0089024	0.0462844
Rgs12	348.223	-0.0376658	0.00925826	-4.06835	4.73476e-05	0.000640059
Lrpap1	2270.92	0.0188845	0.0054255	3.48068	0.000500133	0.00471687
Pcdh7	108.381	-0.0907127	0.0244278	-3.7135	0.000204411	0.00225144
Man2b2	4797.9	0.0217793	0.00462795	4.70603	2.52583e-06	5.24032e-05
Ppp2r2c	189.15	-0.111207	0.0175496	-6.33669	2.34757e-10	1.15812e-08
Ppm1g	1561.45	0.015275	0.00432312	3.53332	0.000410369	0.00400809
Ociad1	2003.41	0.0143238	0.00431901	3.31646	0.000911659	0.00766335
Ociad2	82.4236	-0.123428	0.0260404	-4.73987	2.13858e-06	4.53175e-05
Spata18	31.056	-0.160006	0.0536478	-2.98253	0.00285874	0.0192214
Sgcb	382.486	0.0253397	0.00888453	2.85211	0.00434294	0.0266454
Ppargc1a	91.361	-0.120713	0.0443256	-2.72334	0.00646265	0.0363847
Dpysl5	15.7768	-0.138368	0.0390371	-3.54453	0.000393315	0.00387189
Tbc1d1	1053.19	0.0216347	0.00570372	3.79308	0.000148793	0.00171482
Slc35f6	1018.63	0.0170146	0.00511849	3.32414	0.000886901	0.00749569
Klf3	4078	-0.00976833	0.00327798	-2.97999	0.00288262	0.019358
Apbb2	1742.73	0.0206524	0.00459756	4.49203	7.05479e-06	0.000126297
Gabrb1	114.689	-0.0695977	0.0169346	-4.10979	3.96017e-05	0.00055036
Tec	1363.35	0.0114615	0.00362964	3.15777	0.00158983	0.0120705
Pdgfra	69.0871	-0.0546259	0.0208014	-2.62607	0.00863778	0.0451888
Srd5a3	637.028	0.0232115	0.00608674	3.81346	0.000137034	0.00159277
Tmem165	526.356	0.0212482	0.0073357	2.89655	0.00377291	0.0238114
Epha5	33.166	-0.0806388	0.0217336	-3.71033	0.00020699	0.00227376
Tgfbr3	323.009	-0.0850043	0.0183747	-4.62616	3.72507e-06	7.35734e-05
Rufy3	933.368	0.0192939	0.00557424	3.46126	0.000537654	0.00501014
Gbp9	847.767	0.0330757	0.00644049	5.13559	2.81268e-07	7.41601e-06
Spp1	2085.38	0.366161	0.0338445	10.8189	2.80074e-27	1.00115e-24
Sparcl1	2020.91	-0.0274479	0.00646024	-4.24874	2.14979e-05	0.000326208
Nudt9	735.413	0.0193103	0.00500902	3.8551	0.000115682	0.00137914
Hsd17b11	1511.04	0.0200075	0.00453478	4.41202	1.02411e-05	0.000175144
Gpat3	8.35853	-0.161379	0.0521546	-3.09425	0.00197311	0.0143412
Plac8	30.2236	0.151267	0.0419934	3.60215	0.00031559	0.00323985
Asphd2	37.6453	-0.0576271	0.0202309	-2.84846	0.00439313	0.0269079
Crybb3	6.99087	-0.142497	0.0525247	-2.71296	0.00666854	0.0371981
Wsb2	804.858	0.0164147	0.00560276	2.92976	0.00339226	0.021949
Dck	198.409	0.0308361	0.0113914	2.70697	0.00679006	0.0377312
Pf4	136.97	-0.0748275	0.0121081	-6.17997	6.41154e-10	2.91865e-08
Shroom3	82.0816	-0.134217	0.0261771	-5.12728	2.93957e-07	7.66061e-06
Ccng2	1283.75	-0.011933	0.00411648	-2.89883	0.00374559	0.0237007
Tctn2	80.661	-0.111117	0.025888	-4.29222	1.76893e-05	0.000276058
Pitpnm2	273.266	-0.0707441	0.0137999	-5.12643	2.95284e-07	7.68337e-06
Abcb9	115.724	-0.0290329	0.0108426	-2.67768	0.00741345	0.0403633
Naaa	827.799	0.0299717	0.006901	4.34309	1.40494e-05	0.000229474
Kntc1	55.6408	0.0692047	0.0229233	3.01897	0.00253635	0.0174905
Slc15a4	1414.44	0.0124914	0.00409395	3.05118	0.00227946	0.0160606
Cxcl9	43.1861	0.122455	0.039057	3.1353	0.00171681	0.0128334
Ajm1	1049.31	0.0319752	0.00507383	6.302	2.93832e-10	1.41748e-08
Scarb2	8420.23	0.0101098	0.00357257	2.82985	0.00465703	0.0281616
Ran	1465.64	0.014021	0.00456938	3.06847	0.00215158	0.015377
Vps33a	2038.28	0.00927869	0.00340151	2.72782	0.00637551	0.0360337
Fam168a	2624.87	-0.00986021	0.00341384	-2.8883	0.00387328	0.0242943
Arpc3	2062.09	0.0256646	0.00485573	5.28543	1.25413e-07	3.6077e-06
P2rx4	1094.43	0.0433306	0.00636427	6.80841	9.86853e-12	6.16571e-10
Camkk2	1410.55	0.0165441	0.00379737	4.35674	1.32012e-05	0.000217411
Anapc5	2135.21	0.0117856	0.00387114	3.04447	0.00233091	0.0163531
Morn3	9.84724	-0.109052	0.0384164	-2.8387	0.00452979	0.0275285
Anxa3	5540.67	0.020155	0.00418988	4.8104	1.50629e-06	3.32099e-05
Mfsd7a	120.44	0.0482136	0.0123164	3.91458	9.05636e-05	0.00112074
Pus1	220.592	0.0257172	0.00826441	3.11181	0.00185945	0.0136839
Gpc2	564.666	-0.0296633	0.00784862	-3.77943	0.000157188	0.00179535
Ulk1	1212.53	-0.0155262	0.00455715	-3.407	0.000656815	0.00592547
Prkab1	1485.28	-0.0258049	0.00731062	-3.52978	0.000415905	0.00405219
Ccr9	74.8926	-0.0810019	0.0237767	-3.40677	0.000657364	0.00592797
Snx8	444.232	0.021723	0.00747946	2.90435	0.00368014	0.0233748
Oasl2	498.898	0.108875	0.0177354	6.13887	8.31128e-10	3.67602e-08
Lfng	1146.9	0.0149491	0.00492582	3.03485	0.00240657	0.0167813
Actb	87167.4	0.0133826	0.0034651	3.86212	0.000112407	0.00134524
Usp30	520.387	0.0158304	0.00551456	2.87066	0.00409617	0.0254111
Plbd2	1579.07	0.026895	0.00567967	4.73531	2.18724e-06	4.62588e-05
Iqcd	36.4443	-0.154522	0.0328179	-4.70846	2.49598e-06	5.19817e-05
Dtx1	51.969	-0.053483	0.0184714	-2.89544	0.00378624	0.0238886
Rpl6	5366.7	0.0444897	0.00423945	10.4942	9.18476e-26	2.74347e-23
Erp29	4017.22	0.0102297	0.00372235	2.74818	0.00599273	0.034279
Arpc1a	565.967	0.017728	0.00534249	3.31831	0.000905652	0.00762461
Arpc1b	4012.17	0.0270326	0.00376133	7.18699	6.62356e-13	5.01482e-11
Phf14	3346.48	-0.017741	0.00319276	-5.55664	2.75016e-08	9.11356e-07
Wasf3	99.395	-0.0636243	0.0177728	-3.57987	0.000343768	0.00347836
Usp12	2640.32	0.0206604	0.0035649	5.7955	6.81179e-09	2.59217e-07
Polr1d	567.894	0.0236994	0.00618692	3.83057	0.000127848	0.00149958
Flt1	2610.99	0.0215876	0.00640137	3.37234	0.000745327	0.00654789
Pomp	758.708	0.0152539	0.00416781	3.65993	0.000252288	0.00268479
Fam3c	1161.28	0.019261	0.00594863	3.23789	0.00120418	0.00968184
Auts2	104.843	-0.0837407	0.0136292	-6.14422	8.03594e-10	3.5754e-08
Aass	24.3155	-0.156451	0.0419586	-3.72869	0.000192477	0.00213803
Cux1	5711.03	0.0107793	0.00331259	3.25405	0.00113774	0.0092259
Actl6b	7.00247	-0.185267	0.0574901	-3.2226	0.00127033	0.0100983
Pcolce	235.981	-0.0741934	0.014	-5.29953	1.16099e-07	3.36194e-06
Asns	19.2235	0.137622	0.0423129	3.25248	0.00114404	0.00927132
Cald1	481.693	-0.0376069	0.0113029	-3.3272	0.000877239	0.00743832
Exoc4	1960.18	-0.0129577	0.00332873	-3.89269	9.91406e-05	0.00120701
Plxna4	3921.42	-0.0226977	0.00363601	-6.24247	4.30701e-10	2.01967e-08
Ccdc136	117.149	-0.122401	0.0218065	-5.61304	1.98803e-08	6.80518e-07
Ahcyl2	1497.63	-0.0409162	0.0148117	-2.76243	0.00573727	0.0331218
Klhdc10	772.408	-0.017776	0.00674038	-2.63724	0.00835829	0.0440862
Gars	1269.82	0.0135884	0.00419516	3.23907	0.00119921	0.009649
Adcyap1r1	81.6222	-0.0452893	0.0137108	-3.30318	0.000955948	0.00797416
Fkbp9	752.858	-0.0147235	0.00567925	-2.59251	0.00952775	0.0487682
Herc6	760.163	0.0226523	0.00611071	3.70698	0.000209746	0.00230171
Gpnmb	479.492	0.396624	0.0309236	12.8259	1.17347e-37	1.42153e-34
Osbpl3	288.548	0.0400545	0.00876237	4.5712	4.84945e-06	9.21904e-05
Zc3hav1	2257.41	0.0129672	0.0040864	3.17327	0.00150733	0.0115812
Mtpn	1794.57	0.0114257	0.00371101	3.07887	0.00207791	0.0149534
Slc13a4	356.346	-0.163862	0.0391224	-4.18846	2.80857e-05	0.000408817
Gstk1	90.2117	0.040597	0.0155278	2.61447	0.00893658	0.0463847
Prdm5	39.0552	-0.0889586	0.0323592	-2.7491	0.00597594	0.0342009
Clec5a	1895.01	0.0176203	0.00497065	3.54486	0.000392819	0.00386875
Hpgds	9959.14	-0.0144385	0.00383279	-3.7671	0.000165157	0.00187467
Nfu1	400.314	0.0207052	0.00623782	3.31929	0.000902452	0.00760648
Anxa4	443.685	0.0580566	0.0061273	9.47507	2.66586e-21	5.38231e-19
Cct7	1398.79	0.0119004	0.00436795	2.72448	0.00644032	0.0363059
1700003E16Rik	21.7674	-0.0969163	0.0283463	-3.41901	0.000628495	0.00570777
Arhgap25	3162.89	0.0129356	0.00293163	4.41241	1.02225e-05	0.000174962
Rab43	1320.97	0.0142632	0.00527651	2.70315	0.0068686	0.0380657
Tmf1	3507.26	-0.00716564	0.0026408	-2.71344	0.00665885	0.0371653
Sec61a1	1772.25	0.0130095	0.00405201	3.21064	0.00132442	0.010431
Slc6a6	6089.98	0.018933	0.00374641	5.05362	4.33509e-07	1.07539e-05
Itpr1	1959.56	-0.0728307	0.0162393	-4.48484	7.29681e-06	0.000129989
Bhlhe40	367.139	0.102626	0.0195055	5.2614	1.4296e-07	4.08016e-06
Arl8b	2396.69	0.0132184	0.00455662	2.90093	0.00372054	0.0235695
Usp18	215.435	0.0889165	0.0160765	5.53083	3.18717e-08	1.03881e-06
Gdf3	5.6957	0.180642	0.0604522	2.98819	0.00280639	0.0189865
Ptms	6998.05	0.0296667	0.0035504	8.35587	6.49495e-17	8.09271e-15
Plxnd1	498.433	0.0248519	0.00855226	2.90588	0.00366219	0.0232947
Lag3	5878.89	0.0517349	0.00633033	8.17254	3.01969e-16	3.50236e-14
Lrrc23	64.6247	-0.201106	0.0505958	-3.97476	7.04495e-05	0.000902027
Clec4d	10.0668	0.165259	0.0436619	3.78497	0.000153728	0.00176013
Clec2d	495.251	0.0231131	0.00811558	2.84799	0.00439963	0.0269175
Olr1	47.2084	0.22494	0.0312466	7.19886	6.07166e-13	4.61298e-11
Klra2	51.6844	0.0671969	0.0254773	2.63752	0.00835146	0.0440609
Etv6	1942.17	0.0127126	0.00406194	3.1297	0.00174988	0.0130405
Lrp6	3953.58	-0.0196895	0.00269474	-7.30661	2.73961e-13	2.15658e-11
Dusp16	738.446	-0.0176425	0.00610209	-2.89123	0.00383735	0.0241203
Grin2b	127.352	-0.0890877	0.0155753	-5.71982	1.06635e-08	3.89623e-07
Arhgdib	2171.29	0.0226936	0.00472242	4.8055	1.54366e-06	3.39309e-05
Slco1c1	644.225	-0.0529764	0.0149936	-3.53327	0.00041046	0.00400809
Srgap3	369.742	-0.0612607	0.00925898	-6.61636	3.68161e-11	2.06901e-09
Lrmp	994.303	0.012331	0.00476334	2.58873	0.00963305	0.0491572
Thumpd3	817.737	-0.0121534	0.00437351	-2.77886	0.00545495	0.0318717
Bcat1	34.0996	-0.100662	0.0216297	-4.65389	3.25732e-06	6.55825e-05
Ttll3	644.24	-0.0299386	0.00756809	-3.9559	7.62462e-05	0.000967724
Il17rc	38.8394	-0.0781535	0.0191707	-4.07672	4.56747e-05	0.000621683
Cmas	497.368	0.0304257	0.00520026	5.8508	4.89218e-09	1.90489e-07
St8sia1	86.705	0.0836733	0.0143356	5.83676	5.32265e-09	2.06146e-07
Atp2b2	558.638	-0.125279	0.0232538	-5.38745	7.14654e-08	2.17337e-06
Tmtc1	415.144	-0.0883803	0.0246005	-3.59263	0.000327359	0.00332932
Slc6a1	227.958	-0.0402194	0.0120788	-3.32974	0.000869275	0.00739094
Atg7	441.884	0.019296	0.00552462	3.49273	0.000478101	0.00454261
Timp4	34.4724	-0.0704677	0.0212142	-3.32172	0.000894648	0.00754946
Cand2	465.123	-0.0167227	0.00540972	-3.09124	0.00199325	0.0144539
Ift122	276.443	-0.0311642	0.0102403	-3.0433	0.00233999	0.0163799
Pianp	150.843	0.156337	0.0163808	9.54392	1.37534e-21	2.91159e-19
Ltbr	1116.15	0.0123578	0.0042826	2.88559	0.00390684	0.0244584
Cd9	5169.75	0.0517061	0.00572951	9.02453	1.80466e-19	2.98111e-17
Klrb1a	4.62535	0.238247	0.074674	3.19049	0.0014203	0.0110487
Zfp606	494.974	-0.0162089	0.00562592	-2.88111	0.00396272	0.0247231
Ppm1n	3.1601	0.204652	0.0672415	3.04353	0.0023382	0.0163779
Vasp	3459.09	0.0138506	0.00416665	3.32417	0.000886836	0.00749569
Dmpk	133.476	-0.118086	0.0267075	-4.42143	9.80491e-06	0.000168742
Dmwd	109.711	-0.0485057	0.0145513	-3.33343	0.000857813	0.00730787
Ttyh1	381.278	-0.0482077	0.0095174	-5.06522	4.07932e-07	1.02555e-05
Rpl28	703.536	0.0321424	0.00601232	5.34609	8.98726e-08	2.66622e-06
Psd3	449.659	-0.0597844	0.00735188	-8.13185	4.22787e-16	4.82663e-14
Zfp719	517.612	-0.0270374	0.00747758	-3.6158	0.000299422	0.00309469
Zdhhc13	275.448	0.0289655	0.00741766	3.90494	9.42493e-05	0.0011552
Slc7a10	193.58	-0.139878	0.0327572	-4.27014	1.95348e-05	0.000301883
Tjp1	9063.21	-0.0143101	0.00297693	-4.80699	1.53217e-06	3.37465e-05
Iqgap1	1832.33	0.0175261	0.00650138	2.69574	0.0070232	0.0387013
Sema4b	1013.17	-0.0465268	0.0116416	-3.99659	6.42627e-05	0.000836067
Idh2	2102.76	-0.0177004	0.00380503	-4.65185	3.28976e-06	6.61745e-05
Nr2f2	180.237	-0.0793471	0.0144486	-5.4917	3.98094e-08	1.2803e-06
Ttc23	72.9715	-0.0553048	0.0198285	-2.78916	0.00528445	0.0310335
Mef2a	13676.5	-0.0128242	0.00357551	-3.58667	0.000334922	0.00339862
Ctsc	4083.51	0.0245628	0.00540322	4.54595	5.46873e-06	0.000101486
Cd22	704.531	0.15576	0.0105322	14.7889	1.72738e-49	7.53312e-46
Tyrobp	6639.16	0.0424434	0.00542186	7.82819	4.94952e-15	4.77541e-13
Sipa1l3	1467.16	-0.0204575	0.00491076	-4.16586	3.1018e-05	0.000445551
Yif1b	493.082	0.0244502	0.0066849	3.65754	0.000254652	0.00270073
Nfkbib	502.065	0.0184086	0.0056629	3.25073	0.00115108	0.00931672
Mfge8	663.606	-0.0243582	0.00747261	-3.25967	0.00111542	0.00907405
Sytl2	151.847	-0.132258	0.0288458	-4.585	4.53983e-06	8.72168e-05
Eed	578.145	0.0153343	0.00505584	3.03298	0.00242148	0.0168261
Fah	30.9962	-0.114632	0.0237746	-4.82161	1.42403e-06	3.1556e-05
Xylt1	593.993	0.059224	0.0113086	5.23707	1.63149e-07	4.54919e-06
Nucb2	695.184	0.0171106	0.00584224	2.92878	0.00340296	0.0219986
Ipo5	2347.03	0.0128849	0.00323174	3.98698	6.69189e-05	0.000863412
Pde3b	13355.8	-0.0154974	0.00357787	-4.33145	1.48128e-05	0.000239609
Mvp	1635.31	0.0298723	0.00410701	7.27349	3.50305e-13	2.74653e-11
Fchsd2	5309.86	-0.0200092	0.00369569	-5.4142	6.15618e-08	1.89866e-06
Aldoa	5344.53	0.030973	0.00387053	8.00225	1.22167e-15	1.30581e-13
Plekhb1	97.0964	-0.0506895	0.0119368	-4.2465	2.17134e-05	0.000329011
Coro1a	5378.98	0.0208349	0.00401204	5.19308	2.0684e-07	5.65182e-06
Nupr1	295.706	0.0381323	0.0113694	3.35395	0.000796667	0.00686926
Eif3c	4403.5	0.0115581	0.00348947	3.31229	0.000925351	0.00774559
Myh14	374.008	-0.138197	0.0270546	-5.1081	3.25422e-07	8.39744e-06
Rps3	5243.58	0.0388366	0.00407716	9.5254	1.64412e-21	3.44711e-19
Zkscan2	254.315	0.126182	0.0242276	5.20822	1.90666e-07	5.22952e-06
Acer3	1600.29	0.0118519	0.00361024	3.28286	0.00102761	0.0084619
Parva	222.006	-0.0957944	0.0261501	-3.66326	0.000249029	0.002654
Rbbp6	3055.18	-0.0121798	0.00405379	-3.00454	0.00265981	0.0182374
Cox6a2	42.3647	0.236952	0.0500851	4.73099	2.23423e-06	4.71611e-05
Lyve1	115.731	-0.0949917	0.0237047	-4.00729	6.14184e-05	0.000803377
Itgax	1467.6	0.203741	0.0178901	11.3884	4.77504e-30	2.26347e-27
Stx1b	94.1308	-0.0650727	0.0135787	-4.79227	1.64907e-06	3.57435e-05
Fbxl19	707.599	-0.0153961	0.00525324	-2.93079	0.00338102	0.0219023
Nucb1	5456.02	0.0177367	0.00366672	4.83721	1.31673e-06	2.94474e-05
Itgal	243.713	0.0563046	0.015127	3.72213	0.000197551	0.00218771
Rgs10	10140	0.00935927	0.00358104	2.61357	0.00896026	0.0464966
Fgfr2	171.879	-0.121862	0.025635	-4.75374	1.99685e-06	4.25623e-05
Tacc2	306.872	-0.0407512	0.00873728	-4.66406	3.10036e-06	6.28868e-05
Acadsb	958.988	-0.0150069	0.0047729	-3.14419	0.00166549	0.0125444
Cpxm2	30.432	-0.113437	0.0439332	-2.58203	0.00982222	0.0499327
Chp2	83.1795	-0.0450002	0.011016	-4.085	4.40776e-05	0.000604473
Cdr2	310.581	-0.126136	0.0270768	-4.65844	3.18608e-06	6.43263e-05
Dnhd1	213.634	-0.0466364	0.0123399	-3.77931	0.000157263	0.00179535
Vwa3a	136.166	-0.13721	0.0368524	-3.72323	0.000196689	0.00218038
Tpp1	4124.84	0.01247	0.00409712	3.0436	0.00233762	0.0163779
Tmem159	215.335	0.0408188	0.0105631	3.86427	0.00011142	0.0013371
Trim30a	1573.13	0.0409944	0.00665926	6.156	7.46037e-10	3.34719e-08
Thumpd1	446.027	0.0214574	0.00638033	3.36306	0.000770847	0.00672064
Zranb1	1361.5	-0.0117779	0.00402004	-2.92978	0.00339198	0.021949
Rrm1	401.155	0.0201759	0.00679425	2.96956	0.0029823	0.0198501
Mki67	653.538	0.050957	0.0147906	3.44522	0.000570592	0.00526524
Eif3f	1549.23	0.0331703	0.0040543	8.1815	2.80331e-16	3.26878e-14
Cttn	193.502	-0.0870376	0.0187952	-4.63085	3.64176e-06	7.23913e-05
Cul4b	955.485	-0.0321142	0.00695694	-4.61614	3.90937e-06	7.67272e-05
Elf4	2118.76	0.0145062	0.00394183	3.68007	0.000233174	0.00251452
Rab33a	6.16655	-0.158381	0.0472727	-3.35037	0.000807051	0.00694465
Igsf1	13.524	-0.134993	0.0467164	-2.88963	0.00385698	0.0242063
Gpc4	87.3739	-0.101515	0.018516	-5.48253	4.19286e-08	1.33859e-06
Rbmx	960.578	-0.0232535	0.0060435	-3.84768	0.000119243	0.00141463
Ebp	386.87	0.0166375	0.00563311	2.95353	0.00314164	0.0206522
Aff2	35.3011	-0.126983	0.0363563	-3.49273	0.000478114	0.00454261
Fundc2	209.378	0.0303306	0.00931519	3.25604	0.00112979	0.00916825
Msn	17385.5	0.0158535	0.00369258	4.29333	1.76012e-05	0.000274925
Heph	19.5954	-0.126143	0.0398493	-3.1655	0.00154817	0.0118241
Gpr165	898.879	-0.0974164	0.00923008	-10.5542	4.85617e-26	1.49139e-23
Ophn1	4844.79	-0.016448	0.00358653	-4.58604	4.51723e-06	8.68592e-05
Stard8	1307.59	-0.0305626	0.00444019	-6.88316	5.85377e-12	3.83307e-10
Efnb1	453.528	-0.0196715	0.00664408	-2.96075	0.00306888	0.0202774
Igbp1	1078.45	0.0346758	0.00401491	8.63676	5.78303e-18	8.18824e-16
Pbdc1	248.757	0.0277236	0.00835669	3.31753	0.000908171	0.00763697
Atrx	5271.32	-0.00966339	0.00240164	-4.02366	5.73002e-05	0.000753578
Gla	123.888	0.106042	0.0206706	5.13011	2.89577e-07	7.58011e-06
Col4a5	93.8658	-0.134215	0.0346972	-3.86817	0.000109655	0.00131955
Lrch2	15.7277	-0.157896	0.0357769	-4.41334	1.01787e-05	0.000174349
Cdkl5	84.5505	-0.0838627	0.0169564	-4.94579	7.58367e-07	1.78608e-05
Rs1	16.0292	-0.175796	0.0523109	-3.3606	0.000777722	0.00676435
Nlgn3	39.967	-0.0936975	0.0239604	-3.91051	9.21006e-05	0.00113397
Map3k15	141.2	-0.0479851	0.0114267	-4.19937	2.67656e-05	0.000393012
Il2rg	184.159	0.138768	0.0180827	7.67409	1.66599e-14	1.50734e-12
Nono	3791.58	0.00946636	0.00358465	2.6408	0.00827097	0.0437845
Rps4x	5127.87	0.0492626	0.00420534	11.7143	1.07703e-31	6.18017e-29
Flna	5133.37	0.0157375	0.00350708	4.48737	7.2109e-06	0.000128564
Gabre	30.1048	0.122615	0.0400942	3.05818	0.00222688	0.0157832
Gpm6b	201.847	-0.0362378	0.0116202	-3.11853	0.00181757	0.0134465
Zfp185	78.454	-0.170809	0.0557296	-3.06495	0.00217707	0.0155065
Atp2b3	1072.85	-0.168585	0.040768	-4.13523	3.54596e-05	0.000503055
Dusp9	5.98036	0.224727	0.0537908	4.17779	2.94349e-05	0.000425333
Hcfc1	4218.6	-0.00955256	0.00326441	-2.92627	0.00343049	0.0221256
Renbp	1035.97	0.0147913	0.00551043	2.68425	0.00726936	0.0397862
Mecp2	1691.73	-0.0132045	0.0045182	-2.92253	0.00347205	0.022313
G6pdx	1099.08	0.0274376	0.00612534	4.47936	7.48673e-06	0.00013283
Mpp1	525.855	0.02329	0.00786407	2.96157	0.00306076	0.0202498
Plp1	185.904	-0.0402326	0.0119573	-3.36469	0.000766307	0.00669878
Zcchc18	65.0039	-0.059755	0.0167683	-3.56358	0.000365837	0.00366089
Rnf128	248.866	0.0376399	0.0116131	3.24115	0.00119049	0.00959295
Atp11a	1526.89	-0.024147	0.0072855	-3.3144	0.000918413	0.00770824
F10	8.33361	0.120385	0.0460731	2.61292	0.00897724	0.0465625
Lamp1	12937.3	0.0381777	0.00443264	8.61286	7.12571e-18	9.93342e-16
Adrb3	2.90202	-0.250343	0.0788468	-3.17505	0.0014981	0.0115346
Eif4ebp1	238.796	0.0508071	0.0097525	5.20965	1.89197e-07	5.19577e-06
Tnfsf13b	607.36	0.0942406	0.00689866	13.6607	1.74279e-42	2.71439e-39
Col4a1	496.782	-0.0255399	0.00713077	-3.58165	0.000341426	0.00345948
Col4a2	463.974	-0.0214872	0.00740633	-2.9012	0.00371734	0.0235561
Ankrd10	1224.7	-0.0132371	0.00459483	-2.88087	0.00396585	0.0247355
Gpm6a	364.997	-0.102754	0.0191495	-5.36587	8.05612e-08	2.41296e-06
Dlc1	764.859	-0.0313983	0.00668133	-4.69941	2.6092e-06	5.38764e-05
Kat6a	7917.85	-0.0118351	0.00397921	-2.97423	0.00293722	0.0196702
Ank1	80.7846	-0.0468173	0.0150843	-3.10371	0.00191109	0.0139556
Sfrp1	85.9081	-0.155659	0.0450736	-3.45345	0.000553462	0.00512887
Adam9	1573.53	0.0125629	0.00397709	3.15881	0.00158416	0.0120483
Slit2	116.243	-0.129062	0.0370494	-3.48351	0.000494881	0.00467544
Tenm3	95.4944	-0.0961177	0.018045	-5.32654	1.001e-07	2.94559e-06
Wwc2	1068.33	-0.0184632	0.00536297	-3.44273	0.000575884	0.00530062
Fgfr1	271.539	-0.0793245	0.0199884	-3.96852	7.23212e-05	0.000924905
Star	127.96	-0.0389606	0.00926773	-4.2039	2.62358e-05	0.000386534
Gsr	356.435	0.036432	0.00759509	4.79678	1.61235e-06	3.5087e-05
Asah1	4437.88	0.0245327	0.00369766	6.63465	3.25272e-11	1.83745e-09
Vps37a	1471.94	-0.0131965	0.00377379	-3.49689	0.000470721	0.00448801
Galnt7	838.5	0.0335132	0.00689101	4.86333	1.15427e-06	2.61631e-05
Sap30	249.294	0.0290955	0.00994509	2.92561	0.00343782	0.0221452
Sorbs2	334.247	-0.0500647	0.0176098	-2.84301	0.004469	0.0272273
Sh3rf1	126.931	-0.049312	0.0133035	-3.70669	0.000209989	0.00230322
Adcy7	4580.1	0.0197201	0.00352399	5.59597	2.19393e-08	7.41683e-07
Vps35	2203.96	0.0153236	0.00444568	3.44686	0.000567146	0.0052401
Dnaja2	1425.25	0.0107271	0.00366644	2.92575	0.00343626	0.0221418
Tbc1d9	4502.34	-0.0179276	0.00483729	-3.70612	0.000210458	0.00230721
Gab1	1644.7	-0.0270643	0.00470101	-5.75712	8.55591e-09	3.17822e-07
Crnde	19.0422	-0.180503	0.0387416	-4.65916	3.17509e-06	6.41638e-05
Mmp2	743.541	0.0163346	0.00553229	2.9526	0.00315113	0.0206835
Gnao1	407.386	-0.0576527	0.0166235	-3.46814	0.000524068	0.00490863
Mt3	129.156	-0.0972217	0.0210239	-4.62434	3.75787e-06	7.41541e-05
Herpud1	1650.09	0.0183192	0.00642112	2.85295	0.00433152	0.0265866
Cx3cl1	128.252	-0.049415	0.0146705	-3.36832	0.00075629	0.00663084
Drc7	393.753	-0.162135	0.0450752	-3.59698	0.000321927	0.00329027
Katnb1	305.16	-0.0191075	0.00685041	-2.78924	0.00528316	0.0310335
Kifc3	304.323	-0.0264962	0.00833863	-3.17752	0.00148539	0.011457
Mmp15	267.447	-0.101742	0.0154565	-6.5825	4.62598e-11	2.5732e-09
Tmem38a	103.926	-0.0564613	0.0214945	-2.62678	0.00861982	0.045149
Tpm4	1368.87	0.0421596	0.00484549	8.7008	3.29554e-18	4.82277e-16
Jak3	1568.73	0.0202219	0.00525884	3.84531	0.000120398	0.00142601
Pgls	542.269	0.017143	0.00654238	2.6203	0.00878526	0.0457736
Slc27a1	558.582	-0.036474	0.0102993	-3.54141	0.000398001	0.0039092
Cox4i1	1578.33	0.0241715	0.00559384	4.32108	1.55266e-05	0.000248939
Cotl1	7329.9	0.0305949	0.00466151	6.5633	5.26305e-11	2.91271e-09
Ifi30	1532.07	0.0679622	0.0080335	8.45984	2.67737e-17	3.45444e-15
Hsbp1	1710.68	0.0147533	0.00458628	3.21684	0.00129611	0.0102583
Ntpcr	2003.97	0.0135602	0.00474335	2.85878	0.00425271	0.0262469
Map3k21	26.6028	-0.167775	0.0466833	-3.5939	0.000325768	0.00331672
Cmtm3	810.245	0.0175115	0.00615123	2.84683	0.00441569	0.0269738
Cbfb	1155.08	0.0112517	0.0037806	2.97616	0.00291883	0.019565
Tradd	180.661	0.0435753	0.0139797	3.11704	0.00182674	0.0134887
Psmb10	564.433	0.0253714	0.00640326	3.96226	7.42443e-05	0.000946723
1700012B09Rik	3.92168	-0.238826	0.0884741	-2.69938	0.0069468	0.038387
Vstm5	10.1977	-0.203964	0.069333	-2.9418	0.00326313	0.0212713
Taf1d	1203.58	0.0193289	0.00515291	3.75106	0.000176088	0.00198532
Tmem231	65.2224	-0.0444095	0.0152286	-2.91619	0.00354334	0.0226643
Tmem170	42.0479	-0.0439289	0.0165929	-2.64745	0.00811006	0.0431843
Bcar1	140.833	-0.0732806	0.0190851	-3.83967	0.000123199	0.00145365
Acad8	365.537	-0.0353789	0.010283	-3.4405	0.000580633	0.00533393
2310022B05Rik	503.261	-0.0170215	0.00542859	-3.13553	0.00171544	0.012832
St14	677.637	0.096909	0.00823389	11.7695	5.60404e-32	3.39434e-29
Aplp2	3770.26	0.0265842	0.00488718	5.43959	5.34044e-08	1.67793e-06
Pdgfd	68.8344	-0.0506404	0.0192644	-2.6287	0.00857116	0.0449764
Sesn3	505.678	-0.0482333	0.0106567	-4.52611	6.00799e-06	0.000109995
Usp2	1983.5	-0.0163535	0.00353934	-4.62049	3.82828e-06	7.53475e-05
Jhy	17.0386	-0.214378	0.0554607	-3.8654	0.000110909	0.00133244
Rexo2	386.795	0.0190638	0.0073553	2.59185	0.00954612	0.0488393
Abhd12	11161.2	0.0156479	0.00391156	4.00041	6.32322e-05	0.000825122
Cryab	96.9186	-0.0989232	0.0247549	-3.99611	6.4392e-05	0.000836591
Cadm1	2215.67	0.0434127	0.00491542	8.83194	1.02873e-18	1.60224e-16
Zpr1	637.313	0.0156693	0.00599899	2.612	0.00900146	0.0466339
Tagln	76.9412	-0.0530535	0.016957	-3.12871	0.00175576	0.0130708
Bace1	663.953	-0.0212673	0.00462675	-4.5966	4.29437e-06	8.28661e-05
Dscaml1	22.1909	-0.0948975	0.0356493	-2.66197	0.00776848	0.0418251
Cd3e	10.0274	0.210248	0.0418078	5.02893	4.93223e-07	1.2084e-05
Abcg4	14.4205	-0.110096	0.0349028	-3.15436	0.00160853	0.0121912
Tyk2	1549.45	0.0115209	0.00397555	2.89794	0.00375626	0.0237476
Scg3	163.163	-0.0463632	0.0129783	-3.57236	0.000353782	0.0035615
Tmod2	151.496	-0.0452271	0.0128914	-3.50832	0.00045095	0.00433552
Gnb5	79.1419	-0.0423265	0.0153176	-2.76327	0.00572257	0.0330983
Ldlr	360.45	0.0559919	0.00956937	5.85116	4.88159e-09	1.90417e-07
Kank2	399.204	-0.0367318	0.00772302	-4.75614	1.97331e-06	4.22258e-05
Rab27a	1166.3	0.0134994	0.0046173	2.92365	0.00345948	0.0222453
Rsl24d1	338.879	0.0209238	0.00794845	2.63244	0.00847731	0.0445846
Nedd4	1071.13	-0.0823878	0.0196659	-4.18938	2.79712e-05	0.000407695
Myo1e	1201.49	0.0571585	0.00669781	8.53392	1.41473e-17	1.85833e-15
Mns1	75.6462	-0.0759656	0.0253157	-3.00073	0.0026933	0.0184272
Fam81a	311.615	-0.137933	0.0305563	-4.51405	6.3601e-06	0.00011528
Tcf12	1466.41	-0.0101395	0.00314952	-3.21939	0.00128466	0.0101899
Anxa2	206.315	0.0879115	0.0121814	7.21687	5.31971e-13	4.07005e-11
Cgnl1	1497.09	-0.0937211	0.0200618	-4.67162	2.98832e-06	6.08407e-05
Rp9	425.794	0.022739	0.00625906	3.63298	0.000280168	0.00293705
Cln6	262.227	0.0238433	0.00827393	2.88174	0.00395484	0.0247018
Calml4	120.976	-0.130138	0.0336731	-3.86473	0.000111212	0.00133534
Sh3bgrl2	178.83	-0.0482088	0.0126142	-3.8218	0.000132481	0.00154561
Elovl4	19.5149	-0.117259	0.0413248	-2.8375	0.00454688	0.0276015
Tent5a	1403.47	0.015262	0.00585148	2.60822	0.00910138	0.0470274
Idh3a	584.788	-0.0186271	0.00670192	-2.77937	0.00544647	0.0318407
Tle3	4631.98	-0.0156574	0.00368106	-4.25349	2.1046e-05	0.000320691
Dnaja4	354.912	-0.0289639	0.00644203	-4.49608	6.92181e-06	0.00012412
Imp3	167.768	0.025508	0.00835165	3.05425	0.00225627	0.0159372
Pkm	6403.64	0.0307024	0.00386509	7.94352	1.96519e-15	2.05028e-13
Commd4	350.937	0.0322946	0.00886731	3.64199	0.000270539	0.00284755
1700017B05Rik	7578.66	-0.0111913	0.00412263	-2.71461	0.00663534	0.0370793
Mpi	807.327	-0.0183735	0.00617786	-2.97409	0.00293861	0.0196734
Pstpip1	173.172	0.0902537	0.0120182	7.50972	5.92536e-14	5.08623e-12
Tspan3	1137.54	-0.018113	0.00492781	-3.67566	0.000237234	0.00255326
Stra6	158.764	-0.0518542	0.0177648	-2.91892	0.00351244	0.0225062
Hmg20a	1291.14	-0.0133985	0.00500058	-2.67938	0.00737579	0.0402293
Cox7a2	211.419	0.0307376	0.0106901	2.87534	0.0040359	0.0250863
Loxl1	40.8101	-0.129992	0.0361525	-3.59565	0.000323588	0.00330021
Gsta4	128.449	-0.0676403	0.020628	-3.27905	0.00104156	0.00856061
Tmed3	1040.76	0.0270893	0.00622165	4.35405	1.33648e-05	0.000219939
Ctsh	4570.67	0.0483713	0.00498147	9.71025	2.72676e-22	6.00576e-20
Tpm1	650.518	-0.0177726	0.00529243	-3.35812	0.000784734	0.00681176
Zic1	110.541	-0.06231	0.0199708	-3.12006	0.00180817	0.013406
Car12	419.183	-0.183139	0.0451315	-4.05789	4.95184e-05	0.000663643
Aph1b	61.1355	-0.0520675	0.0165417	-3.14766	0.00164583	0.0124263
Ciao2a	365.451	0.0208447	0.00677578	3.07635	0.00209551	0.0150552
Ppib	2290.99	0.0244416	0.00449774	5.43419	5.50445e-08	1.72072e-06
Spg21	555.522	0.0289511	0.00577131	5.01638	5.26553e-07	1.27856e-05
Rpl4	9413.97	0.0352638	0.00328397	10.7382	6.73719e-27	2.29538e-24
Smad3	3024.27	-0.0129927	0.00383426	-3.38859	0.00070253	0.00623978
Tfdp2	358.207	-0.0210925	0.00720666	-2.92681	0.00342459	0.0221092
Me1	77.5744	-0.100069	0.0260418	-3.84262	0.000121729	0.00143943
Nt5e	32.4842	-0.0805909	0.027346	-2.94709	0.00320784	0.0209783
Tgfbr2	13162.9	0.0130288	0.00395433	3.29482	0.000984841	0.00816209
Clstn2	14.7838	-0.111737	0.0375933	-2.97226	0.00295621	0.0197367
Pik3cb	1010.78	0.0184804	0.00527768	3.50161	0.00046246	0.00442667
Faim	309.406	0.0196493	0.00691202	2.84277	0.00447227	0.0272396
Cspg5	200.195	-0.0559311	0.01225	-4.56582	4.97549e-06	9.39296e-05
Arpp21	47.6134	-0.110532	0.0181346	-6.09509	1.09379e-09	4.73848e-08
Pdcd6ip	3797.97	0.0125185	0.00343696	3.64231	0.000270201	0.00284625
Fbxl2	49.1719	-0.0758901	0.0222551	-3.41001	0.000649614	0.00586536
Ttc21a	78.4672	-0.144678	0.0378436	-3.82306	0.000131806	0.00153938
Rpsa	9490.51	0.0527458	0.0047919	11.0073	3.5253e-28	1.47825e-25
Hhatl	10.1362	-0.144592	0.0456365	-3.16834	0.00153312	0.0117338
Vipr1	490.585	-0.0212913	0.006898	-3.08659	0.00202466	0.0146378
Lyzl4	73.9701	-0.0532863	0.0164898	-3.23147	0.00123155	0.00983301
Amotl2	263.659	-0.0385058	0.0144753	-2.6601	0.00781179	0.0419961
Ephb1	18.8514	-0.127904	0.0303255	-4.21769	2.46815e-05	0.000367107
Rab6b	2401.96	-0.0134563	0.00516398	-2.60579	0.00916625	0.0472729
Trf	17975.1	0.0307772	0.00380076	8.09765	5.60293e-16	6.29752e-14
Acpp	13.8744	0.17804	0.0462693	3.8479	0.000119135	0.00141412
Gnai2	15985.5	0.0124215	0.0032929	3.7722	0.000161817	0.00184155
Mapkapk3	393.432	0.0293887	0.00858673	3.42258	0.000620306	0.00565223
Hemk1	282.599	-0.029401	0.0102966	-2.8554	0.00429826	0.0264382
Rbm5	4511.28	-0.00708687	0.00265778	-2.66646	0.00766541	0.0413928
Bsn	1074.72	-0.028585	0.00474429	-6.02514	1.68965e-09	7.07156e-08
Cdhr4	36.2638	-0.0595029	0.0226394	-2.62828	0.00858168	0.0450141
Uba7	2505.63	0.0134138	0.00380937	3.52126	0.000429505	0.00415868
Klhdc8b	802.482	-0.0421331	0.00729975	-5.77186	7.84027e-09	2.94754e-07
Thsd7a	56.0168	-0.088483	0.0317605	-2.78594	0.00533721	0.0312844
Pygm	172.772	-0.0661348	0.0154085	-4.2921	1.76991e-05	0.000276058
Fam189b	49.6484	-0.0609742	0.0183505	-3.32275	0.000891354	0.00752749
Oas3	88.9849	0.153077	0.0254593	6.01264	1.82528e-09	7.60999e-08
1700025G04Rik	148.627	-0.0250494	0.00906727	-2.76261	0.00573405	0.0331208
Cd59a	99.8813	-0.116649	0.0242873	-4.80286	1.56413e-06	3.42429e-05
6820408C15Rik	18.5687	-0.147903	0.0362121	-4.08435	4.42003e-05	0.000605774
Oas2	249.564	0.0789273	0.0204283	3.86363	0.000111714	0.00133786
Kank1	198.205	-0.0958606	0.0188889	-5.07497	3.87557e-07	9.81496e-06
Resf1	2067.71	-0.0119769	0.00370123	-3.23592	0.00121249	0.00972175
Syde1	108.632	-0.0414142	0.0140157	-2.95485	0.00312823	0.0205703
Mdfi	209.136	-0.0574664	0.0105377	-5.45343	4.94071e-08	1.55908e-06
Abtb2	41.4611	-0.0530413	0.0196656	-2.69716	0.00699341	0.0385721
Snx33	142.95	-0.0334046	0.0127397	-2.62208	0.00873961	0.0455684
D430042O09Rik	760.989	-0.028051	0.00540491	-5.18991	2.10398e-07	5.73465e-06
Heyl	55.832	-0.0643366	0.0184353	-3.48986	0.000483271	0.0045896
Slc8b1	471.588	0.0210173	0.00568856	3.69466	0.000220179	0.0023955
Alas1	1762.69	0.0189189	0.00444994	4.25151	2.12339e-05	0.000323102
Srxn1	151.262	0.05787	0.0203873	2.83854	0.00453206	0.0275346
Arap1	5752.81	0.00970907	0.002775	3.49876	0.000467428	0.00446246
Igdcc4	88.0382	-0.043942	0.0153025	-2.87155	0.00408464	0.0253531
Ank2	2339.87	-0.0149454	0.00473039	-3.15945	0.00158068	0.0120288
Ppp1r9a	5107.63	-0.0253884	0.00387263	-6.55585	5.53272e-11	3.04649e-09
Prr5l	166.985	0.0727613	0.0130811	5.56232	2.66207e-08	8.84855e-07
Pkd1	4860.61	-0.00872238	0.00320251	-2.72361	0.00645726	0.0363638
P2ry2	44.3413	0.0804884	0.0277078	2.9049	0.00367376	0.023341
Arhgef17	386.614	-0.0882144	0.016599	-5.31443	1.06994e-07	3.11482e-06
Ccdc85a	48.6047	-0.0701094	0.0219975	-3.18715	0.00143683	0.0111535
Acsl3	257.311	-0.0440602	0.00885502	-4.97573	6.50038e-07	1.55247e-05
Slc16a1	362.95	0.0222579	0.00811633	2.74236	0.00609994	0.0347645
Cspg4	448.134	0.0639811	0.0118221	5.41201	6.23224e-08	1.91941e-06
Camkv	77.2448	-0.0933548	0.0176327	-5.29442	1.19397e-07	3.44828e-06
Ift57	125.777	-0.0340948	0.0116163	-2.93507	0.00333467	0.0216471
Inha	5.64829	-0.166095	0.0622203	-2.66946	0.00759727	0.0411778
Slc16a8	58.4221	-0.116463	0.0295014	-3.94772	7.88996e-05	0.000996182
Chpf	49.1339	-0.0635223	0.0240895	-2.63692	0.00836617	0.0441065
Mycbp2	10144	-0.0118764	0.00342119	-3.47143	0.000517691	0.00485725
Ogfod1	538.83	-0.0175705	0.00571977	-3.07188	0.00212713	0.0152172
Calhm2	725.42	0.0231249	0.00661558	3.49552	0.000473142	0.00450912
Eif3l	1360.19	0.0134596	0.00481556	2.79502	0.00518968	0.0305758
Pfkm	254.541	-0.0490511	0.0150457	-3.26015	0.00111355	0.00906345
Clec1a	86.9815	0.106263	0.0115446	9.20459	3.42974e-20	5.98285e-18
Tbc1d4	609.803	-0.0482348	0.00610272	-7.90381	2.705e-15	2.76913e-13
Triobp	887.454	0.0193383	0.00706712	2.73638	0.00621189	0.0352555
Nol12	431.615	0.0208177	0.00651371	3.19599	0.00139353	0.0108677
Phldb2	180.44	-0.0710058	0.0138687	-5.11988	3.05736e-07	7.92695e-06
Podxl2	144.31	-0.0484071	0.0131061	-3.69349	0.000221199	0.00240201
Mgll	1141.31	-0.024206	0.00574013	-4.21698	2.47597e-05	0.000367769
Lpcat2	10849.1	0.0105137	0.00380125	2.76586	0.00567727	0.0328974
Rac2	1713.5	0.0157142	0.00564617	2.78315	0.00538337	0.0315211
Arid2	2156.82	-0.0114704	0.00381006	-3.01056	0.00260764	0.0179367
Stk36	57.1767	-0.0750909	0.0274286	-2.73769	0.00618725	0.0351786
Rpgrip1l	301.168	-0.0349927	0.00875268	-3.99794	6.38969e-05	0.000832799
Ptprf	247.605	-0.123015	0.0233442	-5.26959	1.36728e-07	3.92284e-06
Lpp	1310.48	-0.026177	0.00515844	-5.07461	3.88299e-07	9.82234e-06
Mif	512.018	0.0567463	0.00882451	6.43053	1.2716e-10	6.63329e-09
Ctdp1	1090.41	0.0109747	0.00411711	2.66562	0.00768459	0.0414861
Chst2	637.129	0.140609	0.0109065	12.8922	4.97922e-38	6.38659e-35
Rtp4	266.783	0.104626	0.0156781	6.67341	2.49927e-11	1.4379e-09
Atp6v0b	1402.02	0.0125279	0.00431742	2.90171	0.00371132	0.0235248
Frrs1	1719.37	0.0159309	0.00426358	3.7365	0.000186599	0.00208336
Arhgap44	62.9804	-0.0915191	0.0283428	-3.22901	0.00124221	0.00990002
Clasp2	5010.84	-0.0112041	0.00246133	-4.55206	5.31231e-06	9.93428e-05
Snap91	110.62	-0.137414	0.0248236	-5.53561	3.10148e-08	1.01696e-06
Antxr1	187.174	-0.10394	0.0284056	-3.65912	0.000253078	0.0026868
Lpar6	1041.73	-0.018111	0.0058904	-3.07466	0.00210743	0.0151112
Crlf2	1192.41	0.0936097	0.00621147	15.0705	2.53332e-51	1.38098e-47
[truncated: 2,292 more rows]

## Sheet: Additional File 1c
Additional File 1c. Sex DEG (female vs. male; DEseq2, FDR <5%) common to young and old
Gene	baseMean_Y	log2FoldChange_Y	lfcSE_Y	stat_Y	pvalue_Y	padj_Y	baseMean_O	log2FoldChange_O	lfcSE_O	stat_O	pvalue_O	padj_O
Kdm5c	2408.65	0.555188	0.0753025	7.37277	1.67122e-13	6.96096e-10	2145.89	0.58566	0.0667902	8.76866	1.80807e-18	2.12671e-15
Eif2s3x	1073.5	0.506456	0.110253	4.59359	4.35693e-06	0.0111852	1192.54	0.797104	0.0888058	8.97581	2.81272e-19	3.90994e-16
Kdm6a	1242.76	0.613356	0.127155	4.82368	1.40932e-06	0.00419292	1129.85	0.879301	0.0753036	11.6768	1.67575e-31	4.27065e-28
Kdm5d	476.253	-7.32027	0.80525	-9.09068	9.84185e-20	5.12416e-16	405.678	-6.6485	0.600136	-11.0783	1.5985e-28	2.71586e-25
Uty	314.995	-9.13566	0.628025	-14.5466	6.13353e-48	6.38684e-44	256.773	-8.92619	0.656473	-13.5972	4.16081e-42	3.18115e-38
Eif2s3y	353.236	-9.5642	0.682589	-14.0116	1.32303e-44	9.18449e-41	326.321	-10.5627	0.929037	-11.3695	5.93186e-30	1.29577e-26
Gm2223	335.102	0.964584	0.229057	4.21111	2.54123e-05	0.0481124	440.364	0.973681	0.147672	6.59354	4.29453e-11	1.7748e-08
Xist	14420.9	10.5283	0.50588	20.8118	3.38359e-96	7.04667e-92	12481.9	10.7311	0.67807	15.8259	2.06201e-56	3.15303e-52

## Sheet: Additional File 1d
Additional File 1d. Sex DEG (female vs. male; DEseq2, FDR <5%) specific to young
Gene	baseMean_Y	log2FoldChange_Y	lfcSE_Y	stat_Y	pvalue_Y	padj_Y
Fn1	2238.92	-0.742025	0.13112	-5.65911	1.52156e-08	5.28133e-05
Gm27011	17.1401	-5.1826	1.14832	-4.51319	6.38585e-06	0.0132992
AL935121.1	190.448	1.72278	0.376822	4.57188	4.8337e-06	0.0111852

## Sheet: Additional File 1e
Additional File 1e. Sex DEG (female vs. male; DESeq2, FDR <5%) specific to old
Gene	baseMean_O	log2FoldChange_O	lfcSE_O	stat_O	pvalue_O	padj_O
Scpep1	1178.11	0.286451	0.0885302	3.23563	0.00121375	0.0307277
Itgb2	11326.1	0.267133	0.0476086	5.61103	2.01122e-08	3.75044e-06
Bcl6b	81.4701	-1.00046	0.228556	-4.37732	1.20148e-05	0.000900577
Lck	24.7658	1.99519	0.60205	3.31399	0.00091976	0.0248921
Itga5	1008.32	0.396763	0.0964758	4.11256	3.91288e-05	0.00235558
Cd52	1143.17	0.808901	0.119959	6.74312	1.55017e-11	6.77247e-09
Ddx3x	7423.84	0.532849	0.0473116	11.2625	2.00865e-29	3.83928e-26
Mmp14	1098.84	0.368462	0.0680802	5.41218	6.22626e-08	1.02372e-05
Ccl3	699.027	1.08246	0.139525	7.75816	8.61695e-15	5.49007e-12
Lsr	274.971	-0.509479	0.139917	-3.6413	0.000271267	0.0102353
Efnb2	138.612	-0.911241	0.21538	-4.23084	2.32818e-05	0.00154783
Tubb6	227.764	0.639883	0.15464	4.1379	3.50502e-05	0.00214381
Ell2	387.29	0.787122	0.133086	5.91437	3.33141e-09	6.97816e-07
Naglu	2024.18	0.217387	0.0578439	3.75817	0.000171161	0.00739328
Rtcb	1936.06	0.256444	0.0634308	4.04289	5.27964e-05	0.00302929
Slc1a5	108.317	0.801512	0.223448	3.58701	0.000334491	0.0117579
Slc9a3r2	447.055	-0.592179	0.18965	-3.12248	0.00179333	0.0416112
Axl	5209.15	0.910435	0.165452	5.50271	3.73989e-08	6.49849e-06
Jag2	609.382	-0.561841	0.116712	-4.81389	1.48017e-06	0.000167654
Bcam	236.547	-0.71168	0.175032	-4.06601	4.78254e-05	0.0027806
Relb	694.681	0.388725	0.104529	3.71883	0.000200148	0.00811793
Apoe	149635	1.00005	0.215957	4.63078	3.64286e-06	0.000366467
Apoc2	45.5746	1.52558	0.422611	3.6099	0.000306321	0.0111126
Tbc1d8	1624.09	0.500867	0.103382	4.84482	1.26725e-06	0.000150214
Ebi3	351.889	0.543339	0.117866	4.6098	4.03054e-06	0.000390937
Pld3	3403.79	0.558226	0.0732656	7.61921	2.55237e-14	1.44549e-11
St8sia6	1325.1	0.917269	0.21289	4.30866	1.64247e-05	0.00116192
Calr	15185	0.188264	0.0615838	3.05704	0.00223532	0.0482469
Ctse	87.7594	1.05897	0.262739	4.03049	5.56597e-05	0.00315219
Myo9b	7138.72	0.287826	0.0502312	5.73001	1.00422e-08	1.94374e-06
Ly9	1418.18	0.789277	0.177756	4.44021	8.98694e-06	0.000719473
Cd244a	175.925	0.807537	0.241059	3.34995	0.000808249	0.0229068
Hspb1	56.1008	-1.52311	0.385218	-3.95389	7.68922e-05	0.00412547
Cd44	420.055	1.04921	0.289756	3.621	0.000293466	0.0108192
Hmox1	573.763	0.537454	0.128279	4.18973	2.79283e-05	0.00178683
Igf1r	2199.23	-0.376268	0.0978029	-3.84721	0.000119472	0.00572679
Ergic3	1855.75	0.191654	0.058557	3.27294	0.00106435	0.0277184
Fblim1	717.177	0.468747	0.0908532	5.15939	2.4776e-07	3.50788e-05
Atp6v1b2	1707.86	0.261676	0.0651182	4.01848	5.85737e-05	0.00325274
Fbln1	89.1352	-1.05055	0.308171	-3.40898	0.000652069	0.0198621
Tek	334.793	-0.55478	0.167554	-3.31105	0.000929452	0.0250657
Cyba	3024.97	0.295321	0.0679649	4.3452	1.39148e-05	0.00100839
B4galnt1	820.21	0.430849	0.10969	3.92788	8.56991e-05	0.00455009
Sulf2	591.12	0.653851	0.123282	5.30372	1.13469e-07	1.68451e-05
Atp1a2	1878.3	-0.417486	0.119891	-3.48222	0.000497273	0.0161098
Ctsd	98876.7	0.508045	0.0838204	6.06111	1.35186e-09	3.28116e-07
Prpf31	682.342	0.242234	0.0715984	3.38323	0.000716374	0.0211038
Rbfox1	85.2372	-0.805844	0.218194	-3.69325	0.000221405	0.0087935
Rps18	3909.13	0.247092	0.0707839	3.49079	0.00048159	0.0158026
Derl3	25.7291	1.84256	0.556904	3.30857	0.000937734	0.0252002
Trpm2	4170.56	0.298679	0.0777948	3.83932	0.000123376	0.00582087
Met	18.7762	1.83351	0.53937	3.39935	0.000675468	0.020173
Apobec3	2143.77	0.31411	0.098255	3.19689	0.00138919	0.0339331
Fxyd5	779.472	0.635818	0.138551	4.58904	4.45289e-06	0.000420303
Adssl1	475.507	0.50561	0.115978	4.35953	1.30341e-05	0.000962822
Gltp	1551.92	0.175139	0.0549039	3.18991	0.00142316	0.0344873
Rps5	3087.33	0.192278	0.0629883	3.05259	0.00226874	0.0484733
Adgrl1	419.264	-0.504286	0.148917	-3.38635	0.00070828	0.0209079
Etv5	3787.88	-0.29638	0.0902809	-3.28286	0.00102759	0.0269517
Pea15a	4861.65	0.286399	0.0685367	4.17877	2.93084e-05	0.00185957
Csf1	1674.99	0.95829	0.0817752	11.7186	1.02361e-31	3.1304e-28
Galns	355.791	0.459893	0.11775	3.90566	9.39675e-05	0.00477361
Actn1	1259.98	-0.356491	0.0985928	-3.61579	0.00029943	0.0109014
Sash1	475.986	-0.424796	0.117447	-3.6169	0.00029815	0.0108807
Slamf6	314.63	0.374378	0.121158	3.09001	0.00200148	0.0448764
Cybb	2494.41	1.09726	0.233214	4.70496	2.53915e-06	0.000265932
Cd48	779.203	0.385855	0.0897429	4.29956	1.71141e-05	0.00120042
Cd83	1728.87	0.658029	0.105436	6.24101	4.34754e-10	1.27843e-07
Lpl	3235.07	1.34216	0.170823	7.85702	3.93378e-15	2.73416e-12
Lama5	414.333	-0.606953	0.161822	-3.75074	0.000176313	0.00748018
Tab2	4112.74	-0.157432	0.0450039	-3.49819	0.000468421	0.0154367
H2-M3	657.473	0.429548	0.116128	3.69892	0.000216521	0.00864443
Ctsz	16671.5	0.463956	0.0729016	6.36414	1.96387e-10	6.25616e-08
Cd274	450.433	0.622881	0.104774	5.94499	2.76472e-09	6.03933e-07
Lamp2	5620.72	0.282635	0.0678897	4.16315	3.13884e-05	0.00196705
Plcg1	3701.57	-0.247602	0.0642228	-3.85536	0.000115561	0.00560098
Timp2	10131	0.271245	0.079652	3.40538	0.000660721	0.0199666
Ctsa	13488.1	0.304576	0.0611201	4.98324	6.25284e-07	8.10272e-05
Baiap2l2	20.0293	2.10568	0.50788	4.14601	3.38318e-05	0.00210006
Il12rb2	90.7598	0.981404	0.200413	4.89692	9.73513e-07	0.000121024
Sparc	39163.9	-0.195932	0.0585719	-3.34516	0.000822355	0.0230812
Ikzf1	5232.01	-0.135188	0.042799	-3.15868	0.00158487	0.0376309
Cd68	8166.26	0.337433	0.0607336	5.55596	2.76097e-08	4.88906e-06
Lsp1	2027.87	-0.375703	0.111259	-3.37682	0.000733295	0.0214394
Wwc1	114.612	-1.02192	0.290211	-3.52131	0.000429426	0.0143999
Cxcl16	2290.02	0.808102	0.173949	4.64562	3.39049e-06	0.000345168
Ccl6	2312.53	0.343167	0.0748302	4.58594	4.51942e-06	0.000423966
Ccl4	237.337	1.03317	0.215524	4.79378	1.63669e-06	0.00018204
Ccl9	1590.16	0.260974	0.0831959	3.13686	0.00170765	0.0398045
Mrpl24	698.577	0.280968	0.0879315	3.1953	0.00139683	0.0340111
Lyst	4088.03	0.277577	0.0833221	3.33137	0.000864196	0.0239745
Cd164	8104.49	-0.27675	0.0754383	-3.66856	0.000243916	0.00946628
Utrn	3211.41	-0.376444	0.107484	-3.50232	0.000461233	0.0152326
Fyn	385.359	0.595735	0.1521	3.91673	8.97578e-05	0.00467753
Lrriq1	20.5644	-2.78428	0.764584	-3.64156	0.000270993	0.0102353
Timp3	597.212	-0.831509	0.148941	-5.58279	2.3669e-08	4.30859e-06
Igf1	476.68	1.20398	0.160446	7.50397	6.19143e-14	3.26459e-11
Srgn	1305.39	0.269135	0.0690342	3.89858	9.67582e-05	0.00485736
Osbpl8	1828.53	0.295423	0.0666186	4.43454	9.22688e-06	0.000731027
Pfkl	1746.86	0.362732	0.101923	3.55886	0.000372462	0.0128853
Xpo1	1323.32	0.208683	0.0629378	3.31571	0.000914104	0.0248921
Nsg2	81.2427	-1.4046	0.42361	-3.31579	0.000913848	0.0248921
Rack1	6000.82	0.227249	0.0651208	3.48965	0.00048365	0.0158362
Cdkl3	125.673	-0.751743	0.201105	-3.73806	0.000185447	0.00768473
Tnip1	1151.85	0.396012	0.112079	3.53334	0.000410352	0.0138214
Tns3	10975	0.136453	0.0388557	3.51179	0.000445108	0.0147639
Acaca	1084.22	0.906482	0.120632	7.51444	5.71551e-14	3.12128e-11
Nampt	866.698	0.283028	0.0917858	3.08357	0.00204532	0.0455903
Mmp28	197.683	-0.606176	0.180987	-3.34927	0.000810236	0.0229068
Rasl10b	32.0866	-1.39793	0.379513	-3.68348	0.000230074	0.00906716
Mrc2	2377.24	0.717174	0.18683	3.83864	0.000123719	0.00582087
Mink1	2953.69	0.243307	0.0739542	3.28997	0.00100198	0.0264616
Cpd	3240.18	0.508617	0.0777105	6.54501	5.94898e-11	2.16585e-08
Galc	865.073	0.354026	0.0812735	4.35598	1.32473e-05	0.000973866
Nfkbia	1029.22	0.343697	0.0952502	3.60836	0.000308137	0.0111126
Akap5	480.2	0.859096	0.138648	6.19624	5.78284e-10	1.57903e-07
Nin	1746.08	0.226933	0.0743045	3.05409	0.00225742	0.0483512
Pygl	238.282	0.538768	0.164883	3.26757	0.00108475	0.0280183
Hif1a	3810.53	0.391368	0.0699405	5.59572	2.19703e-08	4.04757e-06
Npc2	5242.98	0.191825	0.0618594	3.10097	0.00192885	0.0436949
Pxdc1	321.156	0.872276	0.146592	5.95038	2.67516e-09	5.9284e-07
Sema4d	6342.32	0.213087	0.0481913	4.42169	9.7934e-06	0.000756317
Ctsl	9085.34	0.310528	0.0871019	3.56511	0.000363698	0.0126393
Cxcl14	231.838	0.967465	0.192547	5.02455	5.04604e-07	6.76833e-05
Golm1	16303.8	-0.139814	0.0456955	-3.05968	0.0022157	0.0480572
Dapk1	465.785	0.421948	0.107912	3.91011	9.22551e-05	0.0047338
Tppp	1501.64	-0.311863	0.081587	-3.82246	0.000132127	0.00610379
Poc5	389.336	-0.320504	0.0970199	-3.30349	0.000954903	0.025527
Il6st	10131.9	-0.273769	0.0723903	-3.78185	0.000155666	0.00680081
Nid2	579.727	-0.837177	0.142558	-5.87251	4.29235e-09	8.86951e-07
Plau	1965.52	0.803978	0.0976802	8.23071	1.86101e-16	1.58093e-13
Tmem254b	51.3293	-1.33458	0.412549	-3.23495	0.00121662	0.0307494
Gpr65	388.432	0.620392	0.161996	3.82967	0.000128316	0.00596375
Sema3g	142.038	-0.970594	0.292329	-3.32021	0.000899509	0.0246204
Spryd7	150.207	0.513111	0.168661	3.04226	0.00234812	0.0496613
Ctsb	41889.1	0.417208	0.0718805	5.80419	6.46798e-09	1.28444e-06
Tkt	2389.99	0.267924	0.063176	4.24091	2.22612e-05	0.00150136
Tsc22d1	700.887	-0.431733	0.118133	-3.65463	0.000257555	0.00983866
Ajuba	128.846	-0.692303	0.169617	-4.08158	4.47311e-05	0.00263071
Pdzd2	205.611	-0.739117	0.222591	-3.32052	0.000898513	0.0246204
Rai14	714.823	0.538641	0.142899	3.76938	0.000163653	0.00712939
Sdc2	45.5559	-0.978809	0.304583	-3.2136	0.00131081	0.0324857
Ank	1461.17	0.669118	0.11432	5.85303	4.82689e-09	9.71157e-07
Khdrbs3	1401.33	-0.582553	0.115102	-5.06117	4.1669e-07	5.79237e-05
Mtss1	1440.97	-0.377485	0.0874201	-4.31806	1.57406e-05	0.00111949
Atad2	435.671	0.376348	0.122757	3.06578	0.00217101	0.0474241
Litaf	2007.48	0.232471	0.0551656	4.21405	2.50829e-05	0.00164611
Tmem44	972.548	-0.726266	0.232643	-3.12181	0.00179744	0.0416435
Alcam	294.79	0.997024	0.211371	4.71693	2.39427e-06	0.000254242
St3gal6	3286.5	-0.19438	0.0519031	-3.74505	0.000180355	0.00755563
Sdf2l1	910.749	0.385624	0.0941984	4.09375	4.24459e-05	0.00252545
Abcc5	3325.91	-0.16839	0.0541923	-3.10727	0.00188821	0.0431579
Rcan1	523.672	0.35793	0.117372	3.04953	0.00229199	0.0487439
Ifngr2	2536.28	0.222923	0.066286	3.36306	0.000770848	0.0222266
Enah	146.022	-0.706849	0.227257	-3.11035	0.00186864	0.042903
Krt18	44.6406	-2.40695	0.553569	-4.34806	1.37344e-05	0.00100278
Cdkn1a	192.581	0.674627	0.20477	3.29456	0.000985755	0.026206
P3h3	582.382	0.44851	0.129003	3.47675	0.000507524	0.0163491
Tmem176a	1260.56	0.663676	0.107684	6.16316	7.1307e-10	1.9129e-07
Tpi1	865.442	0.485518	0.106156	4.57361	4.79395e-06	0.00044674
Igf2r	468.06	0.912377	0.299485	3.04649	0.00231534	0.0491038
Epb41l3	1283.19	0.515013	0.105227	4.89432	9.86439e-07	0.000121642
Atp6v0c	3321.36	0.365403	0.0641537	5.69574	1.22838e-08	2.34789e-06
Epas1	2469.81	-0.629783	0.204608	-3.078	0.00208393	0.0462487
C3	1702.21	1.21471	0.286911	4.23375	2.29829e-05	0.00153464
Bambi	43.7369	1.10371	0.331474	3.3297	0.000869397	0.0239745
Myo1f	7266.64	0.234429	0.0607163	3.86106	0.000112895	0.0054977
Tapbp	5521.42	0.181761	0.0503706	3.60848	0.000307992	0.0111126
Psmb8	1902.47	0.24228	0.053162	4.55739	5.17941e-06	0.000474242
Psd2	98.3199	-1.30883	0.325476	-4.02127	5.78841e-05	0.00324634
Pggt1b	1173.46	-0.219522	0.0645878	-3.39881	0.000676797	0.0201733
Lox	278.279	0.73404	0.204467	3.59002	0.000330658	0.01165
Sall3	3543.26	-0.284372	0.0903212	-3.14846	0.00164135	0.0386121
Fth1	23633.8	0.491858	0.0806304	6.10015	1.0597e-09	2.65636e-07
Cd5	56.3816	1.39699	0.362387	3.85496	0.000115748	0.00560098
Slc15a3	2749.23	0.415912	0.0695136	5.98318	2.18828e-09	5.14783e-07
Lipa	1714.57	0.402933	0.0911511	4.4205	9.84742e-06	0.000756668
Pcx	195.017	-0.473682	0.146349	-3.23665	0.0012094	0.0306681
Slc1a1	65.5457	-1.0906	0.324821	-3.35754	0.000786385	0.0223922
Ehbp1l1	3045.32	0.173173	0.048951	3.53769	0.000403649	0.0136856
Sorbs1	230.038	-0.637908	0.178739	-3.56893	0.000358442	0.0125422
Gk	127.947	0.671436	0.214833	3.12539	0.00177567	0.0412641
Gsto1	324.512	0.472117	0.139567	3.38274	0.000717675	0.0211038
Slc16a3	516.077	0.382548	0.099798	3.83322	0.000126476	0.00591421
Nfkb2	963.701	0.491994	0.1364	3.60698	0.000309777	0.0111193
Hexa	10096.5	0.324761	0.0883241	3.67692	0.000236064	0.00925551
Sat1	3328.62	0.320355	0.0638437	5.0178	5.22678e-07	6.83738e-05
Rdh5	137.637	-0.790894	0.251526	-3.14438	0.00166437	0.0390335
Cd63	3049.28	0.616623	0.0917534	6.72043	1.81183e-11	7.69577e-09
Rps26	2930.78	0.263515	0.0658323	4.00283	6.25904e-05	0.0034427
Nab2	749.701	0.258821	0.0809829	3.196	0.00139347	0.0339833
Adam8	206.7	1.10172	0.169338	6.50606	7.71487e-11	2.68109e-08
Eps8l2	141.404	-0.948888	0.299234	-3.17105	0.00151887	0.036289
Gusb	3663.23	0.398825	0.0495647	8.04654	8.51658e-16	6.51135e-13
Gaa	3403.65	0.371177	0.071797	5.16981	2.34333e-07	3.38037e-05
Cpeb1	90.8758	0.995194	0.268272	3.70964	0.000207551	0.00839592
Shisa5	1565.89	0.323587	0.105947	3.05424	0.00225632	0.0483512
Rassf3	1721.87	0.462275	0.102623	4.50457	6.6506e-06	0.000571316
Nrp1	3379.28	0.233757	0.0688187	3.39671	0.000682007	0.0202891
Pard3	90.0352	-0.832656	0.213047	-3.90831	9.29429e-05	0.00475314
Fam20c	1273.63	1.23306	0.187848	6.56416	5.23267e-11	2.00032e-08
Nrp2	2318.5	0.42884	0.0511825	8.37864	5.35416e-17	5.11691e-14
Ecrg4	68.0195	-2.14674	0.677755	-3.16743	0.00153794	0.0366875
Il1r1	162.137	0.752734	0.203995	3.68996	0.000224285	0.00888482
Map4k4	8592.15	-0.128734	0.0410574	-3.13547	0.0017158	0.0399334
Slc11a1	4248.28	0.304151	0.0547561	5.55465	2.78169e-08	4.88906e-06
Speg	908.446	0.313917	0.0782786	4.01025	6.06541e-05	0.00334824
Ptma	5884.38	0.167262	0.0475762	3.51566	0.00043866	0.0146134
Gpr35	337.597	0.667044	0.188754	3.53394	0.000409417	0.0138214
Tmem163	33.7195	1.33849	0.362142	3.69603	0.000218994	0.0087204
Rgs1	301.412	0.75802	0.139745	5.4243	5.81813e-08	9.67011e-06
Ptprc	9330.56	0.221871	0.0623941	3.55596	0.000376601	0.01299
Cacna1s	117.147	0.856748	0.261284	3.27899	0.00104179	0.0271843
Srgap2	19852.4	-0.213768	0.0564481	-3.78698	0.000152492	0.00670042
Cdk18	183.841	0.880476	0.207628	4.24064	2.22881e-05	0.00150136
Nfasc	130.471	-0.971439	0.286592	-3.38963	0.000699875	0.0206998
Fam129a	1931.42	0.280851	0.0825555	3.40197	0.000669022	0.0201261
Ifi211	276.878	0.849339	0.227634	3.73117	0.000190596	0.00781342
Tagln2	568.753	0.308474	0.0982355	3.14015	0.00168859	0.0394202
Uck2	34.552	1.28377	0.371749	3.45333	0.000553707	0.0173855
Soat1	2711.05	0.32923	0.0731198	4.50261	6.71248e-06	0.000573411
Atf3	578.675	0.670522	0.113198	5.92344	3.15285e-09	6.69586e-07
Optn	290.148	0.626506	0.140881	4.44707	8.70501e-06	0.000704277
Slc25a25	463.327	0.327553	0.0978938	3.346	0.00081987	0.0230812
Egfl7	404.97	-0.685724	0.180924	-3.79012	0.000150575	0.00665447
Dpp7	846.483	0.555864	0.120109	4.62801	3.69196e-06	0.000368979
Il1rn	145.895	0.839522	0.24157	3.47527	0.000510339	0.0163597
Nckap1	228.603	-0.671354	0.195902	-3.42698	0.000610331	0.0188157
Hat1	272.99	0.389694	0.111857	3.48386	0.000494244	0.0160456
Cers6	699.572	0.333605	0.108216	3.08278	0.00205073	0.0456445
Gatm	2294.76	0.207883	0.0676742	3.07182	0.00212758	0.0468053
Tspan18	1065.48	-0.397192	0.0889604	-4.46482	8.01356e-06	0.000658642
Mapk8ip1	118.204	-0.639648	0.202323	-3.16152	0.00156949	0.0373236
Tpd52	2256.92	0.243051	0.064236	3.78372	0.000154504	0.00676939
Zbp1	312.187	0.805789	0.23186	3.47533	0.000510233	0.0163597
Fabp5	475.61	1.45491	0.327831	4.43799	9.08016e-06	0.000723149
Col9a3	192.827	-1.71848	0.541654	-3.17264	0.00151058	0.0362032
Nceh1	558.463	0.381722	0.125171	3.04962	0.00229132	0.0487439
Anxa5	961.789	0.528698	0.0866127	6.10416	1.03344e-09	2.63373e-07
Trpc4	62.57	1.21013	0.293907	4.11741	3.83157e-05	0.00231645
Postn	365.347	1.20153	0.139809	8.59407	8.39389e-18	9.16792e-15
Ppm1l	773.838	-0.486386	0.1249	-3.89421	9.85184e-05	0.004908
Slc6a17	67.5264	-1.11967	0.262857	-4.25962	2.04771e-05	0.0014041
Vcam1	649.89	0.504138	0.126327	3.99075	6.58653e-05	0.00358415
Tlr2	2013.17	0.628593	0.103571	6.0692	1.28552e-09	3.17047e-07
Dkk2	35.6179	2.15629	0.396533	5.43784	5.3929e-08	9.16254e-06
Bcar3	200.201	0.849953	0.192106	4.4244	9.67094e-06	0.000751452
Atp6v0d2	70.5848	1.08791	0.331564	3.28114	0.00103388	0.0270703
Stra6l	66.1153	1.40114	0.29056	4.82221	1.41978e-06	0.000165724
Tmod1	68.9706	-1.10105	0.331513	-3.32128	0.000896043	0.0246204
Tnfsf8	290.464	0.973596	0.188453	5.16625	2.38833e-07	3.41308e-05
Slc44a1	1049.52	0.291983	0.0778986	3.74824	0.000178077	0.0074807
Cd72	699.416	0.720559	0.134949	5.33948	9.32135e-08	1.43972e-05
Npr2	38.8954	-1.33592	0.357761	-3.73412	0.000188372	0.00774299
Plin2	335.787	0.485829	0.146596	3.31408	0.000919458	0.0248921
Prkaa2	126.612	-0.579631	0.176748	-3.27942	0.00104021	0.0271843
Nfia	1800.08	-0.288181	0.0855799	-3.36739	0.000758826	0.0220175
Lrp8	244.992	-0.642568	0.178569	-3.59844	0.000320136	0.0113053
Ybx1	4302.21	0.238497	0.0575642	4.14315	3.42573e-05	0.00210373
Ermap	176.925	-0.787213	0.195925	-4.01793	5.87115e-05	0.00325274
Ppt1	4268.17	0.20005	0.0548554	3.64686	0.000265466	0.0100725
Prdx1	2450.42	0.489615	0.0919077	5.32725	9.97118e-08	1.5096e-05
Pik3r3	155.287	-0.6556	0.167475	-3.91462	9.05467e-05	0.00467753
Tinagl1	142.467	-0.797823	0.225121	-3.54397	0.000394153	0.0134713
Fgr	559.413	0.891592	0.165671	5.38171	7.3783e-08	1.17522e-05
Plekhm2	1755.55	0.261993	0.0727263	3.60245	0.000315234	0.0112226
Cdk14	697.067	0.303608	0.095329	3.18484	0.00144834	0.0350422
Slc2a5	4843.48	-0.263263	0.0748521	-3.51711	0.000436269	0.0145655
Nos3	280.958	-0.726949	0.193597	-3.75495	0.000173375	0.0074415
Tomm7	816.104	0.288647	0.0926515	3.1154	0.00183693	0.0423019
Nadk	1839.9	0.309119	0.0906745	3.4091	0.000651777	0.0198621
Sdf4	4512.25	0.194936	0.0595761	3.27205	0.0010677	0.0277184
Prom1	182.213	-0.675881	0.186663	-3.62087	0.000293616	0.0108192
Rgs12	267.974	-0.518	0.14689	-3.52646	0.000421161	0.0141538
Lrpap1	2429.98	0.478922	0.0965702	4.95931	7.07439e-07	9.09029e-05
Man2b2	5191.77	0.333775	0.0695287	4.80053	1.58245e-06	0.000177921
Tada2b	523.58	-0.401708	0.0999033	-4.02097	5.7959e-05	0.00324634
Apbb2	1877.18	0.396605	0.0573499	6.91553	4.66129e-12	2.15987e-09
Spp1	3954.83	1.96227	0.30071	6.52545	6.77992e-11	2.41097e-08
Sparcl1	1662.27	-0.395852	0.113852	-3.47691	0.000507235	0.0163491
Nos1	99.5352	-0.72453	0.198275	-3.65417	0.000258015	0.00983866
Pf4	83.4016	-1.14983	0.257465	-4.46595	7.97158e-06	0.000658642
P2rx4	1305.71	0.329379	0.0932206	3.53333	0.000410367	0.0138214
Usp30	546.412	0.302928	0.0995129	3.0441	0.00233375	0.0494257
Rbm19	746.809	0.273397	0.0827106	3.30547	0.000948177	0.0254361
Erp29	4092.6	0.170614	0.0493548	3.45688	0.00054647	0.0172675
Usp12	2837.08	0.22327	0.0647689	3.44718	0.000566478	0.0176772
Cald1	373.017	-0.605495	0.179885	-3.366	0.000762655	0.0220867
Tmem176b	4000.63	0.408742	0.0874891	4.67192	2.98402e-06	0.000308301
Gpnmb	912.563	1.5718	0.311611	5.04411	4.55648e-07	6.16576e-05
Anxa4	562.557	0.459074	0.1154	3.97811	6.94647e-05	0.00376661
Pcyox1	1306.2	-0.194682	0.0601403	-3.23713	0.00120737	0.0306676
Bhlhe40	537.596	0.979302	0.161816	6.05196	1.43094e-09	3.41882e-07
Ptms	7847.44	0.188439	0.0543276	3.46857	0.000523236	0.0166683
Slco1c1	446.019	-0.668211	0.157029	-4.25534	2.08732e-05	0.00142487
Bhlhe41	3674.26	0.249749	0.0719933	3.46906	0.000522278	0.0166683
Slc6a11	132.837	-0.78644	0.214535	-3.66579	0.000246581	0.00950777
Pianp	248.951	1.13513	0.182718	6.2125	5.21484e-10	1.47667e-07
Cd9	6386.29	0.364654	0.0891117	4.0921	4.27489e-05	0.00253362
Ttyh1	275.317	-0.639094	0.158055	-4.04348	5.26636e-05	0.00302929
Mef2a	12253	-0.218446	0.0702652	-3.10887	0.00187802	0.0430536
Ctsc	4473.5	0.337505	0.0738129	4.57245	4.82063e-06	0.00044674
Cd22	1159.03	0.841482	0.109746	7.66753	1.75335e-14	1.03117e-11
Tyrobp	7889.51	0.307219	0.0819177	3.75034	0.000176597	0.00748018
Xylt1	757.101	0.512613	0.129538	3.95724	7.58198e-05	0.00408226
Pde3b	11773.7	-0.223344	0.0588211	-3.797	0.000146458	0.0065482
Aldoa	6045.8	0.424388	0.0733259	5.78769	7.13604e-09	1.39894e-06
Nupr1	345.149	0.460608	0.147708	3.11837	0.00181851	0.0420044
Slco2b1	21811.2	-0.197116	0.0502732	-3.92089	8.82238e-05	0.00465183
Myh14	130.413	-1.11394	0.270547	-4.11734	3.83273e-05	0.00231645
Cox6a2	75.1418	1.11832	0.334679	3.34146	0.000833383	0.0233393
Itgax	2580.67	1.30481	0.208812	6.24873	4.13809e-10	1.2407e-07
Stx1b	60.6274	-0.861132	0.263397	-3.26933	0.00107803	0.027892
Chp2	61.3121	-0.991057	0.267449	-3.70559	0.000210899	0.00848646
Vwa3a	48.9333	-1.37861	0.42415	-3.25029	0.00115289	0.0296646
D7Ertd443e	85.9852	-0.7897	0.229527	-3.44056	0.000580521	0.0179691
Usp9x	5234.17	0.181348	0.0445957	4.06649	4.77267e-05	0.0027806
Otud5	1728.19	0.270006	0.0693384	3.89404	9.85882e-05	0.004908
Igbp1	1237.92	0.254014	0.0714416	3.55555	0.000377188	0.01299
Pbdc1	277.541	0.574914	0.12636	4.54982	5.36914e-06	0.000488688
Gla	183.278	0.850573	0.184125	4.61955	3.84576e-06	0.00037939
Il2rg	294.535	0.963519	0.195428	4.93031	8.20995e-07	0.000103751
Chic1	174.013	0.528341	0.159387	3.31482	0.000917017	0.0248921
Gabre	46.0118	1.35185	0.346604	3.90026	9.60877e-05	0.00485736
Rnf128	288.227	0.468762	0.152583	3.07218	0.00212499	0.0468053
Lamp1	15055.8	0.192247	0.0570156	3.37184	0.000746682	0.0217063
Gas6	3592.04	-0.335368	0.096224	-3.48529	0.000491608	0.0160281
Thsd1	135.45	-0.888157	0.198972	-4.46372	8.05481e-06	0.000658642
Dlc1	613.019	-0.382129	0.103267	-3.70039	0.000215269	0.00861695
Ap3m2	586.089	-0.359068	0.0928542	-3.867	0.000110181	0.00538268
Kat6a	7135.4	-0.162474	0.0483717	-3.35886	0.000782649	0.0223657
Galnt7	959.383	0.409244	0.120728	3.38981	0.000699411	0.0206998
Sorbs2	237.784	-0.701046	0.20728	-3.38212	0.000719298	0.0211109
Adcy7	4899.02	0.218411	0.0518953	4.2087	2.56849e-05	0.00167127
Sall1	18633.3	-0.264438	0.0651267	-4.06037	4.89957e-05	0.00283785
Mmp2	783.433	0.364866	0.0913877	3.9925	6.53798e-05	0.00358324
Mt1	581.797	0.455722	0.131554	3.46415	0.0005319	0.0169091
Cx3cl1	91.915	-0.762179	0.230064	-3.31289	0.000923368	0.0249456
Adgrg1	12861	-0.180042	0.0535529	-3.36195	0.000773935	0.0222448
Tpm4	1624.25	0.307531	0.0654803	4.69654	2.64603e-06	0.000275241
Cotl1	8246.73	0.242356	0.0525298	4.6137	3.95572e-06	0.000387737
Ifi30	2014.31	0.520774	0.117024	4.45015	8.58122e-06	0.000697954
Cdh5	533	-0.587782	0.165351	-3.55475	0.000378332	0.0130002
Taf1d	1285.37	0.286904	0.0843439	3.40159	0.000669949	0.0201261
St14	977.091	0.621346	0.0807165	7.69789	1.38332e-14	8.46096e-12
Aplp2	4176.9	0.353708	0.0810131	4.36606	1.26506e-05	0.000939027
Abhd12	11684.9	0.165166	0.0516067	3.20048	0.00137201	0.0338377
Cadm1	2641.96	0.259081	0.062143	4.16911	3.05786e-05	0.00193214
Ldlr	453.289	0.528877	0.141076	3.74888	0.000177623	0.0074807
Myo1e	1527.73	0.731113	0.113426	6.44571	1.15062e-10	3.8248e-08
Cgnl1	762.223	-0.873932	0.28559	-3.0601	0.00221264	0.0480572
Tle3	4081.58	-0.202514	0.0611062	-3.31412	0.000919309	0.0248921
Pkm	7222.9	0.293277	0.0606933	4.83211	1.35096e-06	0.000158904
Mpi	701.654	-0.346534	0.107145	-3.23426	0.00121958	0.0307733
Tmed3	1155.11	0.334975	0.0859294	3.89826	9.68867e-05	0.00485736
Ctsh	5562.37	0.27667	0.0727068	3.80528	0.000141641	0.00642133
Plscr4	38.6962	-1.09435	0.326799	-3.34868	0.000811975	0.0229076
Cmtm6	10748.4	-0.23864	0.0543483	-4.39093	1.12865e-05	0.000854368
Stt3b	1597.73	0.192723	0.0622494	3.09598	0.00196164	0.0443049
Pik3cb	1075.34	0.289486	0.0681659	4.24679	2.16859e-05	0.00147377
Rpsa	11759.7	0.277706	0.0639791	4.34057	1.42116e-05	0.00102504
Amotl2	204.229	-0.81714	0.212449	-3.84628	0.000119925	0.00573052
Atp2c1	3734.31	-0.184919	0.0457444	-4.04245	5.28952e-05	0.00302929
March3	89.0217	1.22496	0.208878	5.86449	4.50526e-09	9.18533e-07
Srxn1	188.937	0.502467	0.150424	3.34035	0.000836738	0.023366
Arhgef17	206.193	-0.790918	0.215592	-3.66859	0.000243895	0.00946628
Cspg4	593.57	1.19419	0.133358	8.95483	3.40263e-19	4.3358e-16
Eif3l	1410.52	0.284337	0.0660053	4.30779	1.64892e-05	0.00116192
Gas7	464.06	0.712514	0.187046	3.8093	0.00013936	0.00636105
Atp1a1	5791.47	0.181633	0.0586838	3.09511	0.00196737	0.0443049
Mgll	954.542	-0.310996	0.0936726	-3.32004	0.000900059	0.0246204
Mif	647.274	0.557995	0.127744	4.36807	1.2535e-05	0.000934989
Chst2	1018.68	0.751282	0.243206	3.08908	0.0020078	0.0449506
Myo5c	24.1522	-2.18908	0.68329	-3.20373	0.00135658	0.0335112
Cplx1	41.471	-1.47358	0.319836	-4.60732	4.07895e-06	0.000390937
Ucp2	7801.56	0.271901	0.0614581	4.42417	9.68125e-06	0.000751452
Gadd45gip1	343.477	0.334874	0.103932	3.22206	0.00127273	0.0318515
Slc16a2	210.002	-1.15797	0.237751	-4.87051	1.11309e-06	0.000134017
Ramp1	429.856	0.360603	0.117915	3.05817	0.00222691	0.0482144
Myo5a	2171.56	0.661568	0.169097	3.91235	9.14022e-05	0.00470583
Chst11	1434.31	0.425957	0.0604823	7.04267	1.88597e-12	9.01199e-10
Cacna1a	1524.62	0.718518	0.19735	3.64083	0.000271763	0.0102353
Dbn1	54.8621	-1.11463	0.318748	-3.49689	0.000470711	0.0154788
Gns	21286.8	0.195548	0.0432505	4.52129	6.14634e-06	0.000537049
Grn	24342.9	0.284544	0.0626461	4.54208	5.57016e-06	0.000499309
Colgalt1	2393.72	0.239402	0.0570607	4.19557	2.72189e-05	0.00176358
Mfsd12	1248.17	0.514796	0.0968258	5.31673	1.0565e-07	1.58382e-05
Cobll1	235.522	-0.821162	0.216194	-3.79827	0.000145708	0.00653379
Cebpa	4524.99	0.289318	0.0859925	3.36446	0.000766947	0.022169
Vat1	728.942	0.595634	0.09678	6.15451	7.53092e-10	1.98544e-07
Igsf6	1143.44	0.477092	0.102721	4.64453	3.40856e-06	0.000345168
Ccl5	90.1153	1.43592	0.379121	3.78749	0.000152179	0.00670042
1700020L24Rik	27.404	-1.53289	0.417171	-3.67449	0.000238323	0.00932021
Egln3	124.186	1.07776	0.255489	4.21841	2.46028e-05	0.00162172
Wdr78	68.4987	-1.0148	0.328225	-3.09177	0.00198966	0.044741
Tanc1	263.028	-0.646935	0.157569	-4.10572	4.03063e-05	0.00240752
Vps13c	3571.51	0.407367	0.06192	6.57892	4.7388e-11	1.90687e-08
Gnptab	1064.65	0.405651	0.0752598	5.39001	7.04519e-08	1.13398e-05
Crb2	25.8355	-1.75389	0.506986	-3.45945	0.000541287	0.0171718
Kank4	50.757	-1.42009	0.445088	-3.19059	0.00141982	0.0344611
Haus8	192.55	0.708682	0.170956	4.14539	3.39229e-05	0.00210006
H2-Q4	1290.76	0.584019	0.0984785	5.93042	3.02152e-09	6.50733e-07
Ints6l	5005.99	-0.243119	0.0707736	-3.43516	0.000592193	0.0182934
Ripor2	273.455	0.746153	0.141581	5.27014	1.36321e-07	2.00432e-05
Slc2a6	148.514	0.779554	0.205566	3.79223	0.000149299	0.00661719
Colec12	244.191	0.703399	0.176236	3.99123	6.57316e-05	0.00358415
P2ry12	19367.3	-0.344155	0.0820741	-4.19322	2.75019e-05	0.00176694
Gng12	1200.17	0.30528	0.0747157	4.08588	4.39093e-05	0.00259234
Gpi1	3388.48	0.218699	0.0648477	3.3725	0.000744881	0.0216952
Fxyd1	62.8366	-1.36116	0.393809	-3.4564	0.000547449	0.0172675
Atp13a2	2941.04	0.20335	0.0543654	3.74044	0.000183699	0.00765377
Clcn7	1745.71	0.196847	0.0630922	3.11999	0.0018086	0.0418385
Amdhd2	583.599	0.335127	0.0946519	3.54062	0.000399184	0.0135945
Dna2	404.781	0.763391	0.147057	5.19111	2.09049e-07	3.04436e-05
C1qa	34106.5	0.298131	0.0676233	4.4087	1.03995e-05	0.000795091
C1qc	37526.2	0.229023	0.0631728	3.62534	0.000288585	0.0107366
C1qb	42671.7	0.30648	0.0782762	3.91537	9.02667e-05	0.00467753
Apbb1	214.756	-0.568869	0.153579	-3.70408	0.000212158	0.00851472
Clic4	1256.89	0.396032	0.109946	3.60207	0.000315693	0.0112226
Tap1	1319.92	0.339701	0.0869742	3.90576	9.39292e-05	0.00477361
Icam1	2600.1	0.27967	0.0784744	3.56383	0.000365477	0.0126724
Shank2	84.1622	-1.05178	0.296562	-3.54658	0.00039026	0.01338
Inf2	603.402	0.637791	0.135302	4.71384	2.4309e-06	0.000256351
Egr2	176.08	0.898602	0.184632	4.86699	1.1331e-06	0.000135361
Snn	3197.45	-0.272758	0.0819098	-3.32998	0.000868529	0.0239745
Igsf8	1253.77	0.312148	0.0946668	3.29733	0.000976083	0.0260022
Cd84	5989	0.198501	0.0545307	3.64018	0.000272453	0.0102361
Slamf7	268.244	1.47495	0.427939	3.44663	0.000567621	0.0176772
Pcp4l1	258.783	-0.723005	0.232059	-3.11561	0.00183565	0.0423019
Gpr162	436.214	0.490127	0.130591	3.75315	0.000174624	0.00745859
Pmepa1	7576.38	-0.281028	0.0769255	-3.65324	0.000258949	0.00984971
Foxf2	95.8988	-0.64577	0.207793	-3.10775	0.00188519	0.0431533
Egr1	551.784	0.777715	0.164497	4.72784	2.26917e-06	0.000244351
Nos1ap	557.318	-0.374023	0.110265	-3.39205	0.00069371	0.0205971
Cdk19	2155.87	-0.25496	0.0789244	-3.23044	0.001236	0.0311363
Car14	59.7566	-1.54048	0.477957	-3.22306	0.00126831	0.0318008
Scube3	58.3284	-1.40659	0.397591	-3.53778	0.000403501	0.0136856
Shfl	810.699	0.290728	0.0951692	3.05485	0.00225173	0.0483512
Cpq	343.328	0.464422	0.145261	3.19715	0.00138791	0.0339331
Siglecf	722.707	0.534032	0.109456	4.87896	1.06648e-06	0.000129425
Anpep	127.771	1.09379	0.228451	4.78787	1.68561e-06	0.000185429
Prune2	1176.86	0.299038	0.0795955	3.75698	0.000171979	0.0074077
Whrn	4717.46	-0.379443	0.0845775	-4.48633	7.24603e-06	0.00061215
Dap	937.009	0.231326	0.075243	3.07438	0.00210938	0.0466781
Abhd2	2607.84	-0.389946	0.107733	-3.61955	0.000295112	0.0108475
Isg20	58.4377	0.846394	0.272581	3.10511	0.00190205	0.0432802
Tgfb2	171.34	-1.11296	0.297463	-3.74151	0.000182916	0.007642
Fndc3b	2147.65	0.213649	0.0659601	3.23906	0.00119922	0.0305693
Rftn1	641.908	0.620613	0.0977051	6.3519	2.12677e-10	6.56622e-08
Hlx	837.656	0.381936	0.0846508	4.5119	6.4251e-06	0.000558217
Prdm16	218.569	-0.991233	0.234979	-4.21839	2.46052e-05	0.00162172
Ptger4	238.152	0.928736	0.189436	4.90264	9.4558e-07	0.000118515
Hip1	618.032	-0.338557	0.10167	-3.32997	0.000868565	0.0239745
Zc3h12d	38.7225	1.98581	0.631776	3.14322	0.00167101	0.0390694
Zfp704	1009.68	0.231899	0.0715159	3.24263	0.00118432	0.030385
Gpr34	9923.67	0.28997	0.0661197	4.38554	1.157e-05	0.000871513
Fam102b	11184.1	-0.214	0.0697737	-3.06705	0.0021618	0.0472905
Os9	5213.76	0.182165	0.0534886	3.40569	0.000659979	0.0199666
Dgkz	5017.96	0.236516	0.0620458	3.81195	0.000137872	0.00631198
Milr1	323.449	0.457782	0.125811	3.63865	0.000274072	0.0102716
C3ar1	3669.25	0.318434	0.0570679	5.57992	2.40636e-08	4.3289e-06
Apobec1	1336.74	0.346893	0.0774098	4.48125	7.42059e-06	0.000620045
Sh3pxd2b	557.651	0.804044	0.141781	5.67102	1.41946e-08	2.67963e-06
Creg1	4237.5	0.221979	0.0726331	3.05617	0.00224186	0.0482821
Atp1a3	1270.65	0.753451	0.114683	6.56987	5.03601e-11	1.9745e-08
Elmo1	8893.3	-0.213651	0.0671434	-3.18201	0.00146258	0.0352748
Mdfic	411.741	0.620171	0.165304	3.7517	0.000175638	0.00748018
Selenow	449.47	0.507123	0.140575	3.6075	0.000309162	0.0111193
Prelp	140.83	-1.3371	0.294266	-4.54383	5.52407e-06	0.000499309
Kif21b	15001.5	-0.246615	0.0725309	-3.40014	0.000673522	0.0201542
Kcnj2	2223.99	0.478838	0.110515	4.3328	1.47228e-05	0.00105693
Tspo	273.5	0.50056	0.149642	3.34506	0.000822656	0.0230812
Gpr155	1949.51	-0.290768	0.0698903	-4.16035	3.17755e-05	0.00198318
Rpl37	1672.23	0.350625	0.0935417	3.74833	0.000178016	0.0074807
Acacb	153.087	-0.865504	0.278038	-3.1129	0.00185261	0.042599
Arsb	6137.65	-0.222593	0.0720366	-3.09	0.00200155	0.0448764
Vwa1	290.868	-0.752399	0.205623	-3.65912	0.000253081	0.00969889
Rassf4	3581.93	0.324063	0.0715444	4.52953	5.9114e-06	0.000522493
Ikbke	164.915	1.00252	0.239007	4.19453	2.73439e-05	0.0017642
Gatad2b	2284.96	-0.210364	0.0638739	-3.29342	0.000989776	0.0262299
Pbxip1	3183.86	0.215285	0.0680924	3.16166	0.00156872	0.0373236
Arrdc4	526.804	0.511101	0.124461	4.10653	4.0165e-05	0.00240752
Map3k9	820.323	-0.366729	0.0797507	-4.59845	4.25647e-06	0.000404259
Ttc9	313.851	-0.727695	0.122021	-5.96368	2.46626e-09	5.60049e-07
Tmem108	22.4085	-1.91895	0.592158	-3.2406	0.00119277	0.0305506
Hebp1	467.343	0.44055	0.144405	3.05079	0.00228239	0.0486752
Fgf11	256.78	-0.56989	0.162419	-3.50875	0.000450213	0.0149009
Notum	41.0118	-1.14197	0.344966	-3.3104	0.000931623	0.02508
Ifi209	611.926	0.677418	0.174028	3.89259	9.91806e-05	0.004908
2510009E07Rik	2084.59	-0.351303	0.102689	-3.42102	0.00062387	0.0191558
Zbtb37	1143.68	-0.334389	0.10151	-3.29416	0.000987161	0.026206
Dpy19l3	374.641	-0.543156	0.112783	-4.81592	1.46522e-06	0.0001672
Gm12481	660.781	0.267453	0.0874942	3.05681	0.00223707	0.0482469
Slc36a4	686.226	0.328971	0.088253	3.72759	0.000193316	0.00788842
Fmn1	970.825	0.680042	0.0697676	9.74725	1.89529e-22	2.89808e-19
Cep68	2862.78	-0.206914	0.0573869	-3.60559	0.000311441	0.0111528
1810030O07Rik	708.178	0.498995	0.112669	4.42884	9.47415e-06	0.000746748
Rps2	3998.65	0.214848	0.0575268	3.73474	0.000187907	0.00774299
Tlr7	3867.25	0.535808	0.0626513	8.55223	1.20738e-17	1.2308e-14
Cd300c2	2132.62	0.229413	0.0666531	3.4419	0.000577643	0.0179163
Tlr1	668.186	0.450024	0.0990902	4.54157	5.5838e-06	0.000499309
Pwwp2a	1825.54	-0.304982	0.0680448	-4.48208	7.39181e-06	0.000620045
Prkce	773.763	-0.306564	0.0801578	-3.82451	0.000131032	0.00607156
Cxcr4	128.6	1.03446	0.277579	3.72674	0.000193973	0.00788842
Glb1	915.76	0.523117	0.0952761	5.49054	4.00718e-08	6.88469e-06
Wdr89	61.9208	0.876905	0.249617	3.513	0.000443081	0.0147286
Adrb2	1320.31	-0.280698	0.0737756	-3.80476	0.00014194	0.00642133
Plaur	330.304	1.02746	0.156684	6.55751	5.47131e-11	2.04053e-08
Scand1	648.477	0.319136	0.0805372	3.96258	7.41429e-05	0.00400607
Yod1	262.349	-0.445334	0.118433	-3.76021	0.000169768	0.00735387
Hnrnpa1	2775.93	0.224964	0.0593065	3.79325	0.000148688	0.00660928
Camk2n1	1074.08	-0.288491	0.0859018	-3.35839	0.000783992	0.0223657
Chtf8	1454.58	0.205773	0.0672309	3.06069	0.00220831	0.0480331
Mpeg1	33303.8	0.194041	0.0446331	4.34747	1.37718e-05	0.00100278
Cfap65	35.2098	-1.49257	0.464105	-3.21602	0.00129983	0.032353
Lrrc4b	42.9049	-1.37071	0.360112	-3.80636	0.000141029	0.00641807
Tet1	231.648	-0.517804	0.132782	-3.89966	9.63288e-05	0.00485736
Ptgs1	8222.44	-0.185249	0.0603062	-3.07181	0.00212765	0.0468053
Tgif1	676.229	0.339768	0.103416	3.28544	0.00101824	0.0267985
Rnf152	46.34	-1.68769	0.396112	-4.26063	2.03848e-05	0.00140407
Rps8	4000.57	0.273104	0.0770695	3.54361	0.000394686	0.0134713
Cd300lf	215.501	1.11835	0.209222	5.34528	9.02792e-08	1.40863e-05
Lmod1	23.8452	-1.6104	0.428933	-3.75443	0.000173737	0.0074415
Nwd1	214.034	-0.933442	0.243383	-3.83529	0.000125418	0.0058827
Rnf149	1457.45	0.274452	0.0847211	3.23947	0.0011975	0.0305693
Msx1	95.8038	-1.32076	0.388149	-3.40272	0.000667195	0.0201224
Sorl1	3314.25	0.387581	0.0935191	4.1444	3.40701e-05	0.00210067
Upk1b	1314.95	-0.355937	0.104224	-3.41512	0.000637532	0.0195361
Cdc42ep1	81.6744	-0.804527	0.25933	-3.10233	0.00192003	0.0435994
Mmp12	384.283	0.846021	0.202426	4.1794	2.92276e-05	0.00185957
Tmsb4x	23432.4	0.236605	0.0734829	3.21987	0.00128249	0.0320434
Fzd4	463.294	-0.518075	0.136289	-3.80128	0.000143949	0.00649298
H2ax	167.62	0.734757	0.162437	4.52334	6.08722e-06	0.000534941
Lgals3	561.65	1.01084	0.137338	7.36028	1.83522e-13	9.05235e-11
Ch25h	207.287	1.65908	0.245873	6.74774	1.5017e-11	6.75368e-09
Fam171a1	104.914	-0.693294	0.18158	-3.81811	0.000134476	0.006175
Gm9845	463.029	-0.403454	0.102864	-3.92222	8.77385e-05	0.00464225
Ubald2	280.988	-0.375679	0.122737	-3.06085	0.0022071	0.0480331
Gp1ba	184.765	-0.62367	0.148065	-4.21214	2.52964e-05	0.00165302
Ftl1	14071.9	0.424834	0.0711964	5.96707	2.41552e-09	5.59632e-07
Plekho2	1350.38	0.329375	0.0730333	4.50993	6.48487e-06	0.000560227
Cdr2l	57.985	-1.16949	0.323245	-3.61796	0.000296933	0.0108622
Prkca	1351.14	-0.523282	0.122475	-4.27257	1.93229e-05	0.00134303
Creg2	82.7598	0.951696	0.266936	3.56526	0.000363491	0.0126393
Selenon	694.545	0.363418	0.108369	3.35351	0.000797934	0.0226788
Fam160a1	37.4366	-1.50574	0.432179	-3.48408	0.00049384	0.0160456
Plcb1	152.672	-0.730329	0.220986	-3.30487	0.000950213	0.0254461
Cd14	2467.48	0.247213	0.0755512	3.27212	0.00106743	0.0277184
Siglech	14895.1	-0.166046	0.0536448	-3.09529	0.0019662	0.0443049
Pard3b	717.02	-0.369993	0.107067	-3.45572	0.00054882	0.0172675
Plekhg3	188.638	-0.821683	0.224537	-3.65946	0.000252749	0.00969889
Rab7b	327.343	1.28097	0.161222	7.94538	1.93602e-15	1.4097e-12
Map1b	451.864	-0.389221	0.122698	-3.1722	0.00151291	0.0362032
Junb	1413.57	0.270374	0.0884195	3.05786	0.00222926	0.0482144
Dnah6	44.331	-1.96559	0.511824	-3.84037	0.000122851	0.00581584
Lamb2	1071.08	-0.404075	0.0848433	-4.7626	1.91113e-06	0.000207255
Slamf8	314.925	0.62301	0.140711	4.42757	9.53002e-06	0.0007473
Nebl	182.933	-0.641353	0.207005	-3.09824	0.00194672	0.0440345
B430305J03Rik	234.331	0.852016	0.178831	4.76437	1.89442e-06	0.000206911
Cnn3	165.037	-0.853384	0.25245	-3.38041	0.000723775	0.0212016
Ndst1	1110.22	0.423922	0.122845	3.45088	0.000558761	0.0174724
Msi1	54.8783	-1.31688	0.395524	-3.32945	0.000870174	0.0239745
Mettl7a1	767.663	-0.262213	0.0862173	-3.04131	0.00235554	0.0497493
Ntrk2	343.354	-0.667534	0.177204	-3.76704	0.000165195	0.00717611
Tead1	91.7021	-1.13293	0.312891	-3.62085	0.000293636	0.0108192
H2-Q5	148.861	0.689876	0.224656	3.07081	0.00213476	0.0468331
H2-T22	647.328	0.330237	0.0983125	3.35905	0.000782107	0.0223657
Lrguk	602.641	0.55171	0.164068	3.3627	0.000771849	0.0222266
Ms4a4b	18.1101	1.90347	0.528776	3.59977	0.000318504	0.0112737
Adap1	627.676	0.382256	0.125454	3.04697	0.00231158	0.0490921
Med12l	1197.4	-0.354529	0.0933946	-3.79604	0.000147029	0.00655456
Capg	858.99	0.668903	0.132512	5.04787	4.46772e-07	6.09963e-05
Dnah9	41.93	-1.53139	0.422597	-3.62376	0.000290353	0.0107762
Glipr1	268.617	0.784207	0.16276	4.81819	1.44868e-06	0.000166555
Npm1	3475.62	0.210973	0.0687472	3.06883	0.00214901	0.0470781
AB124611	198.979	0.738843	0.211894	3.48686	0.000488728	0.0159682
Rpl38	1166.12	0.248128	0.0798829	3.10615	0.00189541	0.0431933
Chst3	39.2294	1.47263	0.482189	3.05405	0.00225772	0.0483512
Gapdh	3974.59	0.288105	0.0665963	4.32614	1.51742e-05	0.00108425
Bak1	560.634	0.325778	0.102435	3.18034	0.00147103	0.0354229
Abat	117.668	-1.09939	0.229374	-4.79302	1.6429e-06	0.00018204
Camk2b	175.733	-1.05854	0.226779	-4.66771	3.04582e-06	0.000312575
Kcnh1	43.7456	-1.55952	0.507715	-3.07164	0.00212884	0.0468053
Rpl10-ps3	2726	0.450911	0.100358	4.49303	7.02165e-06	0.000596489
Znrf2	2585.93	0.208299	0.0516655	4.03168	5.53793e-05	0.00314798
Thra	435.142	-0.561777	0.123822	-4.53698	5.70664e-06	0.000507327
Pirb	1062.12	0.541078	0.138173	3.91594	9.0054e-05	0.00467753
Frem1	49.4804	-2.34116	0.731889	-3.19878	0.00138008	0.0339274
Fcgr4	232.512	0.755618	0.207974	3.63324	0.000279883	0.0104383
Ddn	198.21	-0.621681	0.15236	-4.08035	4.49689e-05	0.00263456
Csf2ra	2260.58	0.467302	0.101107	4.62186	3.80308e-06	0.000377616
Ptk2b	4314.49	0.199896	0.0437984	4.56399	5.01908e-06	0.00046233
H2aj	496.392	0.410057	0.124717	3.28789	0.0010094	0.0266117
Zdhhc8	668.573	0.281596	0.0880461	3.19828	0.00138249	0.033932
Kif27	35.9427	-1.20124	0.393531	-3.05246	0.00226976	0.0484733
Tor3a	1590.08	0.338099	0.0972507	3.47657	0.000507869	0.0163491
H2-Q7	649.267	1.05868	0.16292	6.49816	8.13083e-11	2.76286e-08
B2m	24174.6	0.426412	0.126945	3.35903	0.000782158	0.0223657
Fnip2	2491.63	0.277319	0.053905	5.14459	2.68099e-07	3.76101e-05
H2-K1	8116.87	0.725404	0.146971	4.93569	7.98686e-07	0.000101773
Slc38a10	5091.57	0.317079	0.0631523	5.02086	5.14402e-07	6.83738e-05
Naca	2281.4	0.166454	0.0517963	3.21363	0.00131066	0.0324857
Zcchc14	1459.13	-0.227984	0.0742277	-3.07142	0.00213044	0.0468053
Pgk1	863.373	0.44998	0.117774	3.82072	0.000133064	0.00612858
Qk	21101.3	-0.186868	0.0464989	-4.01876	5.85053e-05	0.00325274
Tgif2	292.949	-0.512352	0.139461	-3.67381	0.000238963	0.00932138
H2ac15	63.3974	1.29749	0.302469	4.28966	1.78944e-05	0.00124942
Sox7	46.4783	-1.04586	0.332686	-3.1437	0.00166828	0.0390653
Cd300lb	128.751	0.720581	0.199636	3.60948	0.000306809	0.0111126
Ldha	1672.65	0.312676	0.0965349	3.239	0.0011995	0.0305693
Gpr84	842.639	0.374578	0.108393	3.45576	0.000548746	0.0172675
Rps15	3562.73	0.205765	0.0652101	3.15542	0.00160266	0.0378183
Eno1	5271.01	0.250317	0.0816688	3.06503	0.00217648	0.0474759
Aox1	46.4291	-1.43995	0.431105	-3.34013	0.000837393	0.023366
Gpx1	2180.64	0.473942	0.0741439	6.39219	1.63528e-10	5.32022e-08
Fbln2	59.3599	-1.21727	0.374551	-3.24994	0.0011543	0.0296646
Med14	986.177	0.402094	0.0751586	5.34994	8.79857e-08	1.387e-05
Hvcn1	4390.14	0.226097	0.0533867	4.23507	2.28476e-05	0.00153229
H4c12	90.6136	1.18238	0.276848	4.27086	1.94717e-05	0.00134725
mt-Rnr1	425990	-0.139323	0.0436456	-3.19214	0.00141225	0.0343319
Snord33	168.22	-0.882861	0.264886	-3.33298	0.000859207	0.023931
Aurkaip1	603.714	0.312035	0.0814385	3.83154	0.000127345	0.00593667
Gm12918	3801.6	0.457629	0.0737729	6.20321	5.53227e-10	1.53807e-07
H2-T23	2469.01	0.344295	0.0884404	3.89296	9.9028e-05	0.004908
Rplp0	10503.7	0.207249	0.056303	3.68096	0.000232357	0.00913362
Myl9	89.6039	-0.922044	0.288222	-3.19908	0.00137866	0.0339274
Sptbn2	200.647	-0.543107	0.170933	-3.17731	0.00148648	0.0357241
Cst7	1197.84	1.47732	0.320687	4.60672	4.09064e-06	0.000390937
Ddx3y	646.368	-12.1266	0.919688	-13.1855	1.06307e-39	5.41846e-36
Hist1h2an	16.4265	3.30553	0.699839	4.72327	2.32084e-06	0.000248168
Lyz1	36.6428	1.50577	0.361486	4.1655	3.1067e-05	0.00195492
Lyz2	14622.5	0.847183	0.1929	4.39182	1.12405e-05	0.000854368
Cd300ld3	388.476	0.532022	0.159785	3.32961	0.000869682	0.0239745
Msi2	1142.13	-0.234819	0.0689446	-3.4059	0.000659451	0.0199666
Sox13	194.43	-0.589413	0.185527	-3.17697	0.00148821	0.0357241
Gm1673	29.9367	1.43563	0.465994	3.08079	0.0020645	0.0458841
Tgfbrap1	2196.26	-0.240999	0.0748826	-3.21836	0.00128925	0.0321596
Hpcal1	426.342	0.406344	0.110288	3.68441	0.000229234	0.00905742
Cfap44	23.0039	-1.76316	0.500995	-3.51932	0.000432659	0.0144766
Csf2rb	2969.84	0.320376	0.063331	5.05875	4.22012e-07	5.8135e-05
Csf2rb2	1851.81	0.257039	0.0701238	3.66551	0.00024685	0.00950777
Cdr1os	136.788	-1.4221	0.452177	-3.14502	0.00166075	0.0390085
Ahnak2	552.779	1.03903	0.163616	6.35043	2.14708e-10	6.56622e-08
Xlr3b	57.892	-1.52981	0.394679	-3.8761	0.000106146	0.00520216
H2-Q6	715.709	0.829356	0.232091	3.57341	0.00035236	0.0123577
H2-D1	15834.8	0.692204	0.172115	4.02176	5.77648e-05	0.00324634
3222401L13Rik	410.309	-0.461518	0.124494	-3.70715	0.000209604	0.0084566
Ecscr	1948.58	-0.469436	0.0880208	-5.33324	9.6477e-08	1.47523e-05
Tufm	424.706	0.443548	0.115425	3.84275	0.000121664	0.00579551
Il4i1	342.235	1.12805	0.143926	7.83777	4.58634e-15	3.04912e-12
Nlrc5	1095.6	0.818702	0.137318	5.96207	2.49057e-09	5.60049e-07
Dnajb14	1943	0.358018	0.0574258	6.23444	4.53402e-10	1.30811e-07
S100a16	33.9942	-1.23863	0.37978	-3.26144	0.00110849	0.0285832
Cass4	727.157	-0.526475	0.118544	-4.44117	8.94718e-06	0.000719473
Tmem267	73.1198	0.966987	0.313137	3.08807	0.00201463	0.0449718
Plxnc1	289.769	1.1953	0.221108	5.40593	6.44716e-08	1.04876e-05
Gas2l3	427.873	0.900563	0.107679	8.36338	6.0945e-17	5.48182e-14
Gm10774	40.0579	1.27147	0.34026	3.73675	0.000186414	0.00770396
AW112010	182.299	0.756178	0.194552	3.88676	0.00010159	0.00499491
Ccdc162	256.778	-1.02002	0.203289	-5.01762	5.23166e-07	6.83738e-05
Zfp652	7991.58	-0.183672	0.0592098	-3.10206	0.00192178	0.0435994
Ass1	318.038	1.59303	0.215804	7.38182	1.56145e-13	7.95872e-11
Ighg2b	16.8027	3.32175	0.931131	3.56744	0.000360488	0.012585
Eif5a	1969.38	0.21937	0.0682182	3.21571	0.00130123	0.032353
Prkcg	49.2676	-0.956624	0.281306	-3.40066	0.000672246	0.0201542
Naip2	2683.89	0.204971	0.0632982	3.23818	0.00120297	0.0306066
Clec7a	2888.23	0.914422	0.244613	3.73824	0.000185313	0.00768473
Klrb1b	43.4507	1.43849	0.373359	3.85284	0.000116758	0.00563201
Ms4a6c	555.797	0.775703	0.168338	4.60801	4.0654e-06	0.000390937
Kcnj13	64.0723	-1.76687	0.459141	-3.84821	0.000118986	0.00572142
B3gnt7	122.791	0.875287	0.267551	3.27147	0.00106989	0.0277283
Tmsb10	598.03	0.326811	0.0948385	3.44597	0.000569005	0.0176843
Fdx2	74.523	0.866002	0.256693	3.37368	0.000741702	0.0216438
Rpl19-ps11	2925.13	0.289177	0.0788626	3.66685	0.000245557	0.00950585
Gm6161	32.1559	-1.85003	0.586017	-3.15696	0.00159423	0.0377945
Gm11703	16.7865	1.84806	0.586585	3.15055	0.00162964	0.0383958
Rpl10a-ps1	2431.38	0.386249	0.093523	4.12999	3.62775e-05	0.00221003
Prdm16os	18.7167	-1.98105	0.573961	-3.45154	0.000557392	0.0174653
Gm15635	705.347	-0.564402	0.115503	-4.88647	1.02659e-06	0.00012558
Ube4bos1	31.3403	1.00787	0.315213	3.19742	0.00138664	0.0339331
Cd63-ps	112.211	0.766986	0.233633	3.28287	0.00102757	0.0269517
Ftx	231.394	0.488597	0.152221	3.20979	0.00132832	0.0328662
4933431E20Rik	44.283	-1.42333	0.352365	-4.03936	5.35982e-05	0.0030581
Rasgef1b	739.215	0.282722	0.0856441	3.30113	0.000962976	0.0256978
Bcl2a1b	906.883	0.290687	0.0756724	3.84139	0.000122338	0.00580954
Tmem189	993.479	0.258544	0.080211	3.2233	0.00126723	0.0318008
A930033H14Rik	156.963	-0.541474	0.17005	-3.18421	0.00145151	0.0350632
Gm3164	92.3375	-0.819416	0.227467	-3.60235	0.000315348	0.0112226
Rpl41	3157.03	0.293421	0.0929816	3.15569	0.00160121	0.0378183
Gm21970	292.81	0.624326	0.182905	3.4134	0.000641581	0.0196208
Itpripl2	2596.12	0.16775	0.0520479	3.22299	0.00126862	0.0318008
Syne1	2071.74	-0.642229	0.184837	-3.47458	0.000511655	0.0163676
Gm2916	39.0876	-1.5994	0.294321	-5.4342	5.50424e-08	9.24894e-06
4930556M19Rik	75.2802	0.996168	0.275289	3.61863	0.000296165	0.0108601
Gm26650	103.06	-0.927575	0.234726	-3.95174	7.75863e-05	0.00414815
C920009B18Rik	117.909	0.89885	0.229368	3.91881	8.89882e-05	0.00467601
AU020206	4769.19	0.277425	0.0713284	3.8894	0.000100491	0.00495682
Gm26542	129.7	-0.668897	0.195224	-3.42631	0.000611836	0.0188241
Gm26992	303.924	11.206	0.922391	12.1489	5.81581e-34	2.22324e-30
Gm8226	2277.86	0.279316	0.0848893	3.29035	0.00100062	0.0264616
Bcl2a1d	108.972	0.817155	0.22689	3.60155	0.000316327	0.0112226
H3c11	35.5603	2.47741	0.630364	3.93012	8.4905e-05	0.00452363
Bcl2a1a	348.484	0.669827	0.138965	4.82012	1.43473e-06	0.0001662
Snrpn	65.6705	-0.923184	0.300124	-3.07601	0.00209792	0.0464918
Ighd	169.202	-0.682139	0.220857	-3.0886	0.00201105	0.0449575
Gbp6	234.818	0.804393	0.215833	3.72693	0.000193828	0.00788842
Gm44454	87.7375	1.46994	0.386945	3.79882	0.000145384	0.00653379
AI506816	710.118	0.379219	0.0849213	4.46553	7.98692e-06	0.000658642
Pvrig	130.921	0.698676	0.20861	3.3492	0.00081045	0.0229068
Gm49369	17599.7	0.399188	0.0648966	6.15114	7.69303e-10	1.9938e-07
Gm4316	83.2169	0.996923	0.254614	3.91543	9.02438e-05	0.00467753
Lilr4b	399.29	0.513399	0.141147	3.63733	0.00027548	0.0102992
Lilrb4a	1737.81	0.978803	0.119434	8.19537	2.49816e-16	2.01049e-13
Gm10790	1513.05	-0.298893	0.087741	-3.40654	0.000657916	0.0199666
Gpr31c	74.591	0.825216	0.265672	3.10615	0.0018954	0.0431933
Gm50387	41.1968	-1.5329	0.48573	-3.15587	0.00160021	0.0378183

## Sheet: Additional File 1f
Additional File 1f. Aging DEG (old vs. young; DEseq2, FDR <5%) common to female and male
Gene	baseMean_F	log2FoldChange_F	lfcSE_F	stat_F	pvalue_F	padj_F	baseMean_M	log2FoldChange_M	lfcSE_M	stat_M	pvalue_M	padj_M
Gnai3	1069.95	0.371993	0.128153	2.90273	0.0036992	0.0235584	1108.19	0.307985	0.0862888	3.56924	0.000358019	0.00833807
Scpep1	1008.51	0.988252	0.131439	7.51872	5.5317e-14	3.24498e-12	942.949	0.509279	0.118574	4.29501	1.74684e-05	0.00064774
Itgb2	9884.89	0.880803	0.105096	8.38092	5.25151e-17	5.11319e-15	9348.25	0.42953	0.0628143	6.83809	8.02576e-12	1.00123e-09
Mx1	344.58	2.05046	0.270187	7.58903	3.2232e-14	1.9328e-12	284.28	1.23184	0.267627	4.60283	4.16794e-06	0.000187884
Itga5	886.575	1.01871	0.107714	9.45753	3.153e-21	5.56607e-19	749.1	0.620995	0.135945	4.56797	4.92465e-06	0.00021713
Gm2a	3072.66	0.779759	0.0924257	8.4366	3.26689e-17	3.29991e-15	3020.69	0.422797	0.0888385	4.75916	1.94398e-06	9.50895e-05
Haao	234.093	1.1956	0.237915	5.0253	5.02643e-07	1.0047e-05	209.227	0.795095	0.248173	3.20379	0.00135631	0.0231464
Cd52	953.391	1.91893	0.148467	12.925	3.25439e-38	2.67271e-35	626.032	1.16795	0.156109	7.48159	7.34274e-14	1.32772e-11
Rpl13	3254.87	0.701115	0.125367	5.59249	2.2383e-08	5.72889e-07	3402.5	0.774472	0.127481	6.07519	1.23844e-09	1.14541e-07
Mmp14	950.563	1.05123	0.122578	8.57603	9.82006e-18	1.06604e-15	892.344	0.355113	0.0910396	3.90065	9.59354e-05	0.00283282
Ccl3	581.239	2.45989	0.268713	9.15435	5.46854e-20	7.94579e-18	327.496	1.31845	0.249237	5.28996	1.22346e-07	7.458e-06
N4bp3	97.6751	-1.41066	0.365414	-3.86044	0.000113185	0.00125026	103.815	-1.16324	0.337518	-3.44647	0.000567962	0.0118858
Hpn	248.506	0.778255	0.187148	4.15851	3.20333e-05	0.000405547	253.743	0.563618	0.168353	3.34784	0.000814454	0.0156782
Pfdn5	1310.58	0.670609	0.145802	4.59946	4.23595e-06	6.76928e-05	1310.08	0.490928	0.107528	4.56557	4.98129e-06	0.000219027
Glmp	1060.03	0.508386	0.142471	3.56836	0.000359225	0.003386	1009.05	0.279126	0.0903961	3.08781	0.00201635	0.0309689
Tubb5	5292.26	0.578329	0.087497	6.6097	3.851e-11	1.52818e-09	5486.6	0.37085	0.0540782	6.85766	6.99979e-12	8.86989e-10
Ell2	346.453	1.45633	0.249246	5.84294	5.12874e-09	1.46119e-07	244.11	0.628347	0.194262	3.23454	0.0012184	0.0213825
Rtcb	1709.58	0.820012	0.0877236	9.34768	8.95877e-21	1.41019e-18	1631.75	0.373281	0.0863774	4.32151	1.54963e-05	0.000586781
Rac1	6912.29	0.265249	0.0791306	3.35203	0.0008022	0.00666642	7296.33	0.223565	0.0680193	3.28679	0.00101337	0.0184899
Ssr4	1378.96	0.517041	0.110135	4.6946	2.67125e-06	4.4692e-05	1243.22	0.48384	0.115371	4.19377	2.74357e-05	0.000968252
Irf9	1130.66	0.786993	0.173126	4.54578	5.47325e-06	8.52302e-05	1094.77	0.567466	0.096591	5.87494	4.22999e-09	3.50893e-07
Use1	918.814	0.493742	0.128146	3.85296	0.000116697	0.0012838	923.625	0.41913	0.127733	3.28129	0.00103332	0.0186635
Tiam1	896.632	-0.56904	0.155379	-3.66227	0.000249989	0.00248921	918.795	-0.49995	0.127297	-3.92742	8.58617e-05	0.00256835
Axl	4009.86	2.84967	0.161785	17.614	1.9251e-69	4.5454e-66	2357.64	2.00384	0.300149	6.67615	2.45298e-11	2.90263e-09
Kdelr1	595.634	0.486042	0.158019	3.07584	0.0020991	0.014878	606.138	0.307603	0.0970065	3.17095	0.0015194	0.02526
Nab1	877.229	0.56845	0.142583	3.98681	6.69689e-05	0.000785211	814.951	0.373438	0.109569	3.40824	0.000653825	0.0132519
Apoe	116612	2.95648	0.142281	20.7791	6.69226e-96	3.16025e-92	65643.3	1.93284	0.252172	7.66475	1.79178e-14	3.74481e-12
Tbc1d8	1488.84	0.969917	0.0947538	10.2362	1.3653e-24	3.73756e-22	1224.29	0.424916	0.128261	3.31291	0.000923312	0.017318
Dlgap1	183.851	-1.88937	0.286248	-6.60046	4.09874e-11	1.60959e-09	173.325	-1.02037	0.286404	-3.5627	0.000367066	0.00851181
Hck	2414.64	0.369131	0.120575	3.06142	0.00220288	0.0154699	2353.51	0.320388	0.0712426	4.49714	6.88731e-06	0.000290912
Pld3	2834.92	1.51328	0.103914	14.5628	4.84548e-48	5.3839e-45	2276.19	0.775238	0.0850152	9.11883	7.59421e-20	3.59452e-17
Etv3	1799.34	0.351092	0.111871	3.13836	0.00169896	0.0124628	1816.89	0.249709	0.081061	3.08051	0.00206648	0.0315821
St8sia6	1105.64	2.10675	0.203128	10.3715	3.34152e-25	9.86218e-23	665.277	1.35775	0.180633	7.51664	5.62012e-14	1.03959e-11
Rps11	2667.16	0.906564	0.143645	6.31112	2.77019e-10	9.72521e-09	2648.9	0.477782	0.0784364	6.09132	1.11982e-09	1.04775e-07
Cyp4f18	88.3922	3.52557	0.894179	3.9428	8.05349e-05	0.000923072	63.7425	1.38591	0.335887	4.12611	3.68949e-05	0.00124476
Dnase2a	1917.32	0.498558	0.0985465	5.05912	4.21204e-07	8.61053e-06	1781.54	0.340143	0.0869944	3.90994	9.23182e-05	0.00273605
Rpl8	6735.04	0.67322	0.100503	6.69851	2.10551e-11	8.60843e-10	6543.01	0.42006	0.064911	6.47132	9.71499e-11	1.07823e-08
Psap	45910.6	0.590086	0.0840301	7.02232	2.1822e-12	1.01526e-10	45581.8	0.314195	0.0568417	5.52754	3.24755e-08	2.27229e-06
Coro1c	2065.46	0.841314	0.0820467	10.2541	1.13444e-24	3.24596e-22	1993.35	0.497942	0.0809676	6.14989	7.75353e-10	7.47171e-08
Arhgef40	5450.01	-0.257586	0.0746788	-3.44926	0.000562131	0.00495165	5799.98	-0.213821	0.0694873	-3.07713	0.00209005	0.0318514
Stxbp2	1193.12	0.397187	0.133097	2.9842	0.00284321	0.0189772	1099.2	0.381713	0.0766771	4.9782	6.41799e-07	3.48935e-05
Myo9b	6658.8	0.647276	0.0656241	9.86339	5.9988e-23	1.28825e-20	6218.33	0.228307	0.07557	3.02114	0.00251826	0.0365432
Hdac9	725.886	-0.458705	0.130703	-3.50952	0.000448913	0.00409304	701.506	-0.495146	0.116429	-4.25278	2.11132e-05	0.000768723
Ly9	1075.52	2.68348	0.151818	17.6757	6.45864e-70	1.74282e-66	705.723	1.7302	0.180086	9.60764	7.42328e-22	4.77851e-19
Cd244a	156.939	1.5058	0.305569	4.92784	8.31445e-07	1.56426e-05	91.9356	1.40249	0.346714	4.0451	5.23008e-05	0.00168335
Adgre1	5211.95	0.363946	0.126613	2.87449	0.00404679	0.0252945	5728.76	0.251517	0.0537249	4.68158	2.84676e-06	0.000132791
Nes	1058.24	1.12689	0.152785	7.37569	1.63496e-13	9.13691e-12	976.708	0.568662	0.13515	4.20765	2.58041e-05	0.000918728
Bcan	393.97	-1.40527	0.260423	-5.39613	6.80949e-08	1.6038e-06	372.633	-0.565571	0.178546	-3.16765	0.00153675	0.0255222
Cstb	205.574	1.41352	0.288615	4.89757	9.70267e-07	1.79504e-05	176.086	0.747129	0.197855	3.77614	0.000159279	0.00427925
Cd44	335.046	2.80987	0.689969	4.07246	4.65192e-05	0.000568004	190.351	1.58369	0.396765	3.99151	6.56536e-05	0.00207169
Man2b1	17789.9	0.629009	0.088451	7.11139	1.14883e-12	5.56415e-11	18844.6	0.360765	0.0678811	5.31467	1.06852e-07	6.61375e-06
Hmox1	466.58	1.61963	0.219687	7.37245	1.67518e-13	9.33404e-12	404.792	0.605507	0.183678	3.29656	0.000978763	0.0179488
Apc	5342.36	-0.312479	0.0819971	-3.81086	0.000138484	0.00149135	5659.88	-0.274846	0.0798382	-3.44254	0.000576284	0.0119666
Fblim1	611.623	1.25794	0.153491	8.1955	2.49551e-16	2.13293e-14	468.353	1.02384	0.144166	7.10181	1.23135e-12	1.78523e-10
Rps9	7182.16	0.817507	0.0985939	8.29165	1.11685e-16	1.02908e-14	7132.41	0.651911	0.0724767	8.99478	2.36715e-19	1.05818e-16
Cbfa2t3	1996.89	-0.374869	0.116945	-3.20552	0.00134819	0.0103154	2344.1	-0.413219	0.0924281	-4.4707	7.79624e-06	0.000321986
Nectin4	1050.64	0.512365	0.117052	4.37722	1.20201e-05	0.000170994	1048.1	0.290555	0.08139	3.56992	0.000357095	0.00832859
Cyba	2593.71	0.993403	0.109769	9.04992	1.43075e-19	1.95837e-17	2396.04	0.53441	0.0654979	8.1592	3.37252e-16	9.52175e-14
B4galnt1	695.525	1.23081	0.208878	5.8925	3.80402e-09	1.10375e-07	599.01	0.638997	0.132516	4.82203	1.42102e-06	7.14642e-05
Vars	2028.75	0.575479	0.115316	4.99046	6.0237e-07	1.17908e-05	1919.56	0.259946	0.0640457	4.05875	4.93353e-05	0.00160071
Atp1a2	2613.77	-1.09666	0.170141	-6.4456	1.15142e-10	4.25621e-09	2715.52	-0.509974	0.146289	-3.48607	0.000490173	0.0106456
M6pr	2900.73	0.479515	0.0901878	5.31685	1.05579e-07	2.40564e-06	2976.39	0.251678	0.0605781	4.1546	3.25855e-05	0.00111337
Cpt1c	73.5728	-2.17268	0.418594	-5.19043	2.09806e-07	4.51884e-06	60.8094	-1.38569	0.316034	-4.38461	1.16192e-05	0.000452756
Rhoa	5150.02	0.296837	0.0976499	3.03981	0.00236725	0.0164453	5272.59	0.234855	0.0615368	3.8165	0.000135359	0.0037173
Rplp1	12582.1	0.958977	0.119049	8.05529	7.92898e-16	6.11308e-14	12296.3	0.609783	0.0857919	7.1077	1.1799e-12	1.7262e-10
Emc10	1005.27	0.283742	0.100433	2.82519	0.00472531	0.0286262	990.031	0.313594	0.0910903	3.44268	0.00057599	0.0119666
Arpc5	1600.63	0.443876	0.0882724	5.02848	4.94391e-07	9.91353e-06	1585.17	0.259678	0.0711824	3.64807	0.000264219	0.00647196
Rps18	3223.08	1.09961	0.113449	9.69258	3.24247e-22	6.44706e-20	3044.29	0.662349	0.0834911	7.93317	2.13629e-15	5.12663e-13
Rps15a	1824.75	0.936181	0.120021	7.80013	6.18435e-15	4.07025e-13	1783.44	0.832266	0.0930343	8.94579	3.69285e-19	1.48573e-16
Mymk	270.164	0.81913	0.186043	4.4029	1.06813e-05	0.000154132	261.462	0.808082	0.234591	3.44464	0.000571812	0.0119199
Trpm2	3919.25	0.631751	0.103656	6.0947	1.0964e-09	3.48653e-08	3511.15	0.324455	0.084623	3.83412	0.000126014	0.00350854
Apobec3	2010.78	0.657099	0.147627	4.45106	8.54475e-06	0.000127389	1809.24	0.297534	0.0919031	3.23747	0.00120593	0.0212099
Fxyd5	635.086	1.77043	0.203849	8.68503	3.7865e-18	4.36117e-16	463.721	1.13216	0.275306	4.11237	3.91621e-05	0.00130754
Rps25	2278.97	0.868083	0.113318	7.66056	1.85125e-14	1.15789e-12	2167.11	0.614332	0.103349	5.94425	2.77729e-09	2.37739e-07
Mrpl52	785.496	0.871617	0.157522	5.53329	3.14281e-08	7.86286e-07	797.149	0.484383	0.113273	4.27623	1.90084e-05	0.000696817
Adssl1	392.292	1.48076	0.272405	5.43585	5.45344e-08	1.31056e-06	332.377	0.690444	0.185701	3.71805	0.000200766	0.00512845
Sptbn4	89.3055	-1.83496	0.358863	-5.11326	3.16649e-07	6.64576e-06	91.0669	-0.793241	0.221329	-3.58398	0.000338394	0.00796166
Gltp	1355.33	0.761752	0.138169	5.5132	3.5237e-08	8.78089e-07	1255.14	0.620947	0.0932444	6.65935	2.75046e-11	3.2116e-09
Scarf2	349.167	0.456795	0.169631	2.69288	0.00708386	0.0394362	381.505	0.475406	0.145607	3.26499	0.00109466	0.0195738
Rpl15	1828.48	0.683831	0.119781	5.70902	1.13625e-08	3.04435e-07	1857	0.456708	0.0803156	5.68643	1.29726e-08	9.71015e-07
Cdh23	2200.83	0.506236	0.110575	4.57823	4.68926e-06	7.41218e-05	2587.73	0.661179	0.111215	5.94507	2.76343e-09	2.37739e-07
Rps5	2654.7	0.844421	0.0971708	8.69007	3.62223e-18	4.19756e-16	2450.15	0.668872	0.0904316	7.39644	1.39884e-13	2.36963e-11
Amotl1	1884.28	0.662023	0.186648	3.54691	0.000389773	0.00362201	1759.4	0.618501	0.113291	5.45938	4.77792e-08	3.17732e-06
Atp6v0d1	1266.45	0.350733	0.0945407	3.70986	0.000207372	0.00211961	1277.55	0.227047	0.0772786	2.93803	0.00330305	0.0449332
Pea15a	4497.39	0.676591	0.0936612	7.22381	5.05507e-13	2.63045e-11	4044.21	0.378212	0.0763925	4.95091	7.38664e-07	3.94928e-05
Csf1	1376.27	2.31059	0.13878	16.6493	3.06183e-62	5.78349e-59	854.261	1.1908	0.115674	10.2944	7.46742e-25	7.06901e-22
Psmb1	1000.73	0.384249	0.10403	3.69363	0.000221078	0.00223193	950.754	0.374472	0.113128	3.31017	0.000932399	0.0174073
Edf1	1089.35	0.358387	0.122591	2.92343	0.00346195	0.0222879	1001.74	0.292641	0.0958961	3.05165	0.00227591	0.0338192
Map2	295.169	-0.956171	0.236827	-4.03743	5.40406e-05	0.000647699	398.241	-0.966546	0.166507	-5.80483	6.44333e-09	5.08296e-07
Cybb	2119.15	2.29625	0.316995	7.2438	4.36272e-13	2.28275e-11	1218.86	1.0859	0.28174	3.85426	0.000116082	0.00327164
Cd48	648.624	1.25711	0.126939	9.90331	4.02723e-23	9.08203e-21	524.285	1.03618	0.138088	7.50376	6.20137e-14	1.13408e-11
Cd83	1488.38	1.48243	0.183356	8.08498	6.21729e-16	4.87296e-14	1151.01	0.633011	0.115806	5.46613	4.59962e-08	3.08423e-06
Lpl	2541.57	4.11115	0.170598	24.0984	2.59855e-128	2.4542e-124	1133.29	2.41554	0.135498	17.8272	4.34845e-71	6.99796e-67
Ttbk1	150.904	-0.565161	0.217682	-2.59627	0.00942431	0.0493803	207.316	-0.763455	0.223477	-3.41626	0.000634878	0.0129167
Hspa8	16674	0.430289	0.0998648	4.30872	1.64204e-05	0.000225084	15947	0.596187	0.106453	5.60045	2.13797e-08	1.54288e-06
Capza2	5950.69	0.324131	0.0885672	3.65972	0.000252495	0.00250888	6180.5	0.185696	0.059908	3.09968	0.00193727	0.0302424
Tnr	93.7505	-1.32865	0.499327	-2.66089	0.00779355	0.0425808	65.7742	-1.38057	0.468721	-2.94539	0.00322551	0.0440647
Sqstm1	3248.55	0.496342	0.0828267	5.99253	2.06599e-09	6.25392e-08	3159.88	0.235012	0.0722594	3.25234	0.0011446	0.0203088
Nfe2l2	2925.19	0.443557	0.105593	4.20064	2.66162e-05	0.000344352	2751.01	0.371344	0.0829246	4.47809	7.5313e-06	0.000313993
Rxrg	274.666	4.17457	0.6131	6.80894	9.83189e-12	4.18276e-10	166.226	4.82679	0.833537	5.79073	7.00802e-09	5.42212e-07
Chdh	134.51	-2.39671	0.350122	-6.84537	7.62759e-12	3.31976e-10	101.904	-1.11731	0.370876	-3.01263	0.00258991	0.037247
Celsr1	110.018	-2.46018	0.388819	-6.32731	2.49473e-10	8.82452e-09	74.6754	-1.56709	0.509351	-3.07664	0.00209347	0.0318735
Ctsz	14202.5	1.255	0.100052	12.5436	4.31076e-36	3.25704e-33	12253.7	0.565259	0.0764181	7.39693	1.39371e-13	2.36963e-11
Kcnq2	53.2266	-1.41981	0.370996	-3.82704	0.000129694	0.00140929	52.3803	-1.23454	0.401578	-3.07422	0.00211052	0.032042
Cd34	3576.56	0.837639	0.0799871	10.4722	1.15952e-25	3.77622e-23	3289.51	0.617894	0.0910679	6.78499	1.16095e-11	1.39427e-09
Cd274	389.017	1.41366	0.283859	4.98014	6.35392e-07	1.23097e-05	272.142	1.08944	0.139722	7.7972	6.32958e-15	1.45517e-12
Mapkapk2	2277.21	0.658067	0.107346	6.13034	8.76897e-10	2.83784e-08	2203.99	0.412428	0.0632564	6.51994	7.03346e-11	7.97109e-09
Rpl19	3892.33	1.0326	0.126904	8.13685	4.05702e-16	3.27492e-14	4108.48	0.397287	0.113562	3.49841	0.000468035	0.0102617
Timp2	9078.71	0.780338	0.0814003	9.58643	9.11843e-22	1.72238e-19	8483.67	0.375337	0.0823076	4.56017	5.11122e-06	0.000224128
Ctsa	12690.8	0.634501	0.104318	6.08235	1.1843e-09	3.74084e-08	11857.5	0.180005	0.0604476	2.97787	0.00290259	0.040704
Dhx58	425.493	1.44618	0.26873	5.38153	7.38573e-08	1.73303e-06	391.197	0.65899	0.134689	4.89267	9.9478e-07	5.16419e-05
Cyb5r3	1311.83	0.347184	0.0924102	3.75699	0.000171971	0.00180564	1307.93	0.266354	0.0864415	3.08132	0.00206083	0.0315555
Pfn1	3765.37	0.407196	0.10115	4.02568	5.6812e-05	0.000674495	3804.84	0.236938	0.0750796	3.15582	0.00160048	0.0262545
Kdm6b	1521.76	-0.419587	0.0885597	-4.7379	2.15942e-06	3.69804e-05	1733.15	-0.389503	0.0999747	-3.89602	9.77874e-05	0.00286126
Gabarap	1581.26	0.641441	0.114417	5.60618	2.06838e-08	5.33009e-07	1518.42	0.347181	0.0950925	3.65099	0.000261236	0.0064175
Dnah11	133.71	-4.9991	0.935605	-5.34318	9.13298e-08	2.09615e-06	73.179	-1.74951	0.562825	-3.10844	0.00188077	0.0295208
Cd68	7272.92	0.887344	0.112177	7.91018	2.57021e-15	1.81831e-13	6754.08	0.333175	0.081581	4.08398	4.42714e-05	0.00145449
Lsp1	1364.7	1.01963	0.134117	7.60255	2.90351e-14	1.75783e-12	1681.09	1.3003	0.117224	11.0925	1.36419e-28	2.20532e-25
Cxcl16	1961.5	1.74075	0.125637	13.8554	1.18015e-43	1.23844e-40	1313.98	0.963415	0.138968	6.93262	4.13114e-12	5.40507e-10
Ccl6	2012.46	0.99262	0.0993202	9.99414	1.6168e-23	3.86578e-21	1799.26	0.532871	0.103412	5.1529	2.56486e-07	1.49552e-05
Ccl4	187.887	2.87014	0.36119	7.94634	1.92103e-15	1.40102e-13	105.125	1.7592	0.405041	4.34327	1.40375e-05	0.000539156
Atp6ap1	2474.79	0.504821	0.109343	4.61684	3.89629e-06	6.29573e-05	2491.93	0.273144	0.0792922	3.44478	0.000571528	0.0119199
BC005537	2706.23	0.223092	0.0802988	2.77827	0.00546493	0.0320183	2494.22	0.211694	0.0646053	3.27673	0.00105016	0.0189366
Akt3	900.887	0.606981	0.145295	4.17758	2.94624e-05	0.000378405	854.235	0.378282	0.11438	3.30723	0.000942243	0.0174896
Lyst	3949.15	0.509235	0.115164	4.42184	9.78639e-06	0.000142966	3482.89	0.311767	0.082163	3.79449	0.000147946	0.00402294
Cd164	8599.77	-0.34068	0.112073	-3.03982	0.00236722	0.0164453	10067.5	-0.229386	0.068651	-3.34133	0.000833781	0.0159739
Mical1	906.112	0.790897	0.0994909	7.94944	1.87358e-15	1.37171e-13	909.391	0.326055	0.0946313	3.44553	0.000569945	0.0119119
Reep3	3517.01	0.303109	0.0968047	3.13113	0.00174133	0.0127007	3708.64	0.283056	0.0588375	4.81081	1.5032e-06	7.53614e-05
Pkib	368.193	0.718202	0.221108	3.24819	0.0011614	0.00910277	333.811	0.54521	0.140394	3.88343	0.000102994	0.00298646
Map7	506.882	-0.644782	0.132755	-4.85693	1.1922e-06	2.15703e-05	518.018	-0.431267	0.119866	-3.59791	0.00032079	0.0076368
Cfap54	92.6556	-3.24943	0.526537	-6.17133	6.7719e-10	2.24018e-08	69.3716	-1.88961	0.520007	-3.63382	0.000279253	0.00677243
Srgn	1087.67	1.08227	0.120877	8.95349	3.44433e-19	4.64713e-17	1004.44	0.675998	0.130713	5.17161	2.32086e-07	1.36812e-05
Sgpl1	3804.36	0.570084	0.104953	5.4318	5.57876e-08	1.33897e-06	3826.88	0.329665	0.0514759	6.40426	1.51102e-10	1.61039e-08
Plek	8662.77	0.591305	0.0921833	6.41445	1.41335e-10	5.1439e-09	8622.03	0.328778	0.0695921	4.72436	2.3084e-06	0.000109584
Vps54	1856.05	0.399517	0.0879655	4.54175	5.57901e-06	8.68055e-05	1791.42	0.196923	0.0675119	2.91686	0.00353575	0.0474965
Irak3	167.903	1.11369	0.301801	3.69016	0.000224116	0.00225657	150.171	0.673578	0.20608	3.26853	0.00108107	0.019417
Rack1	5117.06	0.92507	0.0982712	9.41344	4.80139e-21	8.00357e-19	4743.71	0.634871	0.066831	9.49964	2.10613e-21	1.17484e-18
Tnip1	1148.15	0.527979	0.130853	4.03491	5.4623e-05	0.000652196	910.039	0.408059	0.130082	3.13694	0.00170718	0.0275012
Rps27a	2295.28	0.693152	0.144144	4.80875	1.51877e-06	2.70643e-05	2194.58	0.623395	0.152279	4.09378	4.24403e-05	0.00140245
Tom1l1	639.686	-0.413661	0.135778	-3.0466	0.00231448	0.0161322	653.609	-0.322538	0.109172	-2.95441	0.00313267	0.0430442
Nampt	806.336	0.652331	0.146925	4.43989	9.00043e-06	0.000133236	711.423	0.426815	0.093103	4.58433	4.55436e-06	0.000202721
Fam49a	578.845	0.482639	0.162458	2.97085	0.00296977	0.0197035	463.668	0.69775	0.125485	5.56045	2.69088e-08	1.91612e-06
Ntsr2	167.739	-1.5034	0.343347	-4.37864	1.19422e-05	0.000170194	146.758	-0.928833	0.319735	-2.90501	0.00367242	0.0486822
Mmp28	271.392	-1.22953	0.201557	-6.10014	1.05972e-09	3.38127e-08	316.974	-0.627394	0.171371	-3.66102	0.000251217	0.00622932
Helz	2748.28	-0.217243	0.0699085	-3.10753	0.00188655	0.0136115	2934.84	-0.408697	0.0805334	-5.07488	3.8774e-07	2.20491e-05
Wscd1	360.757	0.770876	0.214509	3.59368	0.000326046	0.00312783	387.702	0.538055	0.149123	3.60813	0.000308415	0.00736399
Cpd	2897.61	1.08786	0.121165	8.97829	2.75017e-19	3.73726e-17	2441.81	0.415974	0.0878421	4.73548	2.18542e-06	0.000104985
Myh10	1284.84	-0.538817	0.111097	-4.84999	1.23468e-06	2.2275e-05	1255.46	-0.433662	0.092556	-4.6854	2.79411e-06	0.000130714
Acly	3732.76	0.34495	0.0748413	4.60908	4.04455e-06	6.513e-05	3694.7	0.225651	0.0685007	3.29414	0.000987232	0.0180505
Sptb	316.242	-2.34449	0.302997	-7.73769	1.01242e-14	6.48259e-13	242.112	-1.00245	0.299481	-3.34728	0.000816086	0.0156909
Hif1a	3558.49	0.763079	0.0959106	7.95614	1.77488e-15	1.3045e-13	3157.66	0.259934	0.0835494	3.11114	0.00186367	0.029404
Numb	5599.84	-0.257052	0.0714763	-3.59632	0.000322748	0.00310407	6134.08	-0.248058	0.0686643	-3.61262	0.000303124	0.00728086
Npc2	4461.05	0.886861	0.0821607	10.7942	3.6657e-27	1.47322e-24	4242.76	0.596997	0.0671391	8.89195	6.00461e-19	2.30077e-16
Meg3	641.887	-2.21808	0.454282	-4.88261	1.04691e-06	1.91806e-05	433.357	-1.21327	0.395447	-3.0681	0.00215427	0.0325222
Tnfaip2	535.398	1.18268	0.182891	6.46657	1.00251e-10	3.75651e-09	503.525	0.979256	0.172471	5.67779	1.36449e-08	1.01661e-06
Gpr137b	1278.97	0.4077	0.107447	3.79444	0.000147979	0.00158183	1216.38	0.298706	0.0864267	3.45618	0.000547896	0.0116017
Ryr2	76.1834	-1.72109	0.372004	-4.62654	3.7183e-06	6.04432e-05	59.9223	-1.26404	0.405844	-3.1146	0.00184194	0.0292116
Gcnt2	528.632	1.00743	0.155797	6.4663	1.00431e-10	3.75651e-09	523.176	0.529087	0.178249	2.96825	0.00299503	0.0416586
Ly86	9447.67	0.590048	0.0886939	6.65263	2.87905e-11	1.16202e-09	9473.01	0.293999	0.0756197	3.88786	0.000101131	0.00293773
Ctsl	7867.65	0.970814	0.122349	7.93477	2.10885e-15	1.52038e-13	7276.04	0.475783	0.0800159	5.94611	2.74593e-09	2.37582e-07
Prelid1	1599.73	0.446074	0.118	3.78028	0.00015665	0.00166047	1511.71	0.293428	0.0841002	3.48904	0.000484767	0.0105566
Btf3	1126.78	0.584302	0.11796	4.95339	7.293e-07	1.39149e-05	1051.08	0.47281	0.106432	4.44237	8.89734e-06	0.000359761
Rasgrf2	303.337	1.04054	0.255721	4.06903	4.72102e-05	0.000575325	286.593	0.829657	0.153555	5.40299	6.55397e-08	4.23586e-06
Rgs7bp	274.375	-2.82646	0.237314	-11.9102	1.04719e-32	5.81775e-30	254.878	-2.07683	0.200059	-10.3811	3.02261e-25	3.04018e-22
Dlg5	650.701	1.69574	0.220962	7.67432	1.66298e-14	1.04707e-12	705.243	1.9613	0.18358	10.6836	1.21422e-26	1.62837e-23
Nid2	878.342	-1.62271	0.150733	-10.7655	5.01112e-27	1.8931e-24	964.973	-0.572805	0.111004	-5.1602	2.4669e-07	1.44363e-05
Vcl	664.978	-0.652483	0.136416	-4.78304	1.72666e-06	3.03395e-05	696.829	-0.472791	0.115043	-4.1097	3.96175e-05	0.00132001
Samd4	136.886	-0.996576	0.23843	-4.17974	2.91838e-05	0.000375513	143.222	-0.760471	0.255301	-2.97872	0.00289455	0.0406843
Rnase6	219.06	1.03388	0.23724	4.35796	1.31278e-05	0.000184365	239.908	0.604839	0.167155	3.61843	0.000296393	0.00712983
Ctsb	35569.2	1.20459	0.106016	11.3623	6.44106e-30	2.89679e-27	31852.2	0.510857	0.0673017	7.59056	3.18536e-14	6.32865e-12
Amer2	368.291	-1.25662	0.221355	-5.67695	1.37116e-08	3.64273e-07	364.11	-0.771156	0.200922	-3.83808	0.000123999	0.00346445
Epsti1	1152.04	0.836909	0.14497	5.77298	7.78833e-09	2.15709e-07	1100.45	0.563944	0.0846869	6.65916	2.75399e-11	3.2116e-09
Bmp1	233.239	-1.0141	0.260649	-3.89068	9.99637e-05	0.0011226	186.821	-1.02578	0.202564	-5.064	4.10548e-07	2.32639e-05
Itm2b	37627.5	0.57085	0.103117	5.53593	3.0958e-08	7.75551e-07	37435.5	0.231454	0.0605636	3.82166	0.000132555	0.00365275
Ednrb	138.081	-1.99548	0.245055	-8.14299	3.85625e-16	3.12621e-14	143.512	-1.12788	0.269771	-4.18087	2.904e-05	0.00101817
Cln5	651.158	0.584868	0.130827	4.47054	7.80214e-06	0.000117243	607.367	0.378392	0.117941	3.20833	0.00133509	0.0228679
Mbnl2	2991.38	-0.402732	0.0874248	-4.60661	4.09289e-06	6.57461e-05	2835.59	-0.166553	0.0520779	-3.19815	0.00138312	0.0233808
Fyb	11679.2	0.379709	0.0947939	4.00563	6.18521e-05	0.000729291	11344.1	0.192926	0.0576589	3.34599	0.000819892	0.0157265
Dab2	1663.85	-0.923813	0.144723	-6.38334	1.73265e-10	6.25773e-09	1805.85	-0.77927	0.133283	-5.84674	5.01304e-09	4.03374e-07
Oxct1	4359.81	0.453451	0.0921209	4.92235	8.55117e-07	1.60241e-05	4214.86	0.254747	0.0727931	3.49961	0.000465946	0.0102578
Psme1	2631.82	0.779479	0.130183	5.98754	2.13033e-09	6.41727e-08	2470.21	0.353302	0.0783704	4.50811	6.54086e-06	0.000277736
Cct5	1839.43	0.410442	0.118139	3.47423	0.000512316	0.00458849	1805.86	0.252526	0.0866106	2.91565	0.00354951	0.0476019
Ctnnd2	538.14	-0.921744	0.211113	-4.36613	1.26469e-05	0.000178275	639.995	-0.779009	0.120464	-6.46676	1.00125e-10	1.10364e-08
Rai14	596.271	1.47547	0.207459	7.11209	1.143e-12	5.56415e-11	420.36	1.38302	0.19807	6.9825	2.89968e-12	3.98842e-10
Sdc2	118.202	-2.68712	0.341024	-7.87955	3.28554e-15	2.29006e-13	103.002	-1.18028	0.319347	-3.69592	0.000219092	0.00551777
Trio	8070.09	-0.344223	0.0662065	-5.19924	2.00101e-07	4.31966e-06	8820.14	-0.323443	0.0805122	-4.01732	5.88642e-05	0.00187862
Pabpc1	12189.1	0.638209	0.0973375	6.55666	5.50252e-11	2.14303e-09	11737.2	0.495457	0.0436659	11.3465	7.7157e-30	1.77384e-26
Atp6v1c1	1908.01	0.518421	0.103595	5.00428	5.60714e-07	1.10904e-05	1807.82	0.329434	0.0944144	3.48923	0.000484414	0.0105566
Eif3h	1498.79	0.626681	0.105005	5.96808	2.40064e-09	7.16362e-08	1417.3	0.423808	0.0902879	4.69397	2.67955e-06	0.00012572
Eif3e	1143.58	0.737578	0.117376	6.28389	3.30214e-10	1.1403e-08	1117.66	0.345385	0.110718	3.11949	0.00181162	0.0288086
Mtss1	1792.46	-0.817617	0.0914315	-8.9424	3.80816e-19	5.03023e-17	2066.2	-0.516558	0.102774	-5.02614	5.00463e-07	2.79651e-05
Oplah	360.409	-0.778189	0.181959	-4.27673	1.89659e-05	0.00025589	377.613	-0.47555	0.159937	-2.97337	0.00294553	0.0410766
Ly6e	7833.32	0.909339	0.140541	6.47028	9.78223e-11	3.67349e-09	7378.26	0.401964	0.0654902	6.13777	8.36869e-10	7.96908e-08
Dubr	228.157	0.601435	0.191235	3.14501	0.00166083	0.0122258	225.572	0.517281	0.160219	3.22859	0.00124402	0.0217137
Zbtb20	3670.91	-0.58346	0.149403	-3.90527	9.41217e-05	0.00106332	3494.66	-0.294441	0.0950263	-3.09852	0.00194487	0.0302696
Adcy5	154.837	-1.5306	0.389897	-3.92565	8.6496e-05	0.000985418	176.82	-0.71473	0.237832	-3.00519	0.00265418	0.0379678
Masp1	236.227	1.62529	0.20865	7.78955	6.72501e-15	4.39545e-13	228.83	0.792014	0.21309	3.71681	0.000201754	0.00514551
Parp9	936.47	0.8617	0.179493	4.80074	1.5808e-06	2.80373e-05	937.212	0.468141	0.0952764	4.9135	8.94657e-07	4.67458e-05
Il10rb	2056.59	0.396896	0.11395	3.48308	0.000495682	0.00446492	1949.56	0.209363	0.0656635	3.18843	0.00143049	0.0239303
Dip2b	6548.29	-0.317094	0.0798143	-3.9729	7.10027e-05	0.000826353	7348.89	-0.311779	0.0916284	-3.40265	0.000667367	0.0134417
Cxcl13	247.393	6.38268	1.25631	5.0805	3.76436e-07	7.76256e-06	160.281	4.40302	1.18302	3.72186	0.000197759	0.00508391
Pisd	1486.66	0.247239	0.0840334	2.94215	0.00325946	0.0212891	1382.63	0.39979	0.081682	4.89446	9.85751e-07	5.13388e-05
Synj2	761.865	1.10049	0.184473	5.96558	2.4376e-09	7.26243e-08	692.066	0.789068	0.18361	4.29753	1.72715e-05	0.000643403
Trem2	10021.6	0.580982	0.0747781	7.76941	7.88515e-15	5.10077e-13	10188.8	0.243897	0.0756545	3.22382	0.00126492	0.0219831
Epb41l3	1086.22	1.35996	0.112319	12.108	9.57485e-34	5.65185e-31	948.122	0.473156	0.141952	3.3332	0.000858535	0.0163122
Xdh	531.314	1.64809	0.171964	9.58394	9.34086e-22	1.74693e-19	463.196	1.27766	0.236613	5.39979	6.67183e-08	4.29479e-06
Eif2ak2	1405.21	0.633365	0.188928	3.35242	0.000801089	0.00666011	1337.05	0.241053	0.0733684	3.28552	0.00101794	0.0185401
Prepl	584.291	-0.690991	0.182257	-3.79129	0.000149864	0.00159749	580.14	-0.486073	0.147978	-3.28477	0.00102064	0.0185401
C3	1274.67	4.85354	0.463846	10.4637	1.26821e-25	4.06021e-23	595.369	3.14006	0.553251	5.67564	1.38169e-08	1.02468e-06
Zeb1	1953.54	-0.375625	0.112455	-3.34023	0.000837092	0.0068777	2160.54	-0.358297	0.106236	-3.37266	0.000744472	0.0146107
Cox7a2l	1257.54	0.579481	0.116138	4.9896	6.05056e-07	1.18232e-05	1283.22	0.442509	0.0978484	4.52239	6.11453e-06	0.000261705
Myo1f	6677.64	0.640105	0.0997152	6.41933	1.36871e-10	5.02012e-09	6259.16	0.328469	0.069578	4.72087	2.34839e-06	0.000111155
Tapbp	4984.37	0.643557	0.10635	6.05131	1.43675e-09	4.45627e-08	4906.98	0.290555	0.059041	4.92124	8.59991e-07	4.50809e-05
Psmb8	1696.77	0.763187	0.132563	5.75718	8.55295e-09	2.3414e-07	1546.19	0.515612	0.0635783	8.10988	5.06704e-16	1.35907e-13
Aif1	3719.46	0.31944	0.105498	3.02794	0.00246229	0.0169312	3455.21	0.259858	0.0753089	3.45056	0.000559425	0.0117684
Npc1	4003.63	0.380966	0.113328	3.36163	0.000774844	0.00648473	4172.93	0.185486	0.0625159	2.96702	0.00300701	0.0417891
Arap3	6646.17	-0.269755	0.0852333	-3.1649	0.00155136	0.0115642	6960.79	-0.236902	0.075818	-3.12462	0.00178035	0.0283956
Diaph1	1301.98	0.46941	0.102063	4.59924	4.24043e-06	6.77071e-05	1234.41	0.395672	0.100511	3.93662	8.2636e-05	0.00250917
Gabbr1	1888.42	-0.672178	0.11438	-5.87669	4.18556e-09	1.20154e-07	1868.05	-0.339192	0.0758129	-4.47407	7.67457e-06	0.000318317
Lox	191.897	3.92214	0.922942	4.24961	2.14144e-05	0.000284456	125.082	2.75036	0.322232	8.53536	1.39718e-17	4.58875e-15
Rps14	2348.39	0.837244	0.129873	6.44662	1.1437e-10	4.23595e-09	2203.32	0.730434	0.12071	6.05114	1.4382e-09	1.31505e-07
Camk2a	594.202	-0.670754	0.185174	-3.62229	0.000292008	0.00284904	769.025	-0.74382	0.170905	-4.35225	1.34746e-05	0.000521268
Pdgfrb	335.399	-1.00546	0.281838	-3.56752	0.000360374	0.00339507	323	-0.551504	0.181466	-3.03916	0.00237238	0.0348983
Psat1	378.46	0.725048	0.168566	4.30128	1.69817e-05	0.000231434	350.115	0.525106	0.154452	3.39979	0.000674364	0.0135319
Cndp2	2231.58	0.421177	0.119895	3.51288	0.000443276	0.00405082	2246.87	0.366191	0.0660957	5.54031	3.01937e-08	2.14056e-06
Fth1	19266.7	1.52769	0.0950549	16.0716	4.0343e-58	5.44314e-55	15460.8	0.975636	0.0974968	10.0069	1.42208e-23	1.2045e-20
Fads3	284.729	-1.38734	0.296084	-4.68561	2.79124e-06	4.63709e-05	266.411	-0.607334	0.198927	-3.05304	0.00226533	0.033716
Fads2	273.379	-2.29996	0.280758	-8.19197	2.56993e-16	2.18664e-14	250.645	-1.08169	0.355611	-3.04179	0.0023518	0.0346589
Smarca2	6757.73	-0.175116	0.0507704	-3.44918	0.0005623	0.00495165	6984.02	-0.197645	0.043698	-4.52298	6.09761e-06	0.000261677
Acsl5	1424.51	0.640237	0.135142	4.73752	2.1635e-06	3.69831e-05	1401.03	0.293404	0.0855103	3.43121	0.000600892	0.0123344
Eif3a	8663.61	0.246988	0.0662447	3.72843	0.000192679	0.00199456	8538.96	0.219608	0.067329	3.26171	0.00110741	0.0197577
Plce1	221.029	-2.07493	0.646026	-3.21183	0.00131891	0.0101272	190.943	-0.97931	0.279901	-3.49877	0.000467409	0.0102617
P4hb	6125.18	0.472348	0.108836	4.33999	1.42492e-05	0.000198052	6282.38	0.163742	0.0529147	3.09444	0.00197183	0.0305122
Arhgdia	6165.91	0.354328	0.0922302	3.84178	0.000122143	0.00133749	6398.45	0.245481	0.0672121	3.65232	0.000259878	0.00639482
Nfkb2	902.368	0.869942	0.153304	5.67463	1.38989e-08	3.68705e-07	698.545	0.573978	0.177769	3.22878	0.00124318	0.0217137
Fyco1	3195.2	-0.39551	0.0892522	-4.43137	9.3635e-06	0.000137747	3261.11	-0.258014	0.0704958	-3.65998	0.00025223	0.00624196
Sat1	3124.18	0.661752	0.104631	6.3246	2.53896e-10	8.96419e-09	2756.73	0.350398	0.0795205	4.40638	1.05111e-05	0.000415616
Acot9	255.963	1.22817	0.194461	6.31576	2.6884e-10	9.45645e-09	235.041	0.85269	0.258444	3.29932	0.000969183	0.0178262
Rps24	6526.26	0.764027	0.0942144	8.10945	5.08486e-16	4.03562e-14	6373.64	0.61354	0.0896257	6.84558	7.61684e-12	9.57639e-10
Cd63	2628.29	1.41518	0.114862	12.3207	7.01143e-35	4.56686e-32	1920.16	0.919182	0.12228	7.51703	5.60356e-14	1.03959e-11
Rps26	2554.01	0.882612	0.115302	7.65477	1.93666e-14	1.20334e-12	2265.92	0.666884	0.0946054	7.04911	1.80067e-12	2.54195e-10
Esyt1	1690.35	0.670967	0.144407	4.64636	3.3785e-06	5.54444e-05	1774.94	0.322711	0.0661188	4.88078	1.05665e-06	5.46776e-05
Ifitm3	328.188	2.13494	0.334851	6.37581	1.82e-10	6.54818e-09	262.478	1.03927	0.255268	4.07128	4.67558e-05	0.00152935
Irf7	389.571	2.17477	0.330604	6.57816	4.76291e-11	1.86266e-09	292.908	1.67385	0.486394	3.44135	0.000578829	0.0119731
Taldo1	1973.15	0.389164	0.110067	3.53569	0.00040671	0.00375849	1857.66	0.388097	0.0800751	4.84667	1.25552e-06	6.39401e-05
Rplp2	5151.79	0.895153	0.133193	6.72072	1.80832e-11	7.49063e-10	4892.04	0.787403	0.0687384	11.4551	2.21796e-30	5.94895e-27
Nptx1	54.0331	-2.40957	0.448554	-5.37187	7.79264e-08	1.81947e-06	47.5848	-1.40845	0.412212	-3.41681	0.000633603	0.0129071
Cpeb1	85.5056	1.45439	0.376122	3.8668	0.000110271	0.00122308	38.9722	2.0981	0.657727	3.18993	0.00142309	0.0238561
Shisa5	1371.02	0.941719	0.132958	7.08285	1.41214e-12	6.71889e-11	1269.21	0.417507	0.090362	4.62039	3.83028e-06	0.00017462
Arhgef9	178.999	-1.28402	0.330502	-3.88505	0.000102308	0.0011462	203.881	-0.736806	0.189761	-3.88282	0.000103252	0.00298856
Cnksr2	49.7672	-1.28083	0.449143	-2.85173	0.00434825	0.0267189	74.1626	-1.46379	0.402842	-3.63366	0.000279432	0.00677243
Fbxl16	145.783	-0.721196	0.266695	-2.7042	0.00684694	0.0384459	214.375	-0.707158	0.200481	-3.52731	0.000419809	0.00950209
Sdc3	4313.71	1.90294	0.235879	8.06744	7.17873e-16	5.58021e-14	3344.71	0.958857	0.119887	7.998	1.26452e-15	3.23014e-13
Rpl14	2530.55	0.862381	0.122922	7.01566	2.28872e-12	1.0622e-10	2544.74	0.47055	0.0715921	6.57265	4.94279e-11	5.72261e-09
Rassf3	1499.88	1.14758	0.108889	10.539	5.71207e-26	1.9267e-23	1224.22	0.689421	0.138188	4.98902	6.06861e-07	3.32184e-05
Homer2	50.5507	-1.42	0.445251	-3.18922	0.00142659	0.0108047	66.4024	-1.29069	0.336608	-3.83439	0.000125876	0.00350854
Fam20c	1005.09	3.54155	0.203246	17.4249	5.33575e-68	1.11985e-64	474.222	2.34898	0.220183	10.6683	1.43225e-26	1.77301e-23
Cplx2	221.994	-1.54425	0.238332	-6.47941	9.20795e-11	3.47163e-09	209.052	-0.628485	0.211873	-2.96633	0.00301375	0.0418467
Rb1cc1	1743.11	-0.266801	0.0921765	-2.89446	0.0037981	0.0240168	1728.99	-0.285073	0.08103	-3.51812	0.000434619	0.00972786
Eef1b2	2951.1	0.825162	0.119627	6.8978	5.28134e-12	2.32539e-10	2875.78	0.45117	0.104934	4.29954	1.71151e-05	0.000641825
Nrp2	2225.1	0.701631	0.141625	4.95413	7.26548e-07	1.38905e-05	1844.27	0.343036	0.105365	3.25569	0.00113117	0.0200927
Slc40a1	1650.38	-0.423469	0.116857	-3.62384	0.000290266	0.00283351	1716.16	-0.400576	0.0867624	-4.61693	3.89456e-06	0.00017655
Raph1	342.455	-0.745621	0.192863	-3.86606	0.000110609	0.00122539	345.485	-0.560796	0.151088	-3.71172	0.000205857	0.0052171
2010300C02Rik	103.338	-2.24705	0.437053	-5.14137	2.7274e-07	5.79503e-06	81.5208	-1.05681	0.334078	-3.16337	0.00155954	0.0257588
Stat1	2657.83	1.30953	0.177736	7.36783	1.73421e-13	9.60632e-12	2258.43	0.612113	0.0867187	7.05861	1.68181e-12	2.39517e-10
Slc11a1	3662.86	0.980239	0.0997204	9.82987	8.37264e-23	1.75723e-20	3413.01	0.473665	0.0611226	7.74943	9.23037e-15	2.00906e-12
Sp100	874.707	1.91813	0.246663	7.77631	7.46699e-15	4.84687e-13	769.175	1.2813	0.371436	3.44959	0.000561441	0.01178
Itm2c	4864.31	0.522097	0.0985714	5.29664	1.17956e-07	2.66516e-06	5243.94	0.209935	0.0684852	3.06541	0.00217368	0.0327232
Ptma	5541.53	0.475634	0.0670335	7.09546	1.2892e-12	6.18064e-11	5267.55	0.284771	0.0796144	3.57687	0.000347732	0.00815752
Pdcd1	275.694	3.17625	0.342343	9.278	1.72692e-20	2.67376e-18	215.319	3.02491	0.801291	3.77505	0.000159976	0.00429082
Actr3	5133.44	0.40515	0.104934	3.86098	0.000112932	0.0012482	5000.74	0.187378	0.0561696	3.33593	0.00085015	0.0161911
Ptprc	8527.48	0.645162	0.0708366	9.10775	8.41063e-20	1.20355e-17	8152.79	0.297355	0.0701583	4.23834	2.25181e-05	0.000815364
Cacna1s	88.6263	2.91862	0.386801	7.54554	4.50419e-14	2.67546e-12	54.1728	2.01587	0.609982	3.30479	0.000950462	0.0176042
Srgap2	21600.5	-0.344458	0.0778924	-4.42223	9.76879e-06	0.000142819	24126.4	-0.224122	0.0608458	-3.68345	0.000230101	0.00576794
Cdk18	150.626	2.17929	0.781542	2.78845	0.00529603	0.0313595	96.8289	1.20362	0.344593	3.49289	0.000477822	0.0104336
Cyb5r1	723.746	0.647697	0.145785	4.44282	8.87855e-06	0.000131742	698.449	0.426572	0.125829	3.3901	0.00069867	0.0139155
Adipor1	2838.64	0.534274	0.127279	4.19766	2.69683e-05	0.000348191	3048.51	0.23355	0.0574584	4.06469	4.80973e-05	0.00156686
Fam129a	1631.38	1.03861	0.105129	9.87941	5.11309e-23	1.12304e-20	1483.15	0.667267	0.0898384	7.42742	1.10734e-13	1.93701e-11
Cdc42bpa	1094.2	-0.615868	0.123357	-4.99259	5.9575e-07	1.16976e-05	1067.81	-0.35348	0.0931807	-3.79349	0.000148546	0.00402754
Sdccag8	1118.61	-0.253707	0.0897755	-2.82602	0.0047131	0.0285614	1220.2	-0.409192	0.10887	-3.75855	0.0001709	0.00454594
Slamf9	609.79	1.53365	0.190698	8.04228	8.81854e-16	6.74386e-14	575.453	1.05794	0.138432	7.64229	2.13396e-14	4.34706e-12
Soat1	2504.92	0.731879	0.102941	7.10967	1.16322e-12	5.60514e-11	2256.13	0.322803	0.0845564	3.8176	0.000134754	0.00370699
Atf3	481.499	1.69931	0.132777	12.7982	1.67885e-37	1.32133e-34	351.472	0.974664	0.159649	6.10504	1.02774e-09	9.72908e-08
Mrc1	2096.68	-0.966697	0.265174	-3.64551	0.000266857	0.00262262	2882.44	-0.909624	0.142451	-6.3855	1.70833e-10	1.79688e-08
Vim	1284.92	1.46795	0.167564	8.76053	1.9434e-18	2.26598e-16	1171.77	0.818151	0.152309	5.37167	7.80098e-08	4.94256e-06
Abl1	5766.11	-0.260695	0.0777295	-3.35388	0.000796876	0.00664258	6333.69	-0.254064	0.0839946	-3.02477	0.00248821	0.0362051
Dab2ip	456.785	-0.752898	0.218318	-3.44862	0.000563452	0.00495948	507.742	-0.563685	0.179989	-3.13178	0.00173751	0.0279339
Uap1l1	875.945	0.636217	0.142564	4.46267	8.09433e-06	0.000121152	852.578	0.358887	0.0857017	4.18763	2.81888e-05	0.000992652
Dpp7	778.742	1.02233	0.197846	5.1673	2.37505e-07	5.07493e-06	577.86	0.699212	0.138881	5.03459	4.78861e-07	2.68512e-05
Il1rn	104.354	3.70837	1.04273	3.55641	0.000375951	0.00351204	61.559	2.96773	0.509366	5.82632	5.66629e-09	4.5367e-07
Sema6d	670.549	-1.68543	0.151659	-11.1133	1.08063e-28	4.63911e-26	713.006	-1.19362	0.172132	-6.93429	4.08266e-12	5.38543e-10
Cd82	2071.64	0.29176	0.107375	2.71721	0.00658356	0.0372438	1990.07	0.317778	0.0941215	3.37625	0.0007348	0.0144385
Chst1	811.253	0.960466	0.152481	6.29891	2.99743e-10	1.04849e-08	834.644	0.680088	0.164636	4.13086	3.61415e-05	0.00122447
Map1a	510.281	-1.11474	0.203718	-5.47199	4.45014e-08	1.08603e-06	592.849	-0.937094	0.12208	-7.67604	1.64083e-14	3.47447e-12
Snap25	127.255	-1.46444	0.263478	-5.55812	2.72704e-08	6.86813e-07	122.854	-1.06674	0.245183	-4.35081	1.35634e-05	0.000523443
Spint1	1384.97	1.04827	0.1647	6.36471	1.95657e-10	6.98631e-09	1361.38	0.421521	0.130721	3.22459	0.00126153	0.0219479
Tpd52	2044.99	0.70414	0.130471	5.39691	6.77979e-08	1.59879e-06	1950	0.308032	0.070835	4.34859	1.37018e-05	0.000527521
Fabp5	391.97	3.54061	0.173567	20.3991	1.70307e-92	6.43385e-89	153.616	2.65257	0.430754	6.15798	7.36798e-10	7.18624e-08
Helz2	643.97	1.39818	0.278765	5.01563	5.28588e-07	1.04879e-05	508.359	0.754708	0.198899	3.79442	0.000147989	0.00402294
Samhd1	2567.84	0.300959	0.104506	2.87982	0.003979	0.0249202	2597.18	0.249276	0.0742788	3.35596	0.00079091	0.0152982
Nceh1	437.247	1.57405	0.20053	7.84945	4.17859e-15	2.85976e-13	361.474	1.21822	0.167799	7.25998	3.87134e-13	6.10798e-11
Anxa5	790.639	1.53928	0.193037	7.97405	1.53554e-15	1.13744e-13	639.791	0.843629	0.153472	5.49697	3.86365e-08	2.64586e-06
Postn	334.667	1.89341	0.188436	10.048	9.37107e-24	2.32908e-21	190.102	0.63144	0.17641	3.57939	0.000344399	0.00809111
Ppm1l	854.264	-0.641869	0.160897	-3.98932	6.62625e-05	0.000777895	1089.98	-0.392416	0.10244	-3.83069	0.000127783	0.00353943
Dclk1	218.328	-2.17303	0.257436	-8.44105	3.14507e-17	3.19394e-15	163.443	-1.10764	0.295664	-3.74629	0.000179472	0.00471557
Nbea	1743.42	-0.316702	0.10805	-2.93106	0.00337809	0.0218598	1725.81	-0.322359	0.0753506	-4.27813	1.88473e-05	0.000692487
Serp1	2101.66	0.317544	0.10318	3.07756	0.00208706	0.0147988	1961.98	0.236374	0.0739844	3.19492	0.00139868	0.0235696
Ptgfrn	1133.25	0.921948	0.112988	8.15971	3.35827e-16	2.78221e-14	1077.34	0.646792	0.117317	5.5132	3.5236e-08	2.45478e-06
Adar	2438.01	0.567726	0.150273	3.77797	0.000158109	0.001675	2274.46	0.321272	0.0771281	4.16543	3.10763e-05	0.00107551
Vcam1	618.018	0.822303	0.284854	2.88676	0.00389235	0.0244994	452.841	0.70252	0.222287	3.16041	0.00157545	0.0259506
Tlr2	1687.22	1.58914	0.155419	10.2249	1.53431e-24	4.14023e-22	1266.7	0.902258	0.100771	8.95352	3.44336e-19	1.42087e-16
Gba	1316.68	0.639198	0.108592	5.88624	3.95092e-09	1.14462e-07	1257.68	0.425012	0.0937146	4.53517	5.75559e-06	0.000248991
Dclk2	310.737	-0.95983	0.317844	-3.01982	0.00252928	0.0173056	312.277	-0.601746	0.168767	-3.56553	0.000363116	0.00844454
Rps3a1	7156.48	0.904941	0.112597	8.03696	9.20952e-16	6.95834e-14	7176.38	0.558722	0.0750155	7.44809	9.46978e-14	1.67469e-11
Adgrl2	680.49	-0.526848	0.122242	-4.30988	1.63344e-05	0.000224171	769.095	-0.427432	0.105416	-4.05472	5.01949e-05	0.00162533
Rps20	1961.81	0.971624	0.14346	6.77278	1.26335e-11	5.32664e-10	1880.79	0.9436	0.0988901	9.5419	1.40233e-21	8.3584e-19
Atp6v0d2	49.9108	8.08467	0.998921	8.0934	5.80217e-16	4.56655e-14	27.3056	2.63045	0.791299	3.32421	0.000886684	0.0167678
Gbp2	288.263	1.66117	0.272972	6.08552	1.16111e-09	3.67373e-08	244.631	0.900227	0.276361	3.25743	0.00112428	0.0200144
C9orf72	498.708	0.476899	0.140603	3.39181	0.000694313	0.00591293	498.949	0.428429	0.111127	3.85532	0.000115577	0.00326311
Stra6l	49.7753	8.66053	0.976531	8.86867	7.40269e-19	9.51221e-17	19.3084	5.5489	0.948859	5.84797	4.97615e-09	4.03374e-07
Anp32b	1471.6	0.412628	0.115425	3.57486	0.000350421	0.00331618	1366.85	0.313303	0.0991177	3.16092	0.00157274	0.0259324
Erp44	739.492	0.301308	0.112281	2.68351	0.00728532	0.0403792	688.029	0.289032	0.0903139	3.20031	0.00137281	0.0233003
Tnfsf8	234.487	2.50707	0.333173	7.52482	5.27937e-14	3.1066e-12	120.406	2.49633	0.819952	3.04449	0.00233077	0.0344357
Bag1	1887.74	0.471853	0.0956316	4.93407	8.05323e-07	1.51814e-05	1986.78	0.248692	0.0782692	3.1774	0.00148604	0.0247566
Cd72	576.152	1.84753	0.538369	3.43172	0.000599765	0.00522554	369.519	1.55121	0.456739	3.39628	0.000683091	0.0136389
Usp24	7034.24	-0.330083	0.0948439	-3.48028	0.000500892	0.00450452	7560.78	-0.219482	0.0614787	-3.57005	0.000356913	0.00832859
Plpp3	433.765	-0.660537	0.168346	-3.92368	8.72061e-05	0.000991117	462.363	-0.453723	0.146852	-3.08967	0.00200381	0.0308882
Nfia	2070.32	-0.553763	0.081322	-6.80951	9.79298e-12	4.17561e-10	2264.37	-0.252886	0.0872576	-2.89815	0.00375372	0.0495559
Slc2a1	1692.96	0.397372	0.145937	2.72291	0.00647103	0.0367724	1916.19	0.352232	0.106452	3.30885	0.000936813	0.0174492
Rragc	1271.3	0.514527	0.116164	4.42931	9.4537e-06	0.00013875	1280.34	0.268467	0.0836187	3.21061	0.00132452	0.022773
Ppt1	3957.08	0.568298	0.0696727	8.15668	3.44357e-16	2.81583e-14	3759.73	0.297838	0.0669621	4.44786	8.67313e-06	0.00035368
Fuca1	1541.9	0.49166	0.0896754	5.48266	4.1898e-08	1.03183e-06	1489.39	0.227656	0.0704227	3.23271	0.0012262	0.0214959
Prdx1	2157.01	1.13636	0.114826	9.89636	4.31716e-23	9.59374e-21	1770.24	0.58947	0.122121	4.82695	1.38641e-06	7.01619e-05
Akr1a1	4777.28	0.533229	0.0888417	6.00201	1.9489e-09	5.91844e-08	4594.34	0.447566	0.0684765	6.53606	6.31621e-11	7.20899e-09
Tmem50a	2149.99	0.409721	0.11396	3.59532	0.000323997	0.00311133	2363.61	0.212403	0.0651281	3.26132	0.00110895	0.0197633
Sh3bgrl3	3204.67	0.709568	0.0882645	8.03911	9.04932e-16	6.89244e-14	3086.67	0.409479	0.0890081	4.60047	4.2153e-06	0.000189488
Fgr	427.548	2.88339	0.267395	10.7833	4.12917e-27	1.62492e-24	279.542	1.44367	0.265638	5.4347	5.48878e-08	3.59069e-06
Plekhm2	1550.64	0.82651	0.0986261	8.38023	5.28248e-17	5.11696e-15	1498.35	0.323733	0.0928904	3.48511	0.000491943	0.0106495
Rpl22	3028.23	0.948886	0.117187	8.09719	5.62449e-16	4.44523e-14	2984.48	0.504478	0.0935904	5.39028	7.03481e-08	4.4925e-06
Pgd	1565.05	0.468001	0.126512	3.69927	0.000216218	0.00219106	1484.57	0.351303	0.09174	3.82934	0.000128489	0.00355288
Fbxo44	135.008	-1.77981	0.301097	-5.91107	3.39896e-09	9.87737e-08	98.3897	-1.02627	0.351134	-2.92273	0.00346979	0.0466884
Nadk	1774.57	0.549754	0.112281	4.89622	9.76964e-07	1.8039e-05	1534.78	0.340982	0.0944623	3.60971	0.000306534	0.00733691
Sdf4	4178.4	0.566866	0.100148	5.66031	1.511e-08	3.96958e-07	3952.78	0.321678	0.0784153	4.10224	4.09174e-05	0.0013605
Gbp9	880.193	0.517846	0.16516	3.13542	0.00171608	0.0125498	814.412	0.555693	0.123865	4.48629	7.24732e-06	0.000303727
Spp1	3280.14	7.24066	0.811386	8.92381	4.50505e-19	5.90944e-17	879.584	4.48994	0.468318	9.58738	9.03475e-22	5.59216e-19
Pf4	106.158	-1.56164	0.313238	-4.98548	6.18097e-07	1.20115e-05	167.911	-0.845329	0.225657	-3.74608	0.000179621	0.00471557
Ajm1	1068.26	0.454911	0.132846	3.42434	0.000616291	0.00534241	1029.18	0.582479	0.0963441	6.04582	1.48654e-09	1.35158e-07
Arpc3	2083.16	0.56342	0.117457	4.79684	1.61189e-06	2.85084e-05	2039.56	0.271648	0.08616	3.15283	0.00161695	0.0264447
P2rx4	1149.36	0.926082	0.123593	7.493	6.73143e-14	3.91231e-12	1038.6	0.473913	0.13537	3.50087	0.000463749	0.0102375
Oasl2	580.574	2.37881	0.418561	5.6833	1.32118e-08	3.51489e-07	417.16	1.1207	0.232395	4.82238	1.41857e-06	7.14642e-05
Iqcd	36.0475	-2.47335	0.935866	-2.64285	0.00822112	0.0444571	36.5798	-2.45327	0.513182	-4.7805	1.74856e-06	8.63175e-05
Rpl6	5481.72	0.807795	0.0961895	8.39795	4.54349e-17	4.51695e-15	5250.31	0.629302	0.0889062	7.07827	1.45966e-12	2.09735e-10
Arpc1b	4002.76	0.599897	0.0798075	7.51679	5.61367e-14	3.27274e-12	4019.78	0.279075	0.0680696	4.09985	4.13419e-05	0.00136896
Phf14	3204.18	-0.343125	0.0764978	-4.48542	7.27702e-06	0.000110495	3483.37	-0.210437	0.0667744	-3.15146	0.00162454	0.0264613
Usp12	2760.58	0.425486	0.0857023	4.96469	6.88107e-07	1.32224e-05	2515.96	0.249209	0.0748406	3.32987	0.000868876	0.0164697
Auts2	91.5264	-1.21767	0.367242	-3.31571	0.000914113	0.00743292	117.796	-1.44031	0.261521	-5.50745	3.64077e-08	2.51463e-06
Pcolce	255.582	-1.47509	0.308201	-4.78613	1.70032e-06	2.99322e-05	214.999	-0.884632	0.291969	-3.02989	0.00244647	0.0357593
Plxna4	3756.4	-0.414591	0.0836535	-4.95605	7.19418e-07	1.37681e-05	4080.77	-0.298119	0.0799933	-3.72681	0.000193922	0.00501735
Gpnmb	713.235	6.84666	0.677609	10.1042	5.29525e-24	1.33363e-21	243.825	5.83369	0.706865	8.2529	1.54594e-16	4.52341e-14
Osbpl3	315.198	0.610055	0.175963	3.46695	0.000526398	0.00469902	261.27	0.686528	0.227786	3.01392	0.00257893	0.0371555
Anxa4	488.386	1.1589	0.122036	9.49642	2.17221e-21	3.98358e-19	398.33	0.709463	0.141787	5.00372	5.62338e-07	3.12059e-05
Ptms	7160.23	0.612068	0.0865629	7.07079	1.54055e-12	7.25672e-11	6830.44	0.350844	0.0560942	6.25456	3.98633e-10	4.1123e-08
Lag3	5862.83	1.09803	0.10749	10.2151	1.69626e-24	4.51278e-22	5897.61	0.57107	0.128152	4.45619	8.3429e-06	0.000341634
Olr1	54.9685	5.05346	0.617268	8.18681	2.68232e-16	2.25184e-14	39.4145	2.3411	0.569015	4.1143	3.88359e-05	0.00129935
Lrp6	3923.03	-0.328579	0.059949	-5.48098	4.22971e-08	1.03895e-06	3976.24	-0.287339	0.0687892	-4.17709	2.95267e-05	0.00103074
Grin2b	133.667	-1.46839	0.352266	-4.16843	3.06708e-05	0.000391182	120.28	-1.367	0.351407	-3.89006	0.000100218	0.00292706
Arhgdib	2199.07	0.488554	0.120701	4.04763	5.17386e-05	0.000623272	2142	0.251139	0.0809638	3.10186	0.00192306	0.0301049
Srgap3	386.223	-1.18096	0.220184	-5.3635	8.16246e-08	1.89644e-06	351.6	-0.765085	0.181872	-4.20672	2.59103e-05	0.000920472
Cmas	500.716	0.632522	0.13258	4.77089	1.83418e-06	3.20497e-05	493.652	0.354528	0.110567	3.20646	0.00134377	0.0229701
St8sia1	88.3494	1.50076	0.364004	4.12291	3.7411e-05	0.000464905	85.0383	1.19048	0.304991	3.90334	9.48749e-05	0.00280666
Pianp	201.813	2.84726	0.255007	11.1654	6.02082e-29	2.64482e-26	99.4385	2.15712	0.446479	4.83141	1.35572e-06	6.88251e-05
Cd9	5482.59	1.08087	0.1223	8.83784	9.75906e-19	1.23717e-16	4853.6	0.586689	0.0908395	6.45852	1.05732e-10	1.1497e-08
Rpl28	722.396	0.526719	0.165242	3.18756	0.00143479	0.0108494	684.109	0.515125	0.107479	4.7928	1.64467e-06	8.16906e-05
Psd3	426.774	-1.11162	0.18328	-6.06516	1.31825e-09	4.11578e-08	471.077	-0.788435	0.139852	-5.63765	1.72388e-08	1.25775e-06
Tjp1	8741.84	-0.24536	0.0764635	-3.20885	0.00133265	0.0102161	9372.31	-0.198766	0.0605028	-3.28524	0.00101896	0.0185401
Cd22	870.524	2.94556	0.226901	12.9817	1.55375e-38	1.39757e-35	537.595	2.05111	0.165299	12.4085	2.35145e-35	1.2614e-31
Tyrobp	6950.09	0.89416	0.113617	7.86997	3.54733e-15	2.44545e-13	6323.83	0.477206	0.0967071	4.93455	8.03347e-07	4.28088e-05
Xylt1	671.943	1.12666	0.364393	3.09189	0.0019889	0.0142304	514.561	0.783879	0.186055	4.21316	2.51817e-05	0.000898557
Pde3b	12358.9	-0.259851	0.0905567	-2.86949	0.00411134	0.0256517	14344.2	-0.222202	0.0689365	-3.22328	0.00126731	0.0220008
Mvp	1693.82	0.607422	0.0972519	6.24587	4.21457e-10	1.43182e-08	1574.83	0.362474	0.0821777	4.41085	1.02965e-05	0.000410151
Fchsd2	5176.08	-0.350626	0.0984293	-3.56221	0.000367749	0.00344735	5433.8	-0.275317	0.0624537	-4.40835	1.04163e-05	0.000412883
Aldoa	5909.05	0.628156	0.0739873	8.49004	2.0656e-17	2.13208e-15	4768.78	0.376298	0.0855746	4.39731	1.09602e-05	0.000432311
Coro1a	5289.58	0.452189	0.100908	4.48122	7.42177e-06	0.000112332	5466.54	0.227953	0.0677313	3.36555	0.000763904	0.0149374
Rps3	5322.92	0.681743	0.101501	6.71663	1.8598e-11	7.67026e-10	5162.51	0.574526	0.0804337	7.14285	9.14132e-13	1.37487e-10
Zkscan2	229.143	1.98109	0.71325	2.77756	0.00547692	0.0320717	280.019	2.07553	0.297633	6.97344	3.09283e-12	4.21805e-10
Itgax	2019.44	4.01861	0.158484	25.3565	7.62419e-142	1.44013e-137	911.378	2.51427	0.422402	5.95232	2.64375e-09	2.29978e-07
Trim30a	1668.76	0.78538	0.178301	4.4048	1.05881e-05	0.000153255	1476.12	0.540921	0.0879338	6.15145	7.67773e-10	7.44323e-08
Eif3f	1541.23	0.622156	0.107066	5.81096	6.21146e-09	1.74856e-07	1556.8	0.453298	0.0785867	5.76812	8.01595e-09	6.17228e-07
Rbmx	933.27	-0.441629	0.162407	-2.71928	0.00654247	0.0370668	985.392	-0.287131	0.0938898	-3.05817	0.00222692	0.0332757
Msn	17334.2	0.361973	0.0970678	3.72908	0.000192183	0.0019913	17423.2	0.158893	0.0518596	3.06391	0.00218467	0.0327992
Gpr165	896.706	-1.81759	0.221014	-8.22389	1.97014e-16	1.73088e-14	897.638	-1.28846	0.149328	-8.62838	6.2228e-18	2.13071e-15
Ophn1	4653.22	-0.259565	0.0886528	-2.92789	0.00341276	0.0220313	5027.88	-0.2518	0.0716225	-3.51566	0.000438665	0.00980476
Stard8	1189.19	-0.38566	0.099187	-3.88821	0.000100985	0.00113205	1424.99	-0.577127	0.102388	-5.63669	1.73352e-08	1.25775e-06
Igbp1	1132.84	0.679311	0.0944579	7.19168	6.39966e-13	3.28446e-11	1022.82	0.443524	0.0900313	4.92633	8.37878e-07	4.40653e-05
Gla	144.441	2.4517	0.699315	3.50585	0.000455147	0.00414126	103.186	0.959208	0.270764	3.5426	0.000396205	0.00910876
Il2rg	234.788	2.61072	0.338661	7.70896	1.26847e-14	8.01343e-13	133.106	1.83929	0.429919	4.27823	1.88385e-05	0.000692487
Rps4x	5075.81	0.903088	0.109363	8.25772	1.48484e-16	1.34842e-14	5181.5	0.686679	0.065684	10.4543	1.40057e-25	1.50263e-22
Flna	5092.5	0.234752	0.081877	2.86713	0.00414217	0.0258052	5168.69	0.283018	0.0771038	3.67061	0.000241974	0.00601868
G6pdx	1106.9	0.495586	0.155703	3.18288	0.00145816	0.011004	1090.68	0.395991	0.11769	3.36468	0.000766321	0.014951
Lamp1	12942.2	0.845619	0.0956923	8.83685	9.84581e-19	1.23985e-16	12930.6	0.389767	0.0490665	7.94366	1.96297e-15	4.86001e-13
Eif4ebp1	244.24	0.985189	0.224238	4.39349	1.11545e-05	0.000160105	233.36	0.654145	0.223228	2.93039	0.0033854	0.0458333
Tnfsf13b	562.91	1.65686	0.159266	10.4031	2.39997e-25	7.31179e-23	652.893	1.376	0.147096	9.35441	8.40648e-21	4.22767e-18
Fgfr1	285.765	-1.67575	0.533532	-3.14085	0.00168455	0.0123763	255.641	-0.847058	0.269893	-3.1385	0.00169818	0.027399
Asah1	4381.23	0.545592	0.094696	5.76151	8.33646e-09	2.2921e-07	4493.12	0.25326	0.0441612	5.7349	9.75705e-09	7.37184e-07
Gab1	1603.21	-0.534588	0.0986011	-5.42172	5.90274e-08	1.40601e-06	1682.82	-0.317844	0.106056	-2.99695	0.00272692	0.0388358
Crnde	20.6179	-2.94439	0.955413	-3.0818	0.00205754	0.0146384	17.2865	-2.81488	0.812483	-3.46455	0.000531126	0.0113511
Mmp15	289.953	-2.2098	0.339213	-6.51451	7.2928e-11	2.77729e-09	243.268	-1.03644	0.262465	-3.94887	7.85204e-05	0.00242074
Tpm4	1469.82	0.786076	0.108777	7.2265	4.95605e-13	2.58604e-11	1266.15	0.575576	0.108777	5.29133	1.21433e-07	7.458e-06
Cox4i1	1658.66	0.348349	0.132483	2.62938	0.008554	0.0458894	1495.79	0.438675	0.117974	3.71839	0.000200498	0.00512845
Cotl1	7373.29	0.75334	0.0858601	8.77404	1.72371e-18	2.03495e-16	7283.27	0.23943	0.0658183	3.63775	0.000275035	0.00671644
Ifi30	1661.99	1.50698	0.153517	9.81639	9.57141e-23	1.98675e-20	1401.38	0.681723	0.126035	5.40901	6.3374e-08	4.12906e-06
St14	761.905	2.04388	0.122978	16.6199	5.00078e-62	8.58725e-59	592.968	1.07076	0.135003	7.93144	2.16623e-15	5.12663e-13
Usp2	1950.29	-0.31701	0.0982329	-3.22713	0.00125039	0.00967978	2013.07	-0.192598	0.0619197	-3.11044	0.00186808	0.0294339
Cadm1	2294.17	0.891568	0.108513	8.21625	2.09971e-16	1.81933e-14	2135.69	0.511231	0.0868782	5.88446	3.99366e-09	3.33005e-07
Ldlr	413.599	1.02422	0.216038	4.74093	2.1274e-06	3.64981e-05	306.509	0.779591	0.21302	3.65971	0.000252502	0.00624196
Myo1e	1413.09	1.21247	0.120829	10.0346	1.07422e-23	2.6352e-21	986.873	0.626964	0.134331	4.6673	3.05184e-06	0.000141537
Anxa2	223.177	1.87714	0.20054	9.36046	7.93916e-21	1.26019e-18	189.36	0.952866	0.283843	3.35702	0.000787869	0.0152577
Pkm	6836.92	0.599505	0.0635645	9.43144	4.04493e-21	6.94587e-19	5960.07	0.3965	0.0938207	4.22614	2.37732e-05	0.000853979
Pstpip1	178.406	1.66793	0.275022	6.06473	1.32173e-09	4.11983e-08	167.985	1.23463	0.266406	4.63437	3.58018e-06	0.000164617
Ctsh	4714.33	1.01785	0.0854194	11.9159	9.77514e-33	5.59523e-30	4424.96	0.543904	0.0934542	5.82001	5.88452e-09	4.6881e-07
Ppib	2332.25	0.500519	0.118502	4.2237	2.40323e-05	0.00031546	2248.12	0.294834	0.0752665	3.9172	8.95841e-05	0.00265992
Rpl4	9458.35	0.6486	0.0877634	7.39033	1.4647e-13	8.25872e-12	9366.62	0.493469	0.0548146	9.0025	2.2063e-19	1.01445e-16
Cspg5	212.574	-1.07239	0.314106	-3.4141	0.000639938	0.00552459	186.788	-0.699752	0.218243	-3.2063	0.00134455	0.0229701
Arpp21	43.2238	-1.94755	0.510573	-3.81445	0.000136487	0.00147488	51.8398	-1.58363	0.33914	-4.66954	3.01869e-06	0.000140404
Rpsa	9905.51	1.04622	0.112141	9.32953	1.06346e-20	1.66014e-18	9072.77	0.654933	0.0662208	9.89014	4.59382e-23	3.21428e-20
Trf	17849.9	0.626991	0.0976821	6.41869	1.37452e-10	5.03163e-09	18095	0.3713	0.0488262	7.60454	2.85921e-14	5.75167e-12
Gnai2	15647.9	0.243832	0.0930892	2.61934	0.00880999	0.0468938	16312.5	0.167381	0.0478339	3.4992	0.000466649	0.0102593
Bsn	1029.23	-0.442658	0.10124	-4.37237	1.22903e-05	0.000174098	1118.48	-0.457879	0.119275	-3.83884	0.000123615	0.0034597
Klhdc8b	831.624	-0.824589	0.184045	-4.48036	7.45156e-06	0.000112692	770.408	-0.510326	0.123258	-4.14031	3.46834e-05	0.00117755
Oas3	100.427	2.43384	0.48484	5.01988	5.17035e-07	1.0302e-05	77.5962	2.47768	0.631497	3.9235	8.72706e-05	0.00260083
D430042O09Rik	782.889	-0.569285	0.142052	-4.00759	6.13413e-05	0.000724082	736.614	-0.312889	0.0922102	-3.39321	0.000690779	0.0137754
Ppp1r9a	4938.9	-0.496816	0.0829487	-5.98944	2.10571e-09	6.3538e-08	5266.28	-0.301412	0.080501	-3.74421	0.000180963	0.00474306
Arhgef17	406.562	-2.07058	0.292234	-7.08536	1.38688e-12	6.61535e-11	364.372	-0.743018	0.228956	-3.24524	0.00117351	0.0207076
Clec1a	88.7117	1.69449	0.279958	6.05264	1.42488e-09	4.42673e-08	85.312	1.72108	0.297177	5.79144	6.97871e-09	5.42212e-07
Tbc1d4	588.287	-0.71463	0.163329	-4.37541	1.21203e-05	0.000172039	629.754	-0.814124	0.115868	-7.02628	2.12112e-12	2.96828e-10
Mif	582.071	1.12918	0.130882	8.62749	6.27149e-18	7.07873e-16	441.181	0.697906	0.230493	3.02788	0.00246273	0.0358992
Chst2	777.765	2.5143	0.206014	12.2045	2.94138e-34	1.79225e-31	495.568	1.99616	0.248651	8.02797	9.91022e-16	2.61451e-13
Rtp4	305.191	2.0722	0.370009	5.6004	2.13858e-08	5.48853e-07	228.323	1.29232	0.270972	4.7692	1.84955e-06	9.09829e-05
Crlf2	1267.79	1.54212	0.151609	10.1717	2.6529e-24	6.86447e-22	1116.99	1.46753	0.124868	11.7527	6.84096e-32	2.20183e-28
Caskin1	282.792	-1.7716	0.284345	-6.23045	4.65106e-10	1.56882e-08	240.093	-0.559482	0.181971	-3.07457	0.00210805	0.0320348
Lgals3bp	6127.59	2.26278	0.26711	8.47135	2.42574e-17	2.49021e-15	4139.53	1.22401	0.110608	11.0662	1.83e-28	2.6773e-25
Cct2	1569.66	0.450895	0.113169	3.98427	6.76884e-05	0.000793155	1479.39	0.283727	0.0873088	3.2497	0.00115528	0.0204531
Plcg2	7549.67	0.255704	0.082865	3.08579	0.00203009	0.0144649	7517.31	0.192832	0.0501484	3.84523	0.000120441	0.00338265
Parp14	3329.83	0.670368	0.144853	4.62793	3.69339e-06	6.01418e-05	3020.91	0.469871	0.0758034	6.19855	5.69858e-10	5.66094e-08
Gns	19945.7	0.525096	0.0834482	6.29248	3.12433e-10	1.08484e-08	19608.2	0.162872	0.0455955	3.5721	0.000354125	0.00828333
Grn	22258.7	0.718518	0.111987	6.4161	1.39807e-10	5.09811e-09	21817	0.144604	0.0467671	3.092	0.00198814	0.0306761
Rps29	3599.63	0.899671	0.118976	7.56177	3.97631e-14	2.37685e-12	3542.17	0.566966	0.073149	7.75084	9.12839e-15	2.00906e-12
Tmem106a	433.605	1.23325	0.224358	5.49679	3.86767e-08	9.56236e-07	385.565	0.692602	0.130228	5.31837	1.047e-07	6.53078e-06
Vat1	631.106	1.36015	0.132815	10.2409	1.2997e-24	3.6103e-22	477.135	0.798972	0.131562	6.07297	1.25566e-09	1.1547e-07
Eef2	20766.5	0.511028	0.0748137	6.83067	8.45209e-12	3.64501e-10	20660.7	0.33405	0.0538389	6.20463	5.48254e-10	5.51441e-08
Igsf6	1008.38	1.11078	0.151661	7.32413	2.40459e-13	1.29403e-11	813.803	0.664019	0.129706	5.11944	3.06448e-07	1.77398e-05
Eef2k	4006.34	-0.277585	0.0883449	-3.14206	0.00167763	0.0123303	4573.29	-0.231396	0.0767223	-3.01602	0.00256116	0.0369989
Egln3	95.507	3.41699	0.45969	7.43325	1.05965e-13	6.06537e-12	45.9794	3.239	0.703534	4.6039	4.1465e-06	0.000187443
Slfn8	1670.34	0.478503	0.155895	3.0694	0.00214492	0.0151346	1524.85	0.410436	0.104339	3.93366	8.36624e-05	0.00252741
Leprot	939.601	0.510588	0.0969962	5.264	1.40956e-07	3.14348e-06	984.074	0.265391	0.0788766	3.36463	0.000766456	0.014951
Spcs2	1193.76	0.290264	0.105844	2.74237	0.00609971	0.0350418	1240.43	0.284479	0.0906465	3.13833	0.00169914	0.027399
Vps13c	3513.03	0.586805	0.122338	4.79659	1.61393e-06	2.85177e-05	2984.82	0.212863	0.0571905	3.722	0.000197653	0.00508391
Gnptab	920.62	1.10288	0.124754	8.84047	9.53194e-19	1.21655e-16	838.579	0.407747	0.108803	3.74756	0.000178561	0.00470308
Ccl12	476.821	2.59507	0.316838	8.19052	2.60105e-16	2.2032e-14	426.495	0.993689	0.133956	7.41803	1.18878e-13	2.05709e-11
Pdzrn3	70.2487	-2.60217	0.497663	-5.22878	1.70629e-07	3.7477e-06	51.1688	-1.96031	0.522466	-3.75203	0.000175405	0.00465041
Eif1	2179.35	0.253343	0.0928493	2.72854	0.00636157	0.0362375	2121.13	0.236164	0.07006	3.37088	0.000749282	0.0146872
Utp6	1080.77	0.249678	0.0824364	3.02873	0.00245586	0.0169169	1071.59	0.25	0.0791944	3.15679	0.00159517	0.0262218
Sbno2	2944.23	0.502192	0.103376	4.85792	1.18625e-06	2.14832e-05	2889.2	0.248736	0.0770939	3.2264	0.00125358	0.0218568
Kcnc2	15.2917	-3.42633	0.901365	-3.80127	0.000143955	0.00154411	22.0433	-2.61544	0.805649	-3.24637	0.00116886	0.0206481
Isg15	79.9426	2.05342	0.446935	4.59444	4.3391e-06	6.91656e-05	58.9425	1.56879	0.369608	4.24447	2.19115e-05	0.000795986
Ppp1r26	320.691	-0.550012	0.189359	-2.90459	0.00367732	0.0234348	328.837	-0.513486	0.1328	-3.86662	0.000110352	0.00314318
Zhx3	964.225	-0.441737	0.137528	-3.21198	0.00131825	0.0101262	964.797	-0.280921	0.0847781	-3.3136	0.000921044	0.0172956
Cd276	628.838	-0.488159	0.147883	-3.30098	0.000963489	0.00778415	761.618	-0.704577	0.136189	-5.17351	2.29742e-07	1.35928e-05
H2-Q4	1039.85	1.75385	0.195969	8.94963	3.56663e-19	4.74437e-17	792.537	1.08837	0.12522	8.69169	3.57086e-18	1.27702e-15
Zfp57	42.1605	-1.31489	0.500195	-2.62875	0.00856992	0.0459547	38.2492	-1.84856	0.475366	-3.88871	0.000100778	0.00293277
Fmnl2	1242.62	0.283832	0.0861247	3.29559	0.00098214	0.00789096	1104.34	0.371369	0.0802811	4.62586	3.73049e-06	0.000171039
P2ry12	20665.8	-0.421349	0.120841	-3.48679	0.000488846	0.00440965	24345.4	-0.205092	0.0673566	-3.04487	0.00232782	0.0344357
Gpi1	3283.71	0.434408	0.0848882	5.11741	3.09753e-07	6.51716e-06	2926.58	0.338076	0.093631	3.61072	0.000305344	0.00732326
Ndrg4	97.9982	-1.56377	0.322395	-4.85047	1.2317e-06	2.22425e-05	107.95	-0.944106	0.301551	-3.13083	0.00174313	0.0279436
Atp13a2	2666.59	0.652941	0.0896064	7.28677	3.17478e-13	1.67979e-11	2650.01	0.222955	0.0638045	3.49435	0.00047522	0.0103978
Plch1	30.5913	-3.37908	0.664711	-5.08353	3.70488e-07	7.665e-06	22.4177	-2.51195	0.787126	-3.19129	0.00141638	0.0237806
Dna2	336.521	1.85793	0.182154	10.1998	1.98761e-24	5.21445e-22	238.037	0.941536	0.209896	4.48572	7.26689e-06	0.000303756
C1qa	30542.2	0.816414	0.119191	6.84962	7.40455e-12	3.23013e-10	28619.7	0.335457	0.0622435	5.38943	7.06827e-08	4.49604e-06
Rap2b	303.974	1.4284	0.223085	6.40297	1.52383e-10	5.5353e-09	237.158	0.907914	0.294843	3.07931	0.00207482	0.0316795
C1qc	34041.6	0.682098	0.110124	6.19394	5.868e-10	1.95486e-08	33068.9	0.262026	0.0538653	4.86446	1.14771e-06	5.8822e-05
C1qb	38541.7	0.792615	0.114743	6.90773	4.9246e-12	2.18358e-10	35760.8	0.329154	0.0716707	4.59258	4.37793e-06	0.000196251
Sik2	1567.57	-0.482184	0.104482	-4.61498	3.93142e-06	6.34705e-05	1594.58	-0.281355	0.0904767	-3.10969	0.00187281	0.0294615
Mxd4	1592.48	-0.304733	0.0808312	-3.77	0.00016325	0.00172393	1557.66	-0.447039	0.106419	-4.20074	2.66043e-05	0.000943046
Clic4	1068.86	1.16718	0.127482	9.15568	5.40143e-20	7.90912e-18	941.859	0.592305	0.157961	3.7497	0.000177047	0.00467529
Aagab	2104.67	-0.380109	0.0985599	-3.85663	0.000114962	0.00126619	2216.75	-0.272057	0.0660619	-4.11822	3.81818e-05	0.00128012
Tap1	1154.34	0.966489	0.124221	7.7804	7.22959e-15	4.70896e-13	1064.37	0.415488	0.105405	3.94181	8.08681e-05	0.00247417
Serpine1	209.374	1.41209	0.199669	7.07215	1.52551e-12	7.20382e-11	185.146	0.89512	0.229738	3.89627	9.76866e-05	0.00286126
Rps16	1062.98	0.835531	0.136214	6.13396	8.57167e-10	2.78196e-08	1029.28	0.582298	0.105801	5.50372	3.71853e-08	2.55736e-06
Adgrl3	69.247	-1.82289	0.487141	-3.74201	0.000182554	0.00190733	71.8871	-0.970961	0.276685	-3.50927	0.000449341	0.00998791
H2-DMa	1231.69	0.862433	0.137221	6.28498	3.279e-10	1.13438e-08	1225.24	0.625842	0.114196	5.48043	4.24286e-08	2.88103e-06
Slc20a2	291.542	-0.954584	0.188386	-5.06716	4.03791e-07	8.27246e-06	255.619	-0.659074	0.219239	-3.00618	0.00264549	0.0378772
Inf2	554.159	1.12943	0.398347	2.8353	0.00457822	0.0278602	397.38	0.706139	0.200289	3.5256	0.000422523	0.00952841
Cd81	14651.6	0.722757	0.0933611	7.74152	9.82343e-15	6.31138e-13	15023.7	0.28868	0.0644783	4.47717	7.56403e-06	0.000314543
Eef1a1	46419.3	0.791058	0.0818846	9.66065	4.43061e-22	8.71769e-20	44603.9	0.613385	0.0520416	11.7864	4.58529e-32	1.84478e-28
Rpl10a	1037.35	0.697186	0.151839	4.5916	4.39864e-06	7.00556e-05	1093.5	0.72	0.205312	3.50687	0.000453418	0.0100508
Tgm2	2402.86	0.476594	0.0968674	4.92007	8.65128e-07	1.61956e-05	2571.97	0.381072	0.0696979	5.46748	4.56479e-08	3.07369e-06
Ifi206	185.951	1.92734	0.340114	5.66675	1.45535e-08	3.83404e-07	135.448	1.29697	0.418464	3.09936	0.00193936	0.0302424
Cpe	454.316	-0.727734	0.198731	-3.6619	0.000250353	0.00249153	571.869	-0.677629	0.199927	-3.38937	0.000700523	0.0139351
Egr2	134.73	2.8844	0.729136	3.95592	7.62398e-05	0.000880252	83.7335	1.71151	0.571533	2.99459	0.0027481	0.0390682
Jmjd1c	11352.2	-0.247827	0.0880465	-2.81473	0.00488178	0.0294513	11932.6	-0.212486	0.0572032	-3.71457	0.000203546	0.00518302
H2az1	313.291	0.663523	0.193457	3.42981	0.000603994	0.00525511	260.029	0.597818	0.173964	3.43646	0.000589378	0.0121601
Bank1	1200.03	-0.633156	0.148604	-4.26069	2.03794e-05	0.000272625	1292.69	-0.421044	0.128502	-3.27656	0.00105079	0.0189366
Wnk2	217.79	-1.52038	0.320726	-4.74042	2.13271e-06	3.6556e-05	186.821	-0.671719	0.225506	-2.97871	0.00289464	0.0406843
Dnah10	49.9521	-1.90322	0.71143	-2.6752	0.00746841	0.0411886	45.1367	-1.7969	0.531795	-3.37893	0.000727689	0.0143779
Kcnj9	184.009	1.60463	0.221382	7.24825	4.22194e-13	2.21523e-11	170.62	1.51924	0.319972	4.74803	2.05411e-06	9.98693e-05
Igsf8	1101.97	0.909624	0.0874333	10.4036	2.38657e-25	7.31179e-23	997.695	0.495507	0.132757	3.73242	0.000189646	0.00493049
Stox2	158.84	-1.56433	0.334793	-4.67252	2.97529e-06	4.92985e-05	144.035	-1.119	0.211778	-5.28383	1.26509e-07	7.6642e-06
Cd84	5496.6	0.602284	0.0798828	7.53959	4.71456e-14	2.79164e-12	5379.5	0.237717	0.0690192	3.44422	0.000572708	0.0119231
Sobp	87.5816	-2.01716	0.393671	-5.12397	2.9917e-07	6.32105e-06	71.8979	-1.33548	0.392097	-3.40598	0.000659263	0.0133118
Fau	7241.21	0.855828	0.106833	8.01087	1.13904e-15	8.53783e-14	6922.14	0.642656	0.0828221	7.75947	8.52826e-15	1.93303e-12
Arl5c	197.103	1.30521	0.211088	6.18328	6.27825e-10	2.08785e-08	140.669	1.33413	0.222928	5.9846	2.16929e-09	1.93946e-07
Srcin1	165.237	-1.84265	0.309713	-5.94955	2.68881e-09	7.94819e-08	128.503	-1.15215	0.262461	-4.3898	1.13454e-05	0.000445321
Nos1ap	695.566	-0.823017	0.135502	-6.07384	1.24891e-09	3.91221e-08	789.882	-0.490195	0.114578	-4.27828	1.88346e-05	0.000692487
Ubn2	2913.2	-0.364328	0.12961	-2.81095	0.00493959	0.0297241	2906.58	-0.284198	0.0817635	-3.47586	0.00050922	0.0109557
Cep85l	1263.89	-0.246352	0.0949392	-2.59484	0.0094634	0.0495301	1310.69	-0.342155	0.085626	-3.99592	6.44428e-05	0.00203748
Dock10	10920.2	-0.197092	0.0730595	-2.69769	0.00698231	0.039055	11554.9	-0.191067	0.0639335	-2.98853	0.00280326	0.0396074
Tm6sf1	1997.14	-0.407063	0.0777898	-5.23285	1.66913e-07	3.67034e-06	2124.51	-0.418499	0.115536	-3.62223	0.000292075	0.00704702
Ctss	81650.3	0.875339	0.107101	8.17299	3.00829e-16	2.50324e-14	80155.8	0.532028	0.0669113	7.95124	1.84658e-15	4.64329e-13
Shank1	370.754	-0.828009	0.230488	-3.59242	0.000327623	0.00313499	488.058	-0.936296	0.158675	-5.90073	3.61894e-09	3.04631e-07
Zfhx3	25407.4	-0.276837	0.0736548	-3.75857	0.000170888	0.00179728	27500.2	-0.246577	0.0847507	-2.90944	0.00362081	0.0480773
Rps21	2233.68	0.944649	0.132853	7.11048	1.15639e-12	5.58644e-11	2183.51	0.561638	0.0780358	7.19719	6.14656e-13	9.60355e-11
Siglecf	644.369	1.13529	0.239219	4.74581	2.07675e-06	3.57266e-05	510.141	0.60757	0.141374	4.2976	1.72654e-05	0.000643403
Itga9	2395.78	-0.522551	0.116134	-4.49954	6.81002e-06	0.000104157	2582.65	-0.322627	0.104811	-3.07818	0.00208269	0.0317694
Whrn	5811.35	-0.797531	0.128305	-6.21591	5.10285e-10	1.71814e-08	6529.09	-0.427716	0.0728358	-5.87233	4.29714e-09	3.52873e-07
Rbpj	1804.32	0.580817	0.123492	4.70327	2.56031e-06	4.30146e-05	1698.08	0.304689	0.0943616	3.22896	0.00124243	0.0217137
Minar1	145.839	2.50588	0.24716	10.1387	3.71986e-24	9.49521e-22	127.462	2.02853	0.228538	8.87613	6.92299e-19	2.59097e-16
Rftn1	536.627	1.59122	0.127072	12.5221	5.64914e-36	4.1041e-33	447.855	0.521286	0.136064	3.8312	0.000127521	0.00353828
Znfx1	6826.39	0.454803	0.117399	3.87399	0.000107066	0.00119313	6678.29	0.287381	0.0589401	4.87581	1.0836e-06	5.58924e-05
Dock3	74.4413	-1.9165	0.447595	-4.28178	1.85404e-05	0.000250507	65.8596	-1.23933	0.33127	-3.74115	0.000183178	0.00477906
Bahcc1	944.199	-0.501451	0.18771	-2.67141	0.0075533	0.0415717	1042.11	-0.391395	0.118213	-3.31093	0.000929853	0.0174073
Nhsl1	267.51	-1.11821	0.248795	-4.4945	6.97329e-06	0.00010631	274.008	-0.814787	0.239216	-3.40608	0.000659031	0.0133118
Fgl2	505.475	1.83584	0.421355	4.357	1.31859e-05	0.000185043	412.824	1.32105	0.211776	6.23797	4.43281e-10	4.54377e-08
Gsap	1956.85	0.564057	0.097384	5.7921	6.95133e-09	1.95102e-07	1772.45	0.358573	0.0792989	4.52178	6.13204e-06	0.000261758
Ptger4	184.888	2.80396	0.317839	8.82197	1.12464e-18	1.40684e-16	115.297	1.52133	0.458121	3.32079	0.000897615	0.0169347
Stat2	896.977	0.998511	0.182194	5.48048	4.24169e-08	1.04054e-06	870.719	0.659039	0.122757	5.36865	7.93268e-08	5.0063e-06
Daam2	329.375	-1.52078	0.318097	-4.78087	1.74541e-06	3.0612e-05	271.571	-0.598244	0.194072	-3.08259	0.00205207	0.0314513
Ddx58	940.137	0.775228	0.165721	4.67792	2.89795e-06	4.81014e-05	926.93	0.366687	0.103429	3.54529	0.000392187	0.00904222
Fam102b	12337.8	-0.380066	0.0918685	-4.13707	3.5177e-05	0.000440038	13701.9	-0.245321	0.0751808	-3.26309	0.00110205	0.0196841
Os9	4707.71	0.643106	0.110417	5.82436	5.73328e-09	1.6212e-07	4741.51	0.217136	0.058912	3.68577	0.000228016	0.00572458
Dgkz	4468.03	0.76186	0.0837892	9.09258	9.67163e-20	1.35324e-17	4447.22	0.235724	0.0662499	3.5581	0.000373551	0.0086373
Xaf1	346.473	1.5399	0.274395	5.61199	2.00012e-08	5.16125e-07	336.133	0.859988	0.157576	5.45761	4.82578e-08	3.19594e-06
Milr1	264.643	1.45561	0.296897	4.90274	9.45077e-07	1.75187e-05	228.251	0.726927	0.182907	3.97429	7.05892e-05	0.00220581
C3ar1	3304.18	0.819051	0.147038	5.57036	2.54219e-08	6.43693e-07	3123.22	0.26472	0.0586595	4.51282	6.39714e-06	0.000272352
Ildr2	1656.52	2.079	0.130839	15.8897	7.46952e-57	9.40611e-54	1601.12	1.94828	0.1262	15.438	9.09096e-54	7.31504e-50
Apobec1	1208.91	0.837362	0.0892785	9.37921	6.64709e-21	1.06404e-18	1109.79	0.308517	0.0950097	3.24721	0.00116541	0.0206099
Pck2	760.108	0.348186	0.100308	3.47116	0.000518218	0.00463476	754.337	0.364598	0.0864643	4.21674	2.47854e-05	0.000886382
Rimklb	23.6749	-2.80602	0.691629	-4.05712	4.96819e-05	0.000602724	27.0241	-1.99532	0.58534	-3.40882	0.000652455	0.0132408
Lat2	1833.93	0.984355	0.12543	7.84783	4.23314e-15	2.87625e-13	1754.69	0.562135	0.105826	5.31189	1.08495e-07	6.68969e-06
Atp1a3	1054.61	1.85301	0.143322	12.929	3.08721e-38	2.65065e-35	697.714	1.27435	0.143043	8.90887	5.15567e-19	2.02366e-16
Rps19	2541.66	0.931917	0.0988779	9.42492	4.3042e-21	7.32451e-19	2398.19	0.685071	0.084456	8.11157	4.99686e-16	1.35907e-13
Arhgef10l	825.694	-0.575026	0.144811	-3.97087	7.16104e-05	0.000832912	898.958	-0.432793	0.144808	-2.98874	0.00280133	0.0396074
Elmo1	9746.26	-0.363007	0.0788454	-4.60403	4.14388e-06	6.63899e-05	11027.2	-0.27723	0.0792133	-3.49979	0.000465624	0.0102578
Ccdc8	63.1253	-1.66499	0.406363	-4.09729	4.18015e-05	0.000513386	70.7633	-1.35657	0.436028	-3.11119	0.00186333	0.029404
Dnah7b	158.1	-4.24686	0.483768	-8.77873	1.65335e-18	1.97588e-16	67.9833	-2.26426	0.654065	-3.46182	0.000536536	0.0114516
Zmiz2	2420.59	0.511432	0.0759671	6.73228	1.67028e-11	6.99554e-10	2358.5	0.274605	0.0728139	3.77133	0.000162381	0.0043481
Hectd2	176.46	0.8904	0.310736	2.86546	0.00416407	0.0258819	155.183	0.909298	0.230084	3.95202	7.74933e-05	0.00240289
Dmxl2	1166.57	-0.70473	0.138449	-5.09016	3.57765e-07	7.42619e-06	1140.88	-0.339102	0.107927	-3.14195	0.00167827	0.0271715
Ak7	47.1189	-4.16147	0.545499	-7.62873	2.3707e-14	1.4634e-12	36.8218	-2.47811	0.705136	-3.51437	0.000440794	0.0098387
Arhgap32	737.431	-1.09697	0.181041	-6.05921	1.3679e-09	4.25671e-08	781.333	-0.575315	0.0979745	-5.87209	4.30327e-09	3.52873e-07
Rpl21	6612.3	0.690373	0.0946912	7.29078	3.08156e-13	1.63504e-11	6146.53	0.606363	0.0660449	9.18106	4.2685e-20	2.08161e-17
H2-Ob	560.068	0.877525	0.131495	6.67347	2.49827e-11	1.01266e-09	533.802	0.572486	0.159704	3.58467	0.000337508	0.00795243
Ptchd1	191.662	1.76104	0.292034	6.03025	1.63707e-09	5.05271e-08	140.015	1.4169	0.254412	5.56929	2.55776e-08	1.82942e-06
Nop53	1709.85	0.341888	0.115775	2.95303	0.00314671	0.0206814	1685.63	0.3698	0.0705783	5.23958	1.60946e-07	9.62863e-06
Kif21b	16241.5	-0.363353	0.0813923	-4.46421	8.03629e-06	0.000120444	19119.9	-0.321493	0.085012	-3.78174	0.000155736	0.00419173
Kcnj2	1865.83	1.35264	0.131931	10.2527	1.15136e-24	3.24596e-22	1639.67	0.532519	0.119133	4.46997	7.82307e-06	0.000321986
Coro2b	225.859	-2.17925	0.237765	-9.16556	4.92902e-20	7.38923e-18	190.931	-0.819908	0.254252	-3.22479	0.00126065	0.0219479
Tspo	250.261	0.977752	0.19095	5.12048	3.04766e-07	6.4321e-06	185.377	0.812403	0.258515	3.14257	0.0016747	0.0271682
Rpl37	1421.69	1.10741	0.151172	7.32546	2.38072e-13	1.28484e-11	1275.9	0.590928	0.124344	4.75236	2.01058e-06	9.80493e-05
Slc16a6	2381.77	-0.306293	0.100052	-3.06133	0.00220358	0.0154699	2723.07	-0.309166	0.0978748	-3.15879	0.00158427	0.0260692
Hnrnpf	4764.66	0.409938	0.110856	3.69794	0.000217358	0.00220025	4682.24	0.174709	0.0592885	2.94676	0.00321118	0.0439061
Rassf4	3360.26	0.668174	0.0938184	7.12199	1.06381e-12	5.26027e-11	2888.9	0.433506	0.0766954	5.6523	1.58314e-08	1.16869e-06
Cmklr1	3527.9	0.403926	0.118894	3.39736	0.000680387	0.00581005	3682.05	0.281725	0.0815394	3.45508	0.00055013	0.0116337
Ikbke	147.418	1.76604	0.296109	5.96415	2.45904e-09	7.31478e-08	79.1662	1.38288	0.329571	4.196	2.71674e-05	0.00096089
Sun2	5500.18	0.398822	0.0950445	4.19616	2.71479e-05	0.000350271	5663.77	0.242243	0.0627375	3.86121	0.000112826	0.00320232
Kcnj12	131.948	2.23687	0.360154	6.21085	5.26975e-10	1.76804e-08	164.166	2.17014	0.303255	7.15614	8.29792e-13	1.27179e-10
Pbxip1	3313.73	0.199206	0.0675548	2.9488	0.00319007	0.0209081	2819.35	0.262318	0.0874697	2.99896	0.00270906	0.0386155
Itpr3	2158.68	0.473624	0.0945802	5.00765	5.50996e-07	1.09096e-05	2496.68	0.498606	0.0904976	5.5096	3.59646e-08	2.49473e-06
Sipa1l1	3442.52	-0.464097	0.105711	-4.39026	1.13213e-05	0.000162129	3508.22	-0.358743	0.0718196	-4.99505	5.88206e-07	3.24178e-05
Hebp1	390.317	1.32225	0.184726	7.15787	8.19422e-13	4.14961e-11	323.69	0.823746	0.141598	5.81752	5.97288e-09	4.73505e-07
Arl11	258.272	1.08101	0.204425	5.28803	1.23644e-07	2.787e-06	268.217	0.606187	0.17581	3.44797	0.000564817	0.0118354
Ifi209	488.768	1.98211	0.260375	7.61253	2.68777e-14	1.63772e-12	324.421	1.63987	0.491052	3.33949	0.000839315	0.016047
2510009E07Rik	1697.44	0.340546	0.101688	3.34894	0.000811221	0.00672658	2018.8	0.611919	0.114513	5.34364	9.10969e-08	5.72665e-06
Zfp536	71.8186	-3.83986	0.525362	-7.30898	2.69181e-13	1.43631e-11	50.5334	-1.47493	0.409119	-3.60513	0.000312001	0.00743857
Gm6863	1508.49	0.750495	0.134248	5.59035	2.26607e-08	5.79212e-07	1451.29	0.526391	0.126636	4.15673	3.2283e-05	0.00110774
Ecm2	65.9518	-1.59483	0.459586	-3.47014	0.000520186	0.00465016	82.2615	-0.981448	0.285375	-3.43915	0.000583543	0.0120551
Rpl7	6454.04	0.673111	0.101464	6.63397	3.26771e-11	1.30771e-09	6274.82	0.549564	0.0661561	8.30709	9.8079e-17	2.92294e-14
B430306N03Rik	261.441	0.691196	0.258117	2.67784	0.00740983	0.0409253	256.472	0.995534	0.177938	5.59485	2.20813e-08	1.5864e-06
Naalad2	1345.17	1.99959	0.108989	18.3467	3.51056e-75	1.10518e-71	1420.89	1.5768	0.142156	11.0921	1.37036e-28	2.20532e-25
Gm9493	3983.64	0.921972	0.112023	8.23022	1.86863e-16	1.66494e-14	3865.41	0.644789	0.0842652	7.6519	1.9803e-14	4.08576e-12
Rps2	3373.72	0.953198	0.101478	9.39315	5.82321e-21	9.4823e-19	3211.91	0.59328	0.0902966	6.57034	5.01988e-11	5.77036e-09
Liph	843.336	0.500342	0.157646	3.17384	0.00150439	0.0112853	951.395	0.641133	0.133509	4.80216	1.56965e-06	7.82056e-05
Kcnj10	446.402	0.69902	0.180909	3.86392	0.00011158	0.0012347	431.969	0.822497	0.215135	3.82317	0.000131749	0.00363677
Prkce	890.895	-0.572641	0.114504	-5.00104	5.70226e-07	1.1255e-05	984.871	-0.268997	0.0886916	-3.03295	0.00242175	0.0354947
Rpl18a	12018.1	0.781277	0.0913707	8.55063	1.22419e-17	1.32136e-15	11391.7	0.512214	0.0717478	7.13909	9.39482e-13	1.39992e-10
Hcar2	239.49	4.06673	0.377604	10.7698	4.77868e-27	1.84213e-24	216.224	1.88196	0.328105	5.73583	9.70337e-09	7.36586e-07
Frrs1l	45.4124	-1.40075	0.427253	-3.27851	0.00104357	0.00832431	52.1559	-1.42248	0.402928	-3.53036	0.000414999	0.00941972
Ifit2	461.618	2.36927	0.32089	7.38344	1.54254e-13	8.64599e-12	389.079	1.2504	0.219594	5.69412	1.2401e-08	9.32567e-07
Plaur	266.968	2.61016	0.23871	10.9344	7.88866e-28	3.23932e-25	173.445	0.924751	0.243827	3.79265	0.000149047	0.00403128
Pilra	365.293	0.585099	0.180633	3.23915	0.00119886	0.00936145	313.12	0.392267	0.131164	2.99065	0.00278381	0.0394713
Slc25a23	679.726	-0.644113	0.128332	-5.01913	5.19064e-07	1.03315e-05	652.887	-0.450911	0.143507	-3.14209	0.00167748	0.0271715
Rpl37a	1383.65	0.907004	0.141271	6.42031	1.35998e-10	4.99781e-09	1355.41	0.665044	0.107287	6.19872	5.69253e-10	5.66094e-08
Rpl27a	672.874	0.596525	0.169023	3.52925	0.000416738	0.00383801	604.967	0.372851	0.12621	2.9542	0.00313477	0.0430442
Ppm1e	265.441	-0.731944	0.216129	-3.38661	0.00070763	0.00600202	285.436	-0.488672	0.14761	-3.31057	0.000931073	0.0174073
Zfp319	909.027	-0.377745	0.11449	-3.29936	0.000969065	0.0078125	944.938	-0.339024	0.11192	-3.02916	0.00245235	0.0358127
Bst2	486.626	1.26184	0.224796	5.61326	1.98546e-08	5.13745e-07	431.675	0.56644	0.130841	4.32922	1.4964e-05	0.000569306
Rpl14-ps1	1477.41	0.810821	0.103759	7.81446	5.52012e-15	3.68444e-13	1397.12	0.608719	0.128311	4.7441	2.09435e-06	0.000101519
Mpeg1	29047.5	0.789597	0.0949957	8.31193	9.41616e-17	8.84885e-15	28470.9	0.403107	0.050813	7.93314	2.13676e-15	5.12663e-13
Irgm1	624.567	0.667841	0.167206	3.99412	6.49348e-05	0.000763257	556.036	0.664542	0.130075	5.10893	3.23981e-07	1.86208e-05
Tet1	308.436	-1.08986	0.215549	-5.05622	4.27649e-07	8.71398e-06	332.447	-0.417503	0.127103	-3.28475	0.00102073	0.0185401
Dync2h1	435.494	-0.937635	0.262969	-3.56558	0.000363059	0.00341525	508.776	-0.772118	0.139562	-5.53243	3.15818e-08	2.21941e-06
Rpl9	1623.07	0.90598	0.128806	7.03369	2.01145e-12	9.4045e-11	1587.38	0.876941	0.102369	8.56645	1.06721e-17	3.57803e-15
Mageh1	82.4347	1.23756	0.377468	3.27859	0.00104329	0.00832431	70.3537	2.21417	0.53179	4.16362	3.13243e-05	0.00108176
Rps8	3540.96	0.831911	0.104835	7.93541	2.09802e-15	1.51837e-13	3159.26	0.576629	0.0927502	6.21701	5.06711e-10	5.12862e-08
Rpsa-ps10	430.449	1.03665	0.29982	3.45757	0.000545064	0.00482687	332.645	1.14153	0.260387	4.38396	1.1654e-05	0.000453015
Samd9l	414.094	1.01854	0.230036	4.42776	9.52167e-06	0.00013953	371.461	1.17097	0.236054	4.96062	7.02689e-07	3.76946e-05
Rnf150	1021.33	-0.317013	0.108617	-2.91865	0.00351555	0.0225868	1070.86	-0.352524	0.107427	-3.28153	0.00103245	0.0186635
Cd300lf	175.088	2.78592	0.295971	9.41281	4.83036e-21	8.00357e-19	99.6419	1.30088	0.390393	3.33222	0.000861564	0.0163504
Bri3	469.602	0.498938	0.166141	3.00311	0.00267236	0.018086	475.604	0.692708	0.117408	5.90003	3.63445e-09	3.04631e-07
Tnrc6b	4297.97	-0.373945	0.090096	-4.15052	3.3172e-05	0.000419402	4341.55	-0.299034	0.0805934	-3.7104	0.000206929	0.00523602
Kcna3	132.66	2.07788	0.461618	4.50129	6.75411e-06	0.000103554	112.73	1.16056	0.305949	3.7933	0.000148658	0.00402754
Col6a3	2269.92	1.55756	0.126957	12.2684	1.33866e-34	8.42867e-32	2428.38	1.23883	0.12416	9.9777	1.90835e-23	1.53555e-20
Rnf149	1295.19	0.816986	0.1106	7.38684	1.50362e-13	8.45297e-12	1218.75	0.376495	0.0949764	3.96409	7.36768e-05	0.00229339
Syngr2	3131.72	0.28953	0.0957618	3.02344	0.00249917	0.0171474	2982.43	0.204318	0.0619818	3.29642	0.00097925	0.0179488
Rpl29	6527.25	0.800074	0.102235	7.82583	5.04311e-15	3.40211e-13	6440.1	0.481505	0.0656205	7.33772	2.17271e-13	3.60468e-11
Cdk5r1	1118.85	-0.400303	0.123162	-3.25022	0.00115314	0.00904553	1302.55	-0.508202	0.161252	-3.1516	0.0016238	0.0264613
Prex2	401.951	-0.853777	0.222973	-3.82906	0.000128634	0.00139963	426.107	-0.757313	0.215681	-3.51127	0.000445979	0.0099269
C5ar1	749.976	0.824173	0.200376	4.11312	3.90339e-05	0.000481589	741.031	0.433741	0.132614	3.27071	0.00107278	0.0192897
Sorl1	2903.58	1.02181	0.129283	7.90371	2.70731e-15	1.90105e-13	2503.11	0.577342	0.104327	5.53395	3.13095e-08	2.20993e-06
Ogfr	774.565	0.644674	0.151818	4.24636	2.17273e-05	0.000287601	782.703	0.340789	0.0965831	3.52845	0.000417998	0.00947442
Upk1b	967.956	0.686881	0.133034	5.1632	2.42758e-07	5.18131e-06	1169.42	0.949598	0.139112	6.82612	8.72399e-12	1.07172e-09
Dtx3l	1898.97	0.655005	0.133436	4.90874	9.16625e-07	1.70415e-05	1852.1	0.386547	0.0808294	4.78225	1.73341e-06	8.58331e-05
Rps23	768.227	0.770383	0.206328	3.73379	0.000188623	0.00196195	728.56	0.652967	0.151885	4.2991	1.71494e-05	0.000641825
Zfpm1	1811.84	-0.306563	0.108802	-2.81764	0.00483783	0.0292515	1946.69	-0.302126	0.0975859	-3.096	0.0019615	0.0304109
Mmp12	266.726	4.54386	0.275976	16.4647	6.58078e-61	1.03587e-57	152.193	3.97462	0.351911	11.2944	1.39911e-29	2.81448e-26
Trex1	291.587	1.29092	0.26895	4.79987	1.58768e-06	2.81329e-05	262.405	0.586258	0.185772	3.15579	0.00160062	0.0262545
Arhgap15	199.26	1.55726	0.297062	5.2422	1.58675e-07	3.51373e-06	176.443	1.37349	0.307254	4.47023	7.81366e-06	0.000321986
Rpl36al	743.336	0.511753	0.109053	4.6927	2.69627e-06	4.50308e-05	733.066	0.392311	0.104051	3.77038	0.000162999	0.00435738
Tmsb4x	22040.3	0.558277	0.106536	5.24025	1.60357e-07	3.53876e-06	20214.5	0.321517	0.0751412	4.27884	1.87867e-05	0.000692487
Fzd4	644.797	-1.18352	0.235956	-5.01583	5.2805e-07	1.04879e-05	727.408	-0.636672	0.150343	-4.2348	2.28755e-05	0.000825414
Armcx4	90.7708	-2.5917	0.352511	-7.35211	1.95107e-13	1.0776e-11	69.6793	-1.21764	0.378572	-3.21639	0.00129812	0.0223521
Kcnk12	216.682	-0.860578	0.280867	-3.064	0.00218397	0.0153643	206.047	-0.763525	0.21545	-3.54386	0.000394312	0.00907819
Neto1	11.7008	-2.20795	0.74326	-2.97063	0.0029719	0.0197058	18.2896	-1.97603	0.525514	-3.76018	0.000169794	0.00453149
Lgals3	408.298	4.31699	0.991898	4.35226	1.34743e-05	0.000188392	231.162	2.4006	0.228236	10.5181	7.13206e-26	8.1983e-23
Lamtor4	642.04	0.468063	0.107597	4.35013	1.36058e-05	0.000189808	676.228	0.504842	0.144796	3.48658	0.000489247	0.0106398
Ftl1	11867.8	1.24835	0.105038	11.8847	1.42094e-32	7.66859e-30	10181.4	0.679947	0.088372	7.69415	1.42442e-14	3.05643e-12
Mb21d2	82.1235	1.51113	0.34805	4.34171	1.41376e-05	0.000196936	76.4119	1.58511	0.386528	4.1009	4.11549e-05	0.00136558
Cacna1c	91.3184	-1.17751	0.383082	-3.07378	0.00211364	0.0149523	122.137	-1.13908	0.234097	-4.86585	1.13964e-06	5.85952e-05
Mical3	1994.39	-0.776318	0.132788	-5.84629	5.0266e-09	1.43425e-07	1992.91	-0.679392	0.0923102	-7.35988	1.84073e-13	3.08571e-11
Lrrc3	4633.22	0.55164	0.0888307	6.21002	5.29786e-10	1.77431e-08	5159.82	0.270059	0.0826801	3.26632	0.00108956	0.0195259
Mtcl1	141.768	-2.72732	0.391953	-6.95828	3.44451e-12	1.55282e-10	114.836	-1.41511	0.38614	-3.66476	0.000247569	0.00614834
Rps10	2598.78	0.764087	0.122302	6.24753	4.16995e-10	1.41921e-08	2585.94	0.54761	0.0936515	5.84731	4.99584e-09	4.03374e-07
C130026I21Rik	110.497	2.09515	0.524341	3.99578	6.44803e-05	0.000758386	78.1762	2.02785	0.451926	4.48713	7.21879e-06	0.000303727
Nav2	6787.56	-0.524404	0.147625	-3.55228	0.000381913	0.00356245	6927.77	-0.344099	0.0906813	-3.7946	0.000147881	0.00402294
Map1b	997.686	-1.97326	0.183839	-10.7336	7.07775e-27	2.6214e-24	790.155	-0.967399	0.1678	-5.7652	8.15631e-09	6.25046e-07
Oas1a	318.986	2.41505	0.35755	6.75444	1.43385e-11	6.01866e-10	211.686	1.78445	0.281037	6.34952	2.15991e-10	2.25711e-08
Glis3	437.477	-1.24659	0.168275	-7.40806	1.28164e-13	7.26995e-12	453.377	-0.7617	0.139613	-5.45579	4.87547e-08	3.21561e-06
2700081O15Rik	343.71	-0.419897	0.158794	-2.64428	0.00818637	0.0442946	395.703	-0.480696	0.155818	-3.08498	0.00203566	0.0312296
Ptprt	62.8354	-1.66134	0.434302	-3.82532	0.000130605	0.001417	79.9736	-1.44132	0.305709	-4.71468	2.42096e-06	0.000114254
Slamf8	249.49	1.93273	0.211267	9.14827	5.7853e-20	8.34188e-18	194.869	0.983536	0.186885	5.26278	1.41891e-07	8.55223e-06
Gas5	846.926	0.383247	0.0973669	3.93612	8.28112e-05	0.000947438	867.019	0.54284	0.113834	4.76868	1.85437e-06	9.09829e-05
Eif3k	1099.09	0.561348	0.103945	5.40041	6.64879e-08	1.56986e-06	1011.36	0.4174	0.0986454	4.23131	2.32332e-05	0.000836447
Tanc2	19481	-0.305484	0.0963435	-3.17078	0.00152033	0.0113823	20918.3	-0.266715	0.0662688	-4.02475	5.70365e-05	0.00182483
Dusp7	3760.97	-0.345745	0.126358	-2.73623	0.00621482	0.0355517	4150.39	-0.345957	0.0910382	-3.80013	0.00014462	0.00395508
Iigp1	104.73	1.4917	0.412976	3.61207	0.000303765	0.00294247	108.229	1.27006	0.40596	3.12854	0.00175678	0.0281032
Slfn5	997.801	1.73206	0.338538	5.11627	3.1163e-07	6.54769e-06	762.441	0.875175	0.182047	4.80742	1.52891e-06	7.64124e-05
Smim10l2a	177.348	-0.995654	0.337417	-2.95081	0.00316941	0.0207944	158.573	-0.855202	0.194963	-4.38648	1.152e-05	0.000451074
Dsp	213.208	-3.06098	1.14677	-2.66922	0.00760285	0.0417593	179.756	-1.99396	0.630023	-3.1649	0.00155137	0.0256854
Tns1	6324.36	0.334962	0.0956643	3.50143	0.000462768	0.00420655	5923.48	0.2927	0.064573	4.53284	5.81948e-06	0.00025108
H2-Q5	117.226	2.10877	0.534007	3.94896	7.8492e-05	0.000902945	72.3784	2.20193	0.412248	5.34127	9.22997e-08	5.77969e-06
Unc80	118.093	-1.58885	0.386033	-4.11584	3.85779e-05	0.000477521	100.126	-1.18974	0.266822	-4.4589	8.23806e-06	0.000338202
Eef1d	1718.76	0.63786	0.109714	5.81386	6.10478e-09	1.72109e-07	1642.2	0.454082	0.085942	5.28358	1.26681e-07	7.6642e-06
H2-T22	553.439	1.05268	0.128368	8.20053	2.39335e-16	2.06429e-14	507.241	0.524956	0.12285	4.27313	1.92749e-05	0.000704981
AI504432	231.761	1.36842	0.257829	5.30745	1.11167e-07	2.52383e-06	184.463	0.915981	0.200329	4.57238	4.82224e-06	0.000213199
Cfl1	7297.7	0.381425	0.0854428	4.4641	8.04066e-06	0.000120444	7444.83	0.284344	0.0633783	4.48645	7.24201e-06	0.000303727
Lrguk	483.072	1.72619	0.207788	8.30745	9.77786e-17	9.14327e-15	336.895	1.63587	0.200732	8.14953	3.65348e-16	1.01371e-13
Actr3b	49.5693	2.88359	0.654135	4.40825	1.04211e-05	0.000151186	31.4385	1.87784	0.582835	3.22192	0.00127337	0.0220584
Adap1	508.109	1.39164	0.182739	7.61542	2.62844e-14	1.60675e-12	472.544	0.594446	0.168959	3.51829	0.00043434	0.00972786
Cebpb	1182.92	0.765974	0.204544	3.74478	0.000180552	0.0018884	1033.8	0.379887	0.109463	3.47046	0.000519576	0.0111313
Ptprn2	38.7175	-2.48935	0.592862	-4.19886	2.68258e-05	0.000346589	37.8412	-2.96981	0.459649	-6.46103	1.03991e-10	1.13845e-08
Fry	3740.84	-0.496565	0.104417	-4.7556	1.97854e-06	3.42867e-05	4066.69	-0.415047	0.0602285	-6.89121	5.53196e-12	7.1795e-10
Chd9	8701.86	-0.352087	0.0882621	-3.98911	6.63227e-05	0.000778117	9575.49	-0.310703	0.0747002	-4.15933	3.19183e-05	0.00109757
Capg	657.507	2.2925	0.185603	12.3516	4.77228e-35	3.21941e-32	468.217	1.50426	0.1791	8.39899	4.50348e-17	1.39374e-14
Pcbp2	3504.62	0.252527	0.0891882	2.8314	0.00463451	0.0281755	3339.45	0.26229	0.0626976	4.18342	2.87157e-05	0.001009
Glipr1	220.676	1.98107	0.229917	8.61645	6.90612e-18	7.58428e-16	149.562	1.14084	0.228771	4.98683	6.13795e-07	3.34841e-05
Gm7536	5237.09	0.826552	0.10046	8.2277	1.90846e-16	1.68452e-14	5041.98	0.661077	0.0697581	9.4767	2.62446e-21	1.40785e-18
Npm1	3039.4	0.801495	0.0993141	8.07031	7.01222e-16	5.4733e-14	2862.58	0.508997	0.0837704	6.0761	1.2314e-09	1.14541e-07
AB124611	161.409	1.98974	0.403053	4.93668	7.94641e-07	1.50211e-05	112.004	1.18345	0.274226	4.31561	1.59159e-05	0.000601256
Aak1	2304.03	-0.322849	0.106662	-3.02685	0.00247119	0.0169863	2235.35	-0.202185	0.0676189	-2.99007	0.0027891	0.0394836
Arhgap24	493.322	0.658317	0.165417	3.97974	6.899e-05	0.000805907	477.317	0.513181	0.137818	3.72361	0.000196395	0.00506505
Rpl38	987.751	0.982359	0.13385	7.33924	2.14809e-13	1.1761e-11	919.286	0.615755	0.103115	5.97156	2.34994e-09	2.06654e-07
Cep170	5268.88	-0.252043	0.0623085	-4.04507	5.23069e-05	0.000629717	5837.92	-0.227571	0.0764834	-2.97543	0.00292579	0.0409237
Gapdh	3836.66	0.524299	0.0871506	6.01601	1.78765e-09	5.49054e-08	3381.29	0.303204	0.0698492	4.34084	1.41942e-05	0.000542583
Rpl32	2920.22	0.998498	0.115144	8.67172	4.25623e-18	4.87248e-16	2776.34	0.728678	0.0734034	9.92703	3.17584e-23	2.32313e-20
Rpl36	2247.77	0.961037	0.107359	8.95158	3.50416e-19	4.69433e-17	2273.52	0.519832	0.131912	3.94074	8.12306e-05	0.00248054
Arhgap35	1442.42	-0.550667	0.117228	-4.69742	2.63473e-06	4.41592e-05	1462.38	-0.326597	0.0959519	-3.40376	0.000664659	0.013404
Syt17	32.7312	-2.66779	0.563184	-4.73698	2.16922e-06	3.70263e-05	24.0755	-1.89228	0.618329	-3.06031	0.00221108	0.0331004
Rpl23a	5334.33	1.04463	0.138953	7.51788	5.56719e-14	3.25569e-12	5273	0.791091	0.110346	7.1692	7.54369e-13	1.16731e-10
Rpl30	2785.46	0.755658	0.0908313	8.31936	8.84415e-17	8.39483e-15	2751.41	0.722577	0.0849507	8.50585	1.80275e-17	5.80234e-15
Rpl28-ps1	1901.03	0.85958	0.117172	7.33607	2.1996e-13	1.20082e-11	1744.21	0.532233	0.103876	5.12373	2.99553e-07	1.74033e-05
Eif4b	4309.77	0.523172	0.0876069	5.97181	2.34639e-09	7.02392e-08	4094.24	0.375694	0.0585978	6.41141	1.44181e-10	1.54687e-08
Fcer1g	5493.26	0.7044	0.129057	5.45806	4.81375e-08	1.16573e-06	5157.89	0.402891	0.0714785	5.63654	1.73505e-08	1.25775e-06
Nap1l1	1890.38	0.531153	0.0789647	6.72646	1.73843e-11	7.24882e-10	1658.12	0.416851	0.0945494	4.40882	1.03937e-05	0.000412883
Pirb	899.352	1.39808	0.222995	6.26956	3.6208e-10	1.24126e-08	683.331	0.961618	0.157625	6.10066	1.05634e-09	9.9413e-08
Rps27a-ps2	1444.31	0.779464	0.178914	4.35665	1.3207e-05	0.000185195	1475.32	0.793916	0.132777	5.97932	2.24077e-09	1.99231e-07
Rpl18	2666.79	0.782852	0.0946328	8.27252	1.31155e-16	1.20261e-14	2592.12	0.483133	0.0752578	6.4197	1.36539e-10	1.47471e-08
Fcgr4	210.105	1.36527	0.284592	4.79727	1.60844e-06	2.84741e-05	142.213	0.794793	0.233251	3.40746	0.000655714	0.0132735
Ddn	210.285	-0.67916	0.225528	-3.01142	0.00260026	0.0177059	312.935	-0.582057	0.195468	-2.97776	0.00290364	0.040704
Rpl11	1632.64	0.664452	0.13239	5.01888	5.19724e-07	1.03337e-05	1587.69	0.535612	0.120718	4.43687	9.12753e-06	0.000367223
Csf2ra	2092.11	0.88923	0.112343	7.9153	2.46661e-15	1.75157e-13	1733.77	0.412541	0.108258	3.81073	0.000138559	0.00379868
Ptk2b	4186.71	0.408896	0.0610358	6.69927	2.09459e-11	8.58236e-10	3929.86	0.193008	0.0510374	3.7817	0.000155761	0.00419173
Fcgr3	9754.82	0.537992	0.108402	4.96293	6.94386e-07	1.3316e-05	10155.9	0.245676	0.057616	4.26402	2.0078e-05	0.000732688
Rpl3	7563.84	0.699983	0.0999323	7.00458	2.47733e-12	1.13578e-10	7610.99	0.565439	0.056759	9.9621	2.23291e-23	1.71115e-20
Tpt1	4581.7	0.73102	0.109111	6.69976	2.08767e-11	8.58236e-10	4641.74	0.540962	0.0921341	5.87146	4.31964e-09	3.52873e-07
Gm10076	747.511	0.476963	0.153549	3.10627	0.00189467	0.0136597	743.791	0.601663	0.168287	3.57523	0.000349924	0.00819698
Gtf2i	4511.65	-0.293574	0.0733741	-4.00106	6.30606e-05	0.000743076	4649.89	-0.174928	0.0572952	-3.0531	0.00226493	0.033716
Rps16-ps2	1238.29	0.750671	0.15165	4.95003	7.42025e-07	1.41291e-05	1071.94	0.742813	0.114721	6.47498	9.48269e-11	1.05976e-08
Tor3a	1429.42	0.851112	0.139665	6.09397	1.10144e-09	3.49665e-08	1312.75	0.338488	0.0764791	4.42589	9.60434e-06	0.000385443
H2-Q7	528.236	2.62446	0.275892	9.51266	1.85855e-21	3.44177e-19	289.832	1.64594	0.276276	5.95759	2.55989e-09	2.23893e-07
Rpl35a	2413.86	0.739536	0.130723	5.65726	1.53812e-08	4.02996e-07	2423.03	0.590374	0.098504	5.9934	2.05495e-09	1.8475e-07
Nsa2	1806.08	0.712659	0.118268	6.0258	1.68273e-09	5.18518e-08	1800.62	0.469419	0.115867	4.05135	5.09233e-05	0.0016423
B2m	19827.4	1.39183	0.126135	11.0345	2.60624e-28	1.09399e-25	17088.9	0.766353	0.081431	9.41107	4.9109e-21	2.54939e-18
Rpl26	7272.87	0.93304	0.114385	8.15703	3.43374e-16	2.81583e-14	7201.71	0.616295	0.0769768	8.00625	1.18263e-15	3.06969e-13
Fnip2	2362.36	0.575035	0.105954	5.42723	5.7236e-08	1.36783e-06	2125.25	0.308211	0.0624796	4.93299	8.09821e-07	4.28699e-05
H2-K1	6636.69	1.90649	0.220998	8.62672	6.31388e-18	7.07873e-16	4810.06	0.980327	0.0975638	10.0481	9.36883e-24	8.37626e-21
Slc38a10	4785.53	0.652864	0.071689	9.1069	8.47712e-20	1.20394e-17	4369.25	0.240775	0.0812278	2.96419	0.00303479	0.0419753
Naca	2087.75	0.575057	0.113679	5.05859	4.22363e-07	8.62488e-06	2012.04	0.334588	0.0869041	3.85008	0.00011808	0.00332214
Rps7	1109.89	0.885866	0.223718	3.95975	7.50293e-05	0.000868399	1027.49	0.574683	0.143142	4.01477	5.95033e-05	0.00189173
Pclo	265.433	-2.0742	0.212625	-9.75522	1.75223e-22	3.52105e-20	190.995	-1.15071	0.279124	-4.12258	3.74659e-05	0.00126138
Kalrn	391.453	-1.55521	0.270394	-5.75162	8.83938e-09	2.41282e-07	334.649	-0.544199	0.149808	-3.63264	0.000280531	0.00678885
Rps17	4942.17	0.807389	0.124042	6.50898	7.5665e-11	2.87573e-09	4605.88	0.515699	0.0890103	5.7937	6.88528e-09	5.37888e-07
Slc25a3	2001.01	0.308191	0.106864	2.88395	0.00392724	0.0246778	1901.37	0.279452	0.0827085	3.37876	0.000728142	0.0143779
Rps12	1159.54	0.626234	0.167978	3.72808	0.000192944	0.00199525	1186.84	0.788643	0.144196	5.46926	4.51921e-08	3.05579e-06
Rpl34	3627.37	0.902295	0.12341	7.31133	2.64508e-13	1.41538e-11	3412.36	0.579614	0.11646	4.97696	6.45913e-07	3.49989e-05
Lmtk3	107.829	-2.00705	0.360705	-5.56425	2.63279e-08	6.64849e-07	90.3787	-0.922792	0.286621	-3.21956	0.00128388	0.022169
Rpl17	3520.09	0.812754	0.11401	7.12879	1.01256e-12	5.03323e-11	3447.25	0.750702	0.102563	7.31945	2.48995e-13	4.00708e-11
Ifit3b	125.401	2.40391	0.36887	6.51696	7.17487e-11	2.74344e-09	121.294	1.60225	0.408293	3.92427	8.69921e-05	0.00259733
Tlr12	630.672	0.933428	0.156266	5.97332	2.32468e-09	6.96998e-08	595.861	0.652383	0.131195	4.97264	6.60487e-07	3.55492e-05
Cnr2	362.222	0.949993	0.234504	4.05108	5.09827e-05	0.000616117	368.155	0.542965	0.151101	3.59339	0.000326409	0.00774763
Tubb4a	104.696	-1.14933	0.238849	-4.81194	1.49473e-06	2.6661e-05	99.2477	-1.09916	0.292694	-3.75533	0.000173117	0.0045973
Rpl7a	2901.87	0.518821	0.150591	3.44523	0.000570579	0.0050152	2737.11	0.683473	0.0864574	7.90532	2.67241e-15	6.23291e-13
Gm10123	3195.48	0.384581	0.124153	3.09764	0.00195068	0.0139926	3136.26	0.351313	0.0789883	4.44766	8.68101e-06	0.00035368
Rpl35	1239.58	0.629019	0.145315	4.32866	1.50021e-05	0.000207145	1122.35	0.461946	0.138947	3.32461	0.000885424	0.0167637
Gm10125	78.6019	-1.60894	0.483521	-3.32754	0.000876151	0.00716434	102.621	-1.14065	0.322045	-3.54189	0.000397278	0.0091204
Cd300lb	95.0598	2.79129	0.587649	4.74993	2.03485e-06	3.51659e-05	64.9386	1.8363	0.525533	3.49417	0.000475535	0.0103978
Ldha	1520.56	0.776065	0.130999	5.92421	3.13798e-09	9.18967e-08	1365.43	0.407024	0.100449	4.05204	5.07736e-05	0.00164076
Gpr84	690.851	1.31436	0.148069	8.87666	6.88968e-19	8.97512e-17	632.211	0.620721	0.166802	3.7213	0.000198199	0.0050871
Gm8995	3571.57	0.614237	0.144465	4.25181	2.12045e-05	0.000282065	3407.16	0.287456	0.0801162	3.58798	0.000333244	0.00787502
Bcl9l	4075.69	-0.473417	0.0973122	-4.86492	1.14501e-06	2.08765e-05	4456.93	-0.335766	0.0710325	-4.72693	2.27936e-06	0.000108526
Rps15	3078.86	0.842107	0.105183	8.0061	1.18404e-15	8.84009e-14	2919.03	0.534575	0.0857405	6.2348	4.5235e-10	4.60739e-08
Eno1	5304.28	0.342693	0.0961848	3.56286	0.000366829	0.00344044	4505.12	0.333462	0.113945	2.92651	0.00342785	0.0463177
Gm10132	4499.02	0.94162	0.113956	8.26304	1.42014e-16	1.29589e-14	4369.4	0.552288	0.0959933	5.7534	8.74643e-09	6.67091e-07
Alms1	441.894	-0.573074	0.203964	-2.80969	0.00495893	0.0298215	377.552	-0.427281	0.132014	-3.23663	0.00120949	0.0212492
Gpx1	2157.17	0.637287	0.141518	4.50322	6.69316e-06	0.000102786	1645.14	0.460973	0.0891515	5.17067	2.33256e-07	1.37e-05
Uqcrh	566.602	0.531444	0.148242	3.58498	0.000337104	0.00320784	545.224	0.548821	0.140785	3.89828	9.68764e-05	0.00285423
Klk8	928.381	0.968325	0.125551	7.71258	1.23295e-14	7.81514e-13	997.252	0.94271	0.13534	6.96551	3.27222e-12	4.4252e-10
Ipcef1	429.466	1.11188	0.221314	5.02402	5.0602e-07	1.01038e-05	396.081	0.602782	0.144881	4.16053	3.17509e-05	0.00109415
Cadm2	171.607	-2.65415	0.453905	-5.84737	4.99399e-09	1.4271e-07	121.199	-1.3313	0.402332	-3.30896	0.000936427	0.0174492
Hvcn1	3790.63	0.871636	0.103701	8.40529	4.26788e-17	4.2654e-15	3768.35	0.350629	0.0676503	5.18297	2.18383e-07	1.29684e-05
Rpl19-ps1	281.179	0.927661	0.260203	3.56515	0.000363648	0.00341718	254.844	0.68837	0.19334	3.56041	0.000370278	0.00857392
mt-Nd2	17262.9	-0.659096	0.205922	-3.20071	0.00137089	0.0104625	15253.5	-0.251555	0.084876	-2.9638	0.00303869	0.0419757
mt-Nd5	47307.3	-0.665325	0.237761	-2.79829	0.00513738	0.0306894	42385.2	-0.305035	0.0926068	-3.29388	0.000988159	0.0180505
Kndc1	49.7375	-1.96742	0.524894	-3.74822	0.000178097	0.00186375	46.8174	-1.80346	0.365543	-4.93364	8.07094e-07	4.28665e-05
Anks6	667.187	-0.581149	0.137339	-4.23149	2.32146e-05	0.000306002	765.21	-0.549006	0.104556	-5.25082	1.51423e-07	9.09272e-06
Gm12918	3434.98	0.977715	0.111285	8.78568	1.55417e-18	1.88184e-16	2969.73	0.364708	0.0972695	3.74946	0.000177215	0.00467529
Nrxn3	26.8552	-2.6927	0.539388	-4.99213	5.97157e-07	1.17131e-05	30.8914	-2.04658	0.609282	-3.35901	0.000782234	0.0152035
Gm10175	360.153	0.726317	0.179633	4.04333	5.26977e-05	0.000633363	342.388	0.695541	0.179268	3.87989	0.000104504	0.00300856
H2-T23	2113.09	1.06794	0.150906	7.07684	1.47481e-12	6.98188e-11	1917.45	0.537415	0.0875255	6.1401	8.24707e-10	7.9e-08
Rplp0	8799.16	0.972814	0.0931815	10.44	1.6282e-25	5.12585e-23	8557.88	0.55242	0.0789222	6.99955	2.56778e-12	3.56236e-10
Rps28	1464.79	1.13605	0.125059	9.08407	1.04588e-19	1.45261e-17	1408.57	0.771857	0.103583	7.45159	9.22197e-14	1.64899e-11
Rpl31-ps8	1979.32	0.676296	0.0966146	6.99993	2.56087e-12	1.17124e-10	1902.3	0.471427	0.114226	4.12712	3.67329e-05	0.0012419
Sptbn2	351.439	-1.6591	0.209368	-7.92433	2.29384e-15	1.63503e-13	427.553	-1.28923	0.228351	-5.64585	1.64367e-08	1.20783e-06
Afdn	1092.74	0.896171	0.177729	5.04236	4.59825e-07	9.31935e-06	1121.24	1.1097	0.132089	8.40116	4.42103e-17	1.39374e-14
Cst7	943.264	4.89663	0.356412	13.7387	5.95663e-43	5.62574e-40	368.916	3.0953	0.422329	7.32913	2.3166e-13	3.80418e-11
Phf11d	368.055	1.05583	0.221386	4.76919	1.84967e-06	3.22607e-05	328.529	0.708205	0.183039	3.86915	0.000109214	0.00311628
Celsr2	246.066	-1.96171	0.208367	-9.41468	4.74534e-21	8.00311e-19	186.178	-0.865191	0.289558	-2.98797	0.00280833	0.0396095
Cry2	336.841	-0.945858	0.232883	-4.06152	4.87533e-05	0.000593365	341.168	-0.588118	0.175353	-3.3539	0.000796807	0.0153938
Il3ra	102.015	2.33593	0.566644	4.12239	3.74963e-05	0.000465353	83.7312	1.30115	0.293151	4.4385	9.05898e-06	0.000365379
Cgn	117.875	-3.29496	0.449256	-7.33425	2.22974e-13	1.21376e-11	90.9916	-1.52969	0.43938	-3.48148	0.000498656	0.0107572
Lyz2	11855.9	2.19674	0.144877	15.1627	6.24111e-52	7.36802e-49	7753.07	1.24257	0.226363	5.48929	4.03548e-08	2.75182e-06
Ank3	165.347	-1.56707	0.306908	-5.10601	3.29036e-07	6.87518e-06	150.592	-0.65111	0.212472	-3.06445	0.00218074	0.0327987
Gm10275	4192.61	1.00205	0.117508	8.52752	1.49515e-17	1.57776e-15	4143.91	0.756532	0.084429	8.96057	3.23008e-19	1.36794e-16
Msi2	1507.99	-0.829179	0.10316	-8.03781	9.14602e-16	6.93812e-14	1430.06	-0.285618	0.0725762	-3.93542	8.30496e-05	0.00251698
Rps13-ps2	810.658	0.983395	0.254334	3.86655	0.000110385	0.00122362	840.043	0.94863	0.125615	7.5519	4.28968e-14	8.31733e-12
Sp140	673.64	0.541894	0.196959	2.7513	0.00593585	0.0342672	585.351	0.455763	0.119941	3.7999	0.000144755	0.00395508
Rnf213	9827.61	0.935692	0.243221	3.84708	0.000119532	0.00131117	8664.68	0.502447	0.0690685	7.27463	3.47377e-13	5.53499e-11
Gm10288	1525.25	0.688191	0.117057	5.87913	4.12423e-09	1.18935e-07	1411.59	0.647892	0.141336	4.58407	4.56006e-06	0.000202721
Zfp827	479.371	-0.648407	0.145972	-4.44199	8.91291e-06	0.000132148	519.245	-0.844153	0.118695	-7.11193	1.14429e-12	1.68945e-10
Treml2	467.398	1.30753	0.163727	7.98605	1.39331e-15	1.03615e-13	461.633	1.062	0.144982	7.32506	2.388e-13	3.88182e-11
Rpl23	2854.51	0.977742	0.139466	7.01061	2.3728e-12	1.09853e-10	2687.43	0.68079	0.099959	6.81069	9.71319e-12	1.1842e-09
Cfap44	226.684	-5.34936	0.627221	-8.52868	1.48025e-17	1.57285e-15	110.631	-2.31417	0.55529	-4.16749	3.07966e-05	0.00107043
Eef1g	2226.74	0.609199	0.0995119	6.12188	9.24792e-10	2.98605e-08	1984.46	0.498141	0.105142	4.73779	2.16063e-06	0.000104105
Csf2rb2	1705.02	0.659064	0.0952616	6.91846	4.56577e-12	2.03884e-10	1616.76	0.258816	0.0779472	3.3204	0.000898875	0.0169386
Ppia	3228.56	0.369476	0.119316	3.09662	0.0019574	0.0140263	3082.17	0.257483	0.0757546	3.39891	0.000676555	0.013542
Slfn2	729.543	2.15062	0.253984	8.46754	2.50622e-17	2.55892e-15	534.121	1.21526	0.204643	5.93844	2.87751e-09	2.45015e-07
Rpl37rt	1352.09	0.898537	0.157888	5.69097	1.26322e-08	3.37496e-07	1416.9	0.749383	0.108899	6.88147	5.92368e-12	7.56695e-10
Ahnak2	399.828	4.70382	0.793612	5.9271	3.08333e-09	9.05769e-08	209.582	3.18041	0.988849	3.21628	0.00129865	0.0223521
Gm10443	1470.87	1.04717	0.161636	6.47854	9.26162e-11	3.48492e-09	1421.65	0.716698	0.0872991	8.20968	2.21779e-16	6.37338e-14
H2-Q6	536.328	2.9393	0.479147	6.13444	8.54598e-10	2.7784e-08	324.026	2.28786	0.580155	3.94353	8.0291e-05	0.0024706
H2-D1	12442.8	2.13278	0.2224	9.58981	8.82468e-22	1.68373e-19	9023.57	1.22241	0.162016	7.54498	4.52341e-14	8.56414e-12
C4b	1573.27	2.29305	0.543084	4.22229	2.41836e-05	0.000317005	1105.59	1.2191	0.193804	6.29039	3.16672e-10	3.28787e-08
Ifi204	984.104	2.81881	0.380686	7.40456	1.31588e-13	7.44181e-12	722.876	1.48511	0.217436	6.83007	8.48708e-12	1.05064e-09
Ifi207	648.048	1.75279	0.267728	6.54691	5.87391e-11	2.28297e-09	437.437	0.845352	0.239141	3.53495	0.000407856	0.00932333
Ifi213	254.905	1.15666	0.292101	3.9598	7.50127e-05	0.000868399	193.99	1.08309	0.364186	2.974	0.00293948	0.0410278
Gm4951	128.051	1.60815	0.419269	3.83561	0.000125253	0.00136678	90.4055	1.65796	0.420558	3.94229	8.07077e-05	0.00247396
Pcdhb22	171.49	1.48755	0.240936	6.17405	6.65638e-10	2.20583e-08	159.684	1.24988	0.231296	5.40379	6.5246e-08	4.23389e-06
Rpl27-ps3	961.276	0.91012	0.124195	7.32818	2.33293e-13	1.26266e-11	898.769	0.617522	0.17487	3.53133	0.000413482	0.00941183
Hspe1	367.488	0.505039	0.154582	3.26713	0.00108645	0.00859382	336.665	0.510911	0.164069	3.114	0.00184568	0.0292116
Rpl31	522.476	0.722502	0.166802	4.33149	1.48101e-05	0.000204794	502.918	0.949368	0.174385	5.4441	5.20692e-08	3.4202e-06
Rpl13a	9405.06	0.8086	0.103448	7.81647	5.43271e-15	3.6519e-13	9416.88	0.567116	0.088732	6.39133	1.64448e-10	1.74109e-08
Nlrc5	885.773	2.16525	0.189815	11.4072	3.85082e-30	1.7741e-27	586.75	1.25809	0.194033	6.48391	8.93732e-11	1.00579e-08
Peak1	3108.36	-0.33977	0.0963204	-3.52749	0.000419515	0.00385982	3221.17	-0.390931	0.0891497	-4.3851	1.15931e-05	0.000452756
Mafb	11379.3	0.383887	0.0985406	3.89572	9.79083e-05	0.0011028	11507.8	0.277463	0.066608	4.16562	3.10512e-05	0.00107551
Gm4149	1018.84	0.789568	0.182285	4.3315	1.48099e-05	0.000204794	875.587	0.970201	0.116287	8.34317	7.23281e-17	2.19618e-14
Gas2l3	364.014	1.93826	0.140281	13.817	2.01406e-43	2.00229e-40	222.395	1.22317	0.180154	6.7896	1.12443e-11	1.36056e-09
Serf2	2065.63	0.250007	0.0875038	2.8571	0.00427527	0.0263735	1930.83	0.322697	0.0790169	4.0839	4.42863e-05	0.00145449
Sptbn5	268.034	-0.75608	0.201404	-3.75404	0.000174006	0.00182499	358.977	-0.801034	0.209019	-3.83235	0.000126924	0.00352778
Ccdc162	400.532	-1.83448	0.220916	-8.30395	1.00706e-16	9.37058e-15	436.945	-0.519648	0.173794	-2.99002	0.00278959	0.0394836
Wipf1	3673.48	0.437965	0.101704	4.30628	1.66024e-05	0.000227249	3593.57	0.299187	0.0694756	4.30636	1.65964e-05	0.000624032
Ly6a	170.851	1.47595	0.255448	5.77789	7.56439e-09	2.11054e-07	159.461	0.883619	0.296953	2.97562	0.00292398	0.0409237
Selenot	2569.94	0.267228	0.0956621	2.79345	0.00521486	0.0309946	2509.69	0.213798	0.0617653	3.46145	0.000537272	0.0114521
Sox4	2048.78	-0.526876	0.155577	-3.3866	0.000707634	0.00600202	2358.03	-0.345084	0.117602	-2.93434	0.00334256	0.0453557
Selenoh	100.912	1.07662	0.325095	3.3117	0.000927317	0.00751119	75.3725	1.32541	0.385059	3.4421	0.000577209	0.0119704
Ass1	258.876	4.44458	0.776525	5.72368	1.0424e-08	2.81285e-07	97.6485	2.43938	0.789914	3.08816	0.00201402	0.0309689
Gm2000	2655.06	0.866324	0.125893	6.88143	5.92547e-12	2.60294e-10	2551.2	0.583961	0.126383	4.62055	3.82732e-06	0.00017462
Nrarp	176.42	-1.7414	0.290411	-5.99635	2.01804e-09	6.11859e-08	179.988	-0.770975	0.22926	-3.36288	0.000771331	0.0150279
Ccdc24	45.8244	-4.33411	0.635316	-6.82198	8.97972e-12	3.85495e-10	34.96	-2.15024	0.735484	-2.92357	0.00346038	0.0466007
Eif5a	1941.37	0.378034	0.109995	3.43684	0.000588545	0.00513963	1766.55	0.217762	0.0744788	2.92381	0.00345775	0.0466007
Igtp	655.166	0.631733	0.139517	4.52801	5.95423e-06	9.23394e-05	665.761	0.358634	0.115112	3.11552	0.00183621	0.0291709
Tgtp2	240.15	1.51741	0.413724	3.66768	0.000244759	0.00244487	186.682	1.21328	0.311407	3.89612	9.77444e-05	0.00286126
Naip2	2349.54	0.789847	0.108958	7.24908	4.19608e-13	2.20779e-11	2369.31	0.284842	0.0734537	3.87785	0.000105385	0.00302311
Ifi27l2a	241.496	2.69939	0.586585	4.60187	4.18706e-06	6.70248e-05	123.349	1.4031	0.446083	3.14538	0.00165872	0.0269633
Psme2	637.033	0.766968	0.174517	4.3948	1.10873e-05	0.000159382	692.466	0.476657	0.144092	3.308	0.000939646	0.0174619
Clec7a	2103.78	3.70898	0.161927	22.9052	4.12516e-116	2.59734e-112	1228.43	2.50263	0.26346	9.4991	2.11709e-21	1.17484e-18
Rpl36a	405.27	1.11801	0.204716	5.46124	4.72821e-08	1.14943e-06	444.374	1.08385	0.23814	4.55131	5.33129e-06	0.000232511
Rab7	3310.55	0.393211	0.107124	3.67062	0.000241958	0.00241817	3372.14	0.221205	0.0660053	3.35132	0.000804273	0.0155008
Nhsl2	1454.83	-0.786993	0.0999114	-7.87691	3.35587e-15	2.33048e-13	1396.38	-0.390309	0.106689	-3.6584	0.000253795	0.00625632
Tmsb10	513.787	1.02614	0.171774	5.97377	2.31838e-09	6.96215e-08	423.365	0.918326	0.118504	7.74933	9.2382e-15	2.00906e-12
H2-DMb1	868.943	0.611234	0.142371	4.29324	1.76085e-05	0.000239804	879.548	0.292936	0.093683	3.12688	0.00176671	0.0282341
Rbpj-ps3	340.561	0.700991	0.263394	2.66138	0.00778214	0.0425338	331.957	0.789931	0.196774	4.0144	5.95977e-05	0.00189173
Rpl39	1567.02	0.945872	0.125506	7.53648	4.82836e-14	2.85009e-12	1541.91	0.767972	0.1116	6.88145	5.92453e-12	7.56695e-10
Rpl10-ps1	2321.17	0.95714	0.154382	6.19981	5.65302e-10	1.88657e-08	2383.32	0.699406	0.155515	4.49735	6.88055e-06	0.000290912
Rpl19-ps11	2608.5	0.822402	0.118577	6.93556	4.04602e-12	1.81533e-10	2237.33	0.670438	0.219012	3.06119	0.0022046	0.0330649
Rps6-ps4	7407.64	0.948201	0.119165	7.95703	1.76225e-15	1.30028e-13	7085.92	0.64597	0.0746296	8.65568	4.90002e-18	1.71426e-15
Gm11518	961.276	0.91012	0.124195	7.32818	2.33293e-13	1.26266e-11	898.769	0.617522	0.17487	3.53133	0.000413482	0.00941183
Gm15753	27.0817	3.0929	0.710508	4.35308	1.3424e-05	0.000187826	26.0487	2.13444	0.513554	4.15621	3.23575e-05	0.00110793
Gm6136	2075.69	0.79112	0.096272	8.21754	2.07714e-16	1.80807e-14	1879.61	0.597294	0.0859814	6.94678	3.73714e-12	5.00757e-10
Gm12422	57.0367	-1.4693	0.547609	-2.68312	0.00729391	0.040415	61.0722	-1.03369	0.332535	-3.10851	0.00188032	0.0295208
Tpt1-ps3	10765.8	0.797155	0.111993	7.11787	1.0961e-12	5.37771e-11	10683.7	0.576076	0.0805191	7.15452	8.39662e-13	1.27478e-10
Rpl10a-ps1	2129.69	1.02102	0.111516	9.15581	5.39495e-20	7.90912e-18	1900.59	0.459714	0.12501	3.67741	0.000235615	0.00587868
Ccdc85c	683.967	-0.596291	0.127212	-4.68738	2.76732e-06	4.60545e-05	720.367	-0.311365	0.107521	-2.89584	0.00378144	0.0498809
Trp53cor1	239.461	-0.715623	0.220004	-3.25277	0.00114286	0.00897985	284.67	-0.725606	0.191756	-3.784	0.000154327	0.0041671
Gm13293	149.787	-1.07742	0.325584	-3.3092	0.000935634	0.00757206	176.873	-1.28632	0.235572	-5.46041	4.75029e-08	3.17205e-06
Wipf3	228.551	-2.48309	0.340909	-7.28372	3.24748e-13	1.71345e-11	159.726	-1.41512	0.378265	-3.74109	0.000183228	0.00477906
Gm13391	42.6434	3.42109	0.722557	4.7347	2.19374e-06	3.73648e-05	23.2784	4.34479	0.705287	6.16031	7.26037e-10	7.12446e-08
Gm15500	8947.75	0.829765	0.0991512	8.36868	5.82669e-17	5.61533e-15	8891.45	0.608209	0.0875659	6.94573	3.76509e-12	5.00757e-10
Plxna4os2	86.5001	-1.25684	0.456674	-2.75215	0.00592052	0.034231	115.174	-1.34413	0.283384	-4.74315	2.10423e-06	0.000101692
Gm15501	1351.97	0.765584	0.192495	3.97717	6.97403e-05	0.000813163	1286.28	0.473911	0.162694	2.91289	0.00358103	0.047775
Scarna13	540.458	0.66594	0.181787	3.66331	0.000248979	0.00248047	511.609	0.693453	0.176829	3.92161	8.79595e-05	0.00261651
Gm22009	1749.74	0.87315	0.297857	2.93144	0.00337392	0.0218495	2017.88	1.08889	0.121476	8.96384	3.13561e-19	1.36382e-16
Cbx6	716.079	-0.541234	0.186497	-2.9021	0.00370665	0.02358	703.624	-0.350552	0.110006	-3.18667	0.0014392	0.024051
Gm16118	80.3156	1.25223	0.348985	3.58821	0.000332958	0.00318121	108.844	1.55521	0.390583	3.98176	6.84071e-05	0.00214595
Rasgef1b	637.806	0.950326	0.173011	5.49286	3.95473e-08	9.76481e-07	592.946	0.50845	0.12946	3.92745	8.58498e-05	0.00256835
A530032D15Rik	70.2143	1.23805	0.464036	2.668	0.00763044	0.0418743	63.4827	1.61739	0.461845	3.50202	0.000461744	0.0102072
Bcl2a1b	748.012	1.15998	0.207322	5.59509	2.20513e-08	5.65166e-07	694.169	0.666599	0.111136	5.99803	1.99722e-09	1.80569e-07
Uba52	6594.87	0.876171	0.0995156	8.80436	1.31606e-18	1.61422e-16	6417.64	0.684809	0.0785145	8.72207	2.73164e-18	9.99097e-16
Mir99ahg	855.54	-0.680677	0.196961	-3.45589	0.000548473	0.00484797	810.905	-0.413755	0.141599	-2.92203	0.00347761	0.0467546
Rps27	2300.93	0.923085	0.138152	6.68167	2.36227e-11	9.59591e-10	2257.35	0.62687	0.092733	6.75994	1.38052e-11	1.64568e-09
Rps13	927.61	0.830707	0.134738	6.16533	7.03368e-10	2.32271e-08	882.228	0.627133	0.124027	5.05642	4.27201e-07	2.41226e-05
Eid1	1057.11	0.45001	0.120727	3.72749	0.000193395	0.00199838	1101.28	0.43931	0.0740062	5.93612	2.91839e-09	2.47187e-07
Phf11b	223.66	1.80017	0.270484	6.65535	2.82629e-11	1.14317e-09	194.534	0.989456	0.278219	3.55639	0.000375992	0.00868127
Rpph1	40468.5	0.810441	0.225327	3.59673	0.000322239	0.00310119	42218.8	0.374992	0.103171	3.63466	0.00027835	0.00677243
Rpl41	2905.59	0.704493	0.102998	6.83986	7.9271e-12	3.44218e-10	2494.58	0.54497	0.124057	4.39291	1.11843e-05	0.000440071
Gm8159	158.789	-1.3105	0.439647	-2.98079	0.00287508	0.0191555	219.236	-0.945543	0.194929	-4.85071	1.23019e-06	6.28492e-05
Gm38394	3491.6	-0.354613	0.122011	-2.90641	0.00365603	0.0233149	3540.61	-0.257629	0.0879513	-2.92922	0.00339813	0.0459547
Rnaset2b	7539.52	0.381972	0.0972919	3.92604	8.63565e-05	0.000984423	7951.45	0.184637	0.0601556	3.06933	0.00214541	0.0324494
Rnaset2a	1163.22	0.458863	0.107595	4.26472	2.0015e-05	0.00026794	1178.94	0.257466	0.0883407	2.91446	0.00356303	0.0477434
Vkorc1	476.702	0.823332	0.203974	4.03646	5.42634e-05	0.000648723	462.529	0.544907	0.146319	3.72409	0.000196022	0.00506354
Gm47512	65.8206	-2.52169	0.451416	-5.58617	2.32138e-08	5.90155e-07	28.3055	-1.97314	0.677347	-2.91303	0.00357935	0.047775
C920009B18Rik	95.3067	2.32281	0.345282	6.72728	1.72861e-11	7.22385e-10	63.542	1.05899	0.357354	2.96341	0.00304247	0.0419918
AU020206	4076.61	0.980832	0.100152	9.79347	1.20097e-22	2.46577e-20	3948.6	0.405697	0.0763162	5.31601	1.06068e-07	6.59055e-06
Miat	48.5172	-1.66721	0.61131	-2.72728	0.00638592	0.0363434	58.674	-1.80692	0.416638	-4.33692	1.44492e-05	0.000551019
Rps23-ps1	9414.91	0.941918	0.112259	8.3906	4.83649e-17	4.75814e-15	9433.68	0.588939	0.0780452	7.54612	4.48409e-14	8.56414e-12
Eif4a-ps4	2833.24	0.7116	0.143918	4.94448	7.63467e-07	1.44966e-05	2899.92	0.319727	0.0704616	4.53761	5.68955e-06	0.000246797
Gm28635	1501.51	-0.33702	0.125846	-2.67804	0.00740545	0.0409155	1668.83	-0.298985	0.0964638	-3.09945	0.00193878	0.0302424
Gm38346	284.206	-0.638035	0.238339	-2.677	0.00742845	0.0409921	327.412	-0.936477	0.185624	-5.04503	4.53442e-07	2.55148e-05
Gm37465	176.182	-1.30587	0.261766	-4.98868	6.07929e-07	1.18505e-05	197.764	-1.18457	0.332457	-3.56308	0.00036653	0.00851165
Pcdhgb2	698.298	0.520168	0.131954	3.94203	8.07948e-05	0.00092549	766.962	0.56551	0.166998	3.38632	0.00070836	0.0140736
Gm37851	136.176	-1.109	0.355268	-3.1216	0.00179873	0.0130527	178.476	-1.25923	0.312071	-4.03509	5.45824e-05	0.00174979
Gm37613	308.343	-1.18954	0.33568	-3.54367	0.000394596	0.00365727	303.96	-0.890843	0.292707	-3.04346	0.00233874	0.0344981
Gm38042	534.372	-1.11442	0.244697	-4.55428	5.25648e-06	8.20911e-05	525.665	-0.70809	0.20077	-3.52688	0.000420493	0.0095042
Gbp6	185.487	2.32247	0.297634	7.80312	6.03955e-15	3.98885e-13	120.163	1.53178	0.423187	3.61963	0.000295029	0.00710765
Rpl36a-ps2	1542.06	0.929479	0.11718	7.93207	2.15527e-15	1.54795e-13	1504.67	0.767826	0.0784928	9.78212	1.34364e-22	9.00967e-20
H2bc18	100.76	0.897362	0.313157	2.86554	0.00416302	0.0258819	88.7574	1.19139	0.317583	3.75144	0.000175821	0.00465377
Gm9794	1297.38	1.12792	0.168505	6.69369	2.1761e-11	8.85872e-10	1326.85	0.810955	0.153282	5.29063	1.21898e-07	7.458e-06
Gm5586	260.465	0.678913	0.224163	3.02866	0.00245641	0.0169169	251.312	0.556371	0.188462	2.95217	0.00315551	0.0432552
Gm37494	1858.65	-0.481591	0.111744	-4.30978	1.6342e-05	0.000224171	1864.11	-0.351206	0.0691899	-5.07597	3.85528e-07	2.20011e-05
Gm32849	455.983	-0.913159	0.264304	-3.45496	0.000550384	0.00486031	492.296	-0.754283	0.238458	-3.16317	0.0015606	0.0257588
Gm45223	693.239	-0.862156	0.241612	-3.56835	0.000359232	0.003386	619.472	-0.535985	0.162454	-3.29931	0.000969237	0.0178262
Gm44667	731.178	-0.533745	0.201755	-2.64551	0.00815689	0.0441857	825.692	-0.547562	0.180782	-3.02886	0.00245482	0.0358163
Gm49369	15829.7	0.923751	0.120717	7.6522	1.97567e-14	1.22356e-12	14271	0.319265	0.0923614	3.4567	0.000546836	0.0115945
Gm47173	23.2112	-3.45745	1.06448	-3.24802	0.00116212	0.00910465	27.2321	-2.53477	0.778501	-3.25597	0.00113007	0.0200927
Gm6545	39.6468	2.3717	0.54714	4.33472	1.45946e-05	0.00020211	26.1803	2.54217	0.741816	3.42695	0.000610397	0.0124976
Lilrb4a	1479.73	2.0632	0.12766	16.1616	9.40531e-59	1.36659e-55	912.584	1.01268	0.29157	3.4732	0.000514286	0.0110499
Gm47657	93.119	-1.31481	0.436433	-3.01262	0.00259005	0.0176428	131.247	-1.28083	0.351226	-3.64673	0.000265598	0.00649584
Rmrp	6004.32	1.20802	0.32609	3.70457	0.00021175	0.00215969	6420.09	0.879489	0.237075	3.70975	0.000207463	0.00524128
Vps28	1061.17	0.28978	0.0963493	3.0076	0.00263323	0.017866	1030.88	0.29428	0.0890578	3.30437	0.000951899	0.0176079
Gpr31c	62.227	1.94562	0.653559	2.97696	0.00291122	0.0193627	33.7886	2.28117	0.675546	3.37678	0.000733398	0.0144286
Nsa2-ps1	212.083	0.772877	0.280113	2.75916	0.00579497	0.0335976	191.669	0.75545	0.196585	3.84286	0.000121608	0.00340947
AC124742.1	2626.84	0.866527	0.129344	6.69939	2.0929e-11	8.58236e-10	2732.62	0.442813	0.112389	3.93999	8.14853e-05	0.0024836
AC147806.2	35.4661	3.46648	0.6827	5.07761	3.82214e-07	7.85598e-06	26.3273	2.22014	0.471649	4.70719	2.51152e-06	0.000118181

## Sheet: Additional File 1g
Additional File 1g. Aging DEG (old vs. young; DEseq2, FDR <5%) specific to female
Gene	baseMean_F	log2FoldChange_F	lfcSE_F	stat_F	pvalue_F	padj_F
Klf6	1606.52	0.458732	0.116131	3.95014	7.81051e-05	0.000899589
Tbx2	84.2755	-1.29854	0.35524	-3.65539	0.000256792	0.00254488
Fer	852.953	-0.290978	0.109201	-2.66461	0.00770771	0.0422234
Axin2	205.825	-1.02828	0.243228	-4.22765	2.3614e-05	0.0003104
Pih1d2	25.0035	-2.41997	0.924045	-2.61889	0.00882176	0.046926
Ccnd2	378.641	-1.26328	0.285783	-4.42042	9.85102e-06	0.000143688
Nalcn	29.375	-1.8952	0.653826	-2.89863	0.00374792	0.0237725
Drp2	24.3455	-2.08555	0.649425	-3.21138	0.00132098	0.010139
Trim25	1210.52	0.505605	0.12005	4.21162	2.53542e-05	0.000329605
Tpd52l1	66.9297	-2.74836	0.433793	-6.33566	2.36328e-10	8.37524e-09
Ckmt1	31.1836	-2.58825	0.695518	-3.72133	0.000198173	0.00204346
Bcl6b	79.0815	-0.858533	0.280388	-3.06195	0.00219903	0.0154591
Arvcf	1536.52	-0.330898	0.113667	-2.91112	0.00360131	0.0230281
Fap	64.2247	-3.1762	0.659222	-4.81809	1.44936e-06	2.59252e-05
Lck	23.3083	2.86576	0.956648	2.99563	0.00273879	0.0184563
Cttnbp2	71.2753	-2.02577	0.637663	-3.17686	0.00148877	0.0111904
Galnt1	2568.76	0.258529	0.08399	3.0781	0.00208326	0.0147824
Acvrl1	753.789	0.632269	0.151991	4.15991	3.18373e-05	0.000403878
Sox9	360.757	-2.32517	0.279092	-8.3312	8.00257e-17	7.67312e-15
Hnrnpd	2054.08	0.226805	0.0773705	2.93142	0.00337419	0.0218495
Hk2	7154.31	0.292005	0.111619	2.61608	0.00889446	0.0472595
Sez6	23.1202	-2.3448	0.732386	-3.20159	0.00136671	0.0104348
Icosl	1980.42	0.412794	0.119132	3.46502	0.000530191	0.00472618
Chmp1a	572.887	0.55129	0.18073	3.05036	0.0022857	0.0159683
Ddx3x	8249.46	0.29505	0.0852238	3.46206	0.000536053	0.00477168
Slc5a5	46.1239	-2.55519	0.587497	-4.34928	1.36586e-05	0.000190404
Kcnn3	38.5423	-1.69765	0.46003	-3.6903	0.000223994	0.00225654
Usp32	1134.81	-0.34766	0.103838	-3.3481	0.000813668	0.00673905
Mmp11	35.5998	-1.30574	0.422984	-3.08696	0.00202215	0.0144246
Hip1r	414.068	-0.65204	0.226219	-2.88234	0.00394731	0.024771
Epn2	650.29	-0.516593	0.16436	-3.14305	0.00167198	0.0122983
Mfsd10	293.502	0.637962	0.206469	3.08987	0.00200246	0.0143058
Poldip2	578.911	-0.354487	0.123826	-2.86279	0.00419934	0.026007
Lgals9	2661.1	0.30039	0.114101	2.63268	0.00847139	0.0456085
Oas1c	29.6042	1.28711	0.438365	2.93616	0.00332307	0.0216148
Uhrf1	93.1352	1.15029	0.310255	3.70757	0.000209256	0.00213656
Ckb	5909.68	-0.283023	0.0890407	-3.17857	0.00148002	0.0111494
Itgb7	67.3914	1.81555	0.664448	2.73241	0.00628723	0.0359224
Efnb2	155.795	-1.08922	0.241571	-4.50891	6.51602e-06	0.000100229
Zmat2	788.744	0.40654	0.132457	3.06923	0.00214612	0.0151375
Snd1	2333.63	0.295155	0.0790543	3.73357	0.000188785	0.00196255
Col18a1	147.542	-1.43538	0.354334	-4.05093	5.10142e-05	0.000616117
Tubb6	213.939	1.03059	0.210754	4.89003	1.00822e-06	1.85798e-05
Itga3	122.672	-2.63373	0.413173	-6.37441	1.83666e-10	6.59556e-09
Tcea3	44.0849	-2.38898	0.513396	-4.65328	3.26702e-06	5.38958e-05
Akr1b3	862.86	0.370215	0.134108	2.76057	0.00577002	0.0334633
Ddt	174.822	0.477898	0.181831	2.62825	0.00858262	0.0459907
Marveld3	14.6203	-3.49443	0.937249	-3.72839	0.000192708	0.00199456
Naglu	1885.67	0.571186	0.123442	4.62718	3.70685e-06	6.0309e-05
Tspan33	404.468	-0.513461	0.179337	-2.86311	0.00419502	0.0259887
Pwp1	398.652	0.609378	0.200529	3.03885	0.00237481	0.0164918
Lrp3	79.8017	-2.5795	0.506102	-5.09681	3.4543e-07	7.1904e-06
Folr1	306.445	-3.99185	0.789967	-5.05319	4.34485e-07	8.82473e-06
Trmt1	607.665	0.399896	0.150549	2.65625	0.0079014	0.0429752
Nfix	2490.89	-0.294722	0.0826279	-3.56686	0.000361281	0.00340022
Siae	473.175	0.708603	0.154888	4.57495	4.76341e-06	7.50425e-05
Fam50a	701.236	0.46019	0.144329	3.18848	0.00143023	0.0108221
Grik3	22.1751	-3.17899	0.839951	-3.78474	0.000153872	0.00163378
Gria3	18.3993	-1.68687	0.639083	-2.63951	0.00830254	0.0448332
Blvra	308.833	0.433807	0.161401	2.68776	0.00719335	0.0399398
Cd3g	15.3161	4.37625	1.18376	3.69689	0.000218254	0.00220696
Unc119	48.1133	-1.63332	0.525232	-3.10971	0.00187272	0.0135221
Sf3a1	2040.83	0.268019	0.0975218	2.7483	0.00599048	0.0344772
Napsa	32.5205	2.5159	0.900147	2.79499	0.00519011	0.0309013
Smg9	927.655	0.265516	0.0852434	3.1148	0.00184068	0.0133213
Peg3	744.729	-2.74696	0.385868	-7.1189	1.08795e-12	5.35163e-11
Metrn	159.298	-0.994953	0.257756	-3.86006	0.00011336	0.00125074
Rec8	42.6394	-1.51965	0.503995	-3.01521	0.00256805	0.0175182
Ncan	154.132	-1.35545	0.307753	-4.40435	1.06102e-05	0.000153449
Dyrk1b	482.38	-0.621733	0.151671	-4.09922	4.14545e-05	0.000509456
Braf	1220.47	-0.341996	0.107187	-3.19066	0.00141949	0.0107552
Abhd3	150.833	-0.75582	0.233738	-3.23363	0.00122229	0.00950901
Mien1	137.906	0.685613	0.258849	2.6487	0.00808018	0.0438456
Naa20	235.522	0.498706	0.152528	3.26961	0.00107697	0.00853309
Jag2	603.257	-0.452275	0.141356	-3.19955	0.00137644	0.0104851
Plin4	108.587	-1.10519	0.316566	-3.4912	0.000480856	0.00435004
Hdgfl2	1508.68	-0.278457	0.0938175	-2.96807	0.00299679	0.0198001
Mcm2	333.16	0.58494	0.163787	3.57135	0.000355144	0.00335431
Lamb1	283.741	-3.01183	0.601903	-5.00384	5.62008e-07	1.11044e-05
Timm44	1049.93	0.319674	0.100079	3.19421	0.00140213	0.0106493
Bcam	264.949	-0.891374	0.280934	-3.1729	0.00150926	0.0113039
Relb	630.007	0.878177	0.155247	5.65666	1.54348e-08	4.03248e-07
Apoc2	35.5995	6.22932	0.845106	7.37105	1.6929e-13	9.40505e-12
Sri	843.264	0.479212	0.106494	4.49991	6.79812e-06	0.00010406
Ebi3	345.685	0.741063	0.186196	3.98001	6.89124e-05	0.000805499
Abhd17a	498.457	0.42261	0.112202	3.76651	0.000165547	0.00174498
Ccdc65	15.4065	-3.4551	1.1046	-3.12791	0.00176052	0.0128297
Grik5	154.197	-1.45591	0.339673	-4.28621	1.81745e-05	0.000246268
Bicd1	85.6874	-2.0535	0.502984	-4.08263	4.4528e-05	0.000545453
Ncstn	2297.62	0.329017	0.0923875	3.56127	0.000369069	0.00345801
Phyhip	104.842	-2.31411	0.349538	-6.62048	3.58041e-11	1.4238e-09
Crhr2	39.3344	-3.44104	0.82592	-4.16631	3.09574e-05	0.000394305
Dusp3	1359.49	0.289203	0.0983535	2.94044	0.00327741	0.0213768
Prodh	282.935	-0.867977	0.261807	-3.31533	0.00091534	0.00743649
Ddr1	221.167	-2.38796	0.302331	-7.89849	2.82312e-15	1.97503e-13
Calr	14369.5	0.482638	0.106454	4.53376	5.7943e-06	9.00071e-05
Nqo1	32.6815	-3.33551	0.563724	-5.91692	3.28034e-09	9.56208e-08
Bax	382.203	0.456933	0.135271	3.3779	0.000730407	0.00616748
Il7r	383.58	-0.76547	0.210366	-3.63876	0.000273956	0.00268958
Grm3	98.9566	-1.22957	0.332588	-3.69699	0.000218174	0.00220696
Stat3	3026.23	0.354699	0.0988937	3.58667	0.000334932	0.00319845
Angptl2	293.345	-1.49782	0.253279	-5.91372	3.34459e-09	9.73435e-08
Kifc2	223.821	-0.639491	0.243394	-2.62739	0.00860424	0.0460462
Phb2	886.406	0.386633	0.12006	3.22034	0.00128039	0.00987963
Ptpn6	6613.54	0.561593	0.112411	4.9959	5.85633e-07	1.15229e-05
Eno2	160.37	-1.59258	0.457776	-3.47895	0.000503384	0.00451676
Il12b	7.9757	3.60477	1.31739	2.73629	0.00621354	0.0355517
Utp20	1145.03	0.352844	0.115674	3.05033	0.0022859	0.0159683
Ctse	67.68	3.31785	0.460349	7.20724	5.70962e-13	2.94669e-11
Ndrg2	438.804	-1.21448	0.198675	-6.11289	9.7844e-10	3.13782e-08
Mcoln1	1305.88	0.32644	0.0957828	3.40813	0.000654103	0.00562046
Aqp1	195.185	-4.31255	1.13129	-3.81206	0.000137815	0.00148584
Plod3	2986.71	0.275496	0.0875898	3.1453	0.00165917	0.0122184
Rasa4	2823.36	0.261839	0.0868636	3.01437	0.00257512	0.0175537
Slc1a2	3279.19	-0.961716	0.127227	-7.55905	4.06016e-14	2.41932e-12
Wdr1	5512.22	0.285713	0.0724634	3.94285	8.05175e-05	0.000923072
Dnah2	136.328	-1.95904	0.435111	-4.5024	6.71918e-06	0.000103102
Prlr	1298.98	-3.61865	1.07054	-3.3802	0.000724321	0.00612157
Il27ra	26.2227	4.28058	0.628151	6.81458	9.45426e-12	4.04947e-10
Ddx39	404.526	0.5434	0.189717	2.86426	0.00417982	0.0259219
Celf1	2968.6	-0.232756	0.0837063	-2.78063	0.0054254	0.0318163
Por	1039.3	0.295669	0.113686	2.60075	0.00930205	0.0488616
Igf1r	2495.39	-0.602876	0.115047	-5.24024	1.60368e-07	3.53876e-06
Mrvi1	79.667	-1.07162	0.311551	-3.43962	0.000582537	0.00510132
Mthfd2	350.485	0.860032	0.205871	4.17752	2.94702e-05	0.000378405
Ranbp1	628.268	0.53696	0.163584	3.28247	0.00102901	0.00823249
Mmp8	11.3205	3.98324	1.39647	2.85238	0.00433938	0.0266905
Gpr108	763.887	0.423043	0.161218	2.62404	0.00868924	0.0464303
Ergic3	1821.91	0.36232	0.100772	3.59546	0.000323821	0.00311121
Otx1	34.0371	-3.07907	0.8071	-3.81497	0.000136197	0.0014726
Ephb3	195.19	-0.645304	0.196293	-3.28745	0.00101098	0.00810546
Dnase1	109.642	-0.952399	0.328761	-2.89693	0.00376836	0.0238751
Atp5g1	176.698	-0.624862	0.220224	-2.8374	0.00454826	0.0276957
Clint1	3155.3	0.324439	0.0899518	3.60681	0.000309986	0.00299352
Htra1	141.148	-0.952097	0.285519	-3.33462	0.00085415	0.00700262
Atp6v1b2	1715.5	0.360898	0.110893	3.25446	0.00113608	0.00893396
Arpc2	4449.61	0.282208	0.073658	3.83133	0.000127453	0.00138918
Fbln1	108.879	-1.39438	0.321502	-4.33708	1.44385e-05	0.000200389
Rnf114	1006.31	0.450778	0.158365	2.84646	0.00442083	0.0270644
Bbs1	160.891	-0.961114	0.354934	-2.70787	0.0067717	0.0380846
Rundc3a	91.8281	-0.832959	0.311304	-2.67571	0.00745714	0.0411384
Runx1t1	38.8567	-1.35977	0.355885	-3.82081	0.000133016	0.00143985
Aprt	309.24	0.692859	0.176819	3.91846	8.91152e-05	0.00100978
Aplp1	623.653	-2.31078	0.27525	-8.3952	4.65105e-17	4.59967e-15
D130043K22Rik	13.5603	-3.09825	0.804363	-3.85181	0.00011725	0.00128913
Cdk4	751.391	0.404166	0.128134	3.15425	0.00160912	0.0119325
Tspan31	916.991	0.454581	0.14081	3.22834	0.00124512	0.00965083
Sulf2	570.328	0.933444	0.198994	4.69082	2.72107e-06	4.53648e-05
Neu1	648.524	0.379992	0.108208	3.51168	0.000445283	0.00406523
Clic1	2704.98	0.439804	0.106126	4.14416	3.4106e-05	0.000428628
Aldh16a1	526.057	0.374705	0.144024	2.60168	0.00927685	0.0487485
Id3	80.6893	-0.896878	0.330565	-2.71316	0.00666442	0.0375998
Ctsd	92152.8	0.908495	0.098951	9.18127	4.26056e-20	6.43822e-18
Abhd8	206.447	-0.781432	0.213269	-3.66407	0.000248244	0.00247445
Fhl2	22.0728	-3.11198	1.16781	-2.66481	0.00770322	0.0422124
Clstn3	40.3708	-2.42904	0.775357	-3.1328	0.00173147	0.0126423
Cers4	291.119	-0.821274	0.264701	-3.10265	0.00191797	0.0137856
Prpf31	664.853	0.442613	0.117407	3.76991	0.000163307	0.00172393
Elk3	2255.74	0.200213	0.0770453	2.59865	0.00935923	0.0490937
Nfib	386.593	-1.50034	0.285499	-5.25516	1.47897e-07	3.29049e-06
Rbfox1	105.768	-1.19743	0.241943	-4.94922	7.45131e-07	1.4174e-05
Gprc5b	173.271	-1.34314	0.251256	-5.34572	9.00587e-08	2.073e-06
Cd163	551.832	-1.08854	0.237827	-4.57703	4.71627e-06	7.44863e-05
Bmp7	132.436	-3.16952	0.445685	-7.11157	1.14731e-12	5.56415e-11
Ccl8	63.6595	4.23263	1.39985	3.02363	0.00249764	0.0171453
Met	17.8931	2.48585	0.932943	2.66453	0.00770971	0.0422234
Slc16a12	57.5046	-2.21783	0.490251	-4.52386	6.0721e-06	9.4013e-05
Syn2	66.4327	-1.41093	0.393458	-3.58596	0.000335836	0.00320283
Elk1	149.165	-0.655759	0.206278	-3.179	0.00147783	0.0111436
Srp14	875.914	0.350466	0.134605	2.60367	0.00922316	0.0485688
Cbx5	1117.35	-0.609364	0.134658	-4.52528	6.0317e-06	9.34641e-05
Nuak2	353.086	0.568155	0.203545	2.7913	0.00524964	0.0311336
Ick	429.885	-0.459657	0.123662	-3.71704	0.000201569	0.0020737
Zmynd10	18.6441	-3.52343	1.15096	-3.06128	0.0022039	0.0154699
Hyal1	80.1807	-1.49238	0.343011	-4.35083	1.35626e-05	0.000189485
Slc38a3	486.05	-2.26031	0.424507	-5.32456	1.012e-07	2.31145e-06
Cacna2d2	78.7726	-2.98727	0.971886	-3.07369	0.0021143	0.0149523
Epn3	271.016	-4.1599	0.667505	-6.23201	4.60475e-10	1.55598e-08
Rnf112	21.6538	-2.07378	0.621421	-3.33716	0.000846389	0.00694804
Spire2	18.2255	-4.77558	1.12329	-4.25142	2.12415e-05	0.000282358
Ifi35	529.571	0.754406	0.149963	5.03061	4.88928e-07	9.82485e-06
Eya4	1112.9	0.34146	0.114907	2.97163	0.00296224	0.0196743
Psen2	378.931	0.610428	0.176438	3.45974	0.000540707	0.00479954
Mcoln2	10.6291	3.18198	1.12105	2.8384	0.00453407	0.0276271
Brf1	1918.91	-0.369088	0.125262	-2.94652	0.00321369	0.021041
Pabpc4	896.161	0.351815	0.124822	2.81853	0.00482446	0.02918
Fuz	513.941	-0.357385	0.130064	-2.74775	0.00600057	0.0345247
Pgam1	1278.31	0.490607	0.113088	4.33827	1.43608e-05	0.000199457
Evi5	1627.48	-0.303108	0.0996836	-3.0407	0.00236026	0.0164179
Evi5l	544.831	-0.469765	0.112884	-4.16149	3.16178e-05	0.000401631
Ubxn11	188.405	-1.43604	0.305335	-4.70314	2.56188e-06	4.30146e-05
Ttll5	538.989	-1.06117	0.180449	-5.88069	4.08555e-09	1.18e-07
Adgrl1	575.127	-1.14109	0.219055	-5.20913	1.89727e-07	4.10981e-06
Zfp651	273.032	-0.95621	0.217057	-4.40534	1.05618e-05	0.000152992
Bcas1	83.6329	-1.44292	0.423013	-3.41105	0.000647132	0.00558001
Pten	4823.61	-0.186031	0.0593176	-3.13619	0.00171158	0.0125359
Clip3	138.015	-1.10818	0.313584	-3.53393	0.000409425	0.00377988
Dedd	491.011	-0.464302	0.160746	-2.88843	0.00387175	0.0243941
Mcemp1	23.9715	3.67725	0.934174	3.93636	8.27254e-05	0.000947031
Trpv4	621.323	-0.85043	0.235761	-3.60717	0.000309555	0.00299242
Glis2	106.945	-1.21598	0.368759	-3.29749	0.000975518	0.00785446
Bicc1	40.8613	-1.95624	0.604659	-3.23527	0.00121527	0.00946283
Hps5	1206.95	0.396179	0.104603	3.78746	0.000152195	0.00161779
Camta1	182.689	-0.803362	0.238875	-3.3631	0.000770718	0.00645305
Kif1a	922.205	-0.770019	0.206331	-3.73197	0.000189992	0.00197401
Elmo3	156.157	-1.03141	0.271805	-3.79468	0.000147834	0.00158122
Yes1	614.836	-0.418764	0.101189	-4.13844	3.4967e-05	0.000438282
Trappc2l	158.763	0.793868	0.26828	2.9591	0.00308542	0.020328
Ptgds	541.785	-2.30641	0.523704	-4.40403	1.06258e-05	0.000153449
Npdc1	92.7481	-0.890963	0.284208	-3.1349	0.00171912	0.0125667
Actn1	1311.9	-0.371417	0.128807	-2.88352	0.00393255	0.0246948
Gdi1	2121.84	-0.223359	0.0737296	-3.02943	0.00245014	0.0169031
Sash1	606.107	-0.911314	0.184311	-4.94444	7.63623e-07	1.44966e-05
Slamf6	287.466	0.829974	0.17367	4.77904	1.7613e-06	3.08333e-05
Pcolce2	97.3059	-3.93964	0.562212	-7.00739	2.42798e-12	1.11859e-10
Trabd	453.005	0.335277	0.125222	2.67747	0.00741803	0.0409466
Cltrn	16.0954	-3.37208	0.783571	-4.30347	1.68142e-05	0.000229648
Prrt1	53.3191	-1.92304	0.361341	-5.32196	1.02655e-07	2.34186e-06
Itga2	24.4126	-2.07143	0.673925	-3.07368	0.00211433	0.0149523
Atp6v0e	645.222	0.596242	0.124085	4.80509	1.54678e-06	2.74856e-05
Lama5	740.145	-1.74465	0.374997	-4.65243	3.28048e-06	5.40706e-05
Steap1	37.9569	-4.14026	0.780819	-5.30246	1.14255e-07	2.58773e-06
Steap2	325.379	-4.47384	0.881246	-5.07672	3.83999e-07	7.88409e-06
Tab2	4294.99	-0.180461	0.0595881	-3.02848	0.0024579	0.0169195
Surf1	304.185	0.542798	0.184343	2.9445	0.00323478	0.0211586
Med28	766.476	0.605801	0.151816	3.99036	6.59738e-05	0.000774988
Qdpr	496.054	0.395708	0.138572	2.85561	0.00429539	0.0264717
Rxra	1573.04	0.342288	0.0921964	3.7126	0.000205142	0.00210137
Castor2	418.997	-0.462502	0.170058	-2.71967	0.00653478	0.0370344
Fcgr1	4201.82	0.564455	0.130042	4.34055	1.42126e-05	0.000197689
Ncf1	8587.5	0.252195	0.0812291	3.10474	0.00190448	0.0137148
Lbp	267.898	-3.33016	0.75204	-4.42817	9.50339e-06	0.000139371
Stard13	264.891	-1.86948	0.344473	-5.42709	5.72797e-08	1.36783e-06
Syt14	24.4268	-4.30129	0.810347	-5.30797	1.10855e-07	2.51978e-06
H2-M3	538.633	1.40428	0.187715	7.48088	7.3827e-14	4.27766e-12
Lonrf3	1312.73	0.27444	0.0985763	2.78404	0.00536872	0.0315721
Tubb1	8.86214	3.96597	1.11246	3.56504	0.000363807	0.00341718
Sertad4	19.646	-2.95421	1.04059	-2.83897	0.00452588	0.0276039
Slc25a5	2816.82	0.226502	0.0795035	2.84896	0.00438622	0.026894
Eef1a2	90.9201	-1.27164	0.34862	-3.64765	0.000264652	0.00261085
Lamp2	5522.89	0.456614	0.0997239	4.57878	4.67701e-06	7.39899e-05
Eif3d	1160.53	0.48558	0.143483	3.38425	0.000713736	0.00604531
H3f3b	3971.87	0.263714	0.101161	2.60686	0.00913756	0.0481986
Nup50	921.771	0.331037	0.114346	2.89504	0.00379114	0.0239822
Sulf1	815.916	-3.93175	0.713298	-5.51207	3.54633e-08	8.82564e-07
Plcg1	3865.29	-0.270364	0.0802247	-3.37009	0.000751434	0.00631441
Matn4	26.0751	-3.79401	1.1574	-3.27804	0.0010453	0.0083346
Il13ra1	1407.17	0.449324	0.131988	3.40427	0.000663401	0.00568734
Mpp2	45.7658	-1.40057	0.480823	-2.91286	0.0035814	0.0229241
Nlk	744.092	-0.336259	0.10723	-3.13587	0.00171348	0.01254
Aldoc	612.241	-0.563263	0.166885	-3.37516	0.00073772	0.00621811
Cacnb4	78.8401	-1.95753	0.436444	-4.48517	7.28561e-06	0.000110536
Abr	4060.4	0.395598	0.0625714	6.32236	2.57606e-10	9.07822e-09
Cd40	41.2995	1.92613	0.517693	3.7206	0.000198753	0.00204814
Ttpal	1241.43	-0.580735	0.166868	-3.4802	0.000501032	0.00450452
Pigt	1232.73	0.250554	0.0914875	2.73867	0.00616879	0.0353868
Wfdc2	48.1654	-3.85738	0.625728	-6.16463	7.06486e-10	2.32894e-08
Slc12a5	88.2727	-1.54678	0.316659	-4.8847	1.03589e-06	1.90282e-05
Slc12a4	676.086	-0.570144	0.130479	-4.36961	1.24468e-05	0.000175847
Myo1c	1643.13	0.416839	0.11411	3.65295	0.000259247	0.00256383
Mlx	299.366	0.396759	0.151288	2.62255	0.00872756	0.0465894
B4galt5	423.517	0.571967	0.207349	2.75847	0.00580725	0.0336585
Cadps2	26.0021	-1.98053	0.633497	-3.12634	0.00176997	0.0128886
Ddx27	898.273	0.403915	0.117481	3.43813	0.000585737	0.00512222
Rrp7a	721.504	0.592685	0.138748	4.27166	1.94023e-05	0.000260661
Pmp22	2664.61	0.232065	0.0790597	2.93531	0.00333215	0.0216664
Psmb6	657.32	0.437695	0.110362	3.96601	7.30871e-05	0.00084852
Ksr1	932.233	-0.439732	0.116698	-3.76814	0.000164472	0.00173462
Cuedc1	141.362	-2.19352	0.422991	-5.18574	2.15158e-07	4.62884e-06
Srsf1	1708.76	-0.299983	0.0914956	-3.27866	0.001043	0.00832431
Kif3a	391.719	-0.468184	0.168156	-2.78422	0.00536563	0.0315715
Sept8	1236.74	-0.356443	0.130943	-2.72213	0.00648624	0.0368145
Ypel2	352.323	-0.703135	0.212	-3.31667	0.000910964	0.0074161
Akap1	401.631	0.553417	0.141178	3.92001	8.85459e-05	0.00100513
C1qbp	527.738	0.528361	0.148289	3.56306	0.000366563	0.00343965
Chd3	2433.65	-0.546522	0.137696	-3.96906	7.21572e-05	0.000838239
Trpv2	1046.74	0.326972	0.10938	2.98933	0.00279593	0.0187292
Trim37	572.288	-0.452095	0.154038	-2.93495	0.00333598	0.0216784
G3bp1	1968.76	0.289317	0.0946744	3.05592	0.00224374	0.0157028
Atox1	561.325	0.389008	0.130982	2.96993	0.00297866	0.019721
Slc25a35	131.214	-1.07965	0.282118	-3.82694	0.000129745	0.00140929
Tnfsfm13	220.919	1.22223	0.373135	3.27557	0.00105447	0.00838297
Sfrp5	31.0976	-2.366	0.829982	-2.85067	0.00436274	0.0267906
Myh11	549.201	-1.5749	0.283121	-5.56263	2.65738e-08	6.70163e-07
Wwc1	385.674	-3.14493	0.251671	-12.4962	7.83113e-36	5.4786e-33
Sult4a1	62.067	-1.56595	0.419814	-3.73011	0.000191397	0.00198752
Irf1	1036.6	0.425896	0.126823	3.35819	0.00078456	0.00654863
Ywhah	8189.25	0.31	0.103821	2.98592	0.00282727	0.0189109
Rab3d	116.961	1.51371	0.354264	4.27283	1.93007e-05	0.000259482
Dnase1l1	101.835	1.35824	0.253163	5.36509	8.09103e-08	1.88448e-06
Tmem160	171.18	0.93909	0.287579	3.26551	0.00109269	0.0086359
Rab5c	2067.19	0.288781	0.103334	2.79464	0.00519576	0.0309013
Scn1b	942.612	0.429703	0.115525	3.71958	0.000199556	0.0020553
Zfp687	727.786	-0.380897	0.124186	-3.06715	0.00216113	0.0152206
Sec14l4	14.3195	-5.98285	1.24045	-4.82311	1.41337e-06	2.53775e-05
Cdc37	2844.69	0.353976	0.10832	3.26788	0.00108356	0.00857812
Gyg	196.761	0.68618	0.251697	2.72621	0.00640658	0.03645
Pdk4	46.9237	-2.71818	0.507054	-5.36072	8.28907e-08	1.92349e-06
Cyb561	203.613	-2.81802	0.376898	-7.47688	7.61066e-14	4.39626e-12
Mrpl24	718.778	0.303189	0.111435	2.72077	0.00651309	0.0369558
Ccdc170	59.2078	-6.25151	0.79584	-7.85523	3.99037e-15	2.74088e-13
Esr1	253.852	0.50518	0.166819	3.02832	0.00245919	0.0169216
Hey2	41.7884	-2.44668	0.673512	-3.63272	0.000280444	0.0027433
Nr2e1	28.4525	-2.94779	0.526094	-5.60315	2.10487e-08	5.41675e-07
Fuca2	1285.39	0.392933	0.134306	2.92567	0.0034372	0.0221512
Plagl1	95.7426	-3.20198	0.443745	-7.21581	5.36146e-13	2.78222e-11
Utrn	3626.68	-0.591251	0.138868	-4.25764	2.06598e-05	0.000275768
Wasf1	39.5332	-1.40975	0.540767	-2.60694	0.00913543	0.0481986
Rab32	557.085	0.537002	0.192539	2.78905	0.00528625	0.0313212
Slc16a10	411.195	0.690205	0.202507	3.40829	0.000653705	0.00562032
Rev3l	702.392	-0.412556	0.148132	-2.78507	0.00535166	0.0315554
Tnfaip3	1313.98	0.557163	0.134599	4.13942	3.48179e-05	0.000436703
Perp	118.098	-1.69553	0.399891	-4.23997	2.23549e-05	0.000295495
Arfgef3	27.7298	-2.07559	0.650292	-3.19179	0.00141395	0.0107175
Fam184a	97.2614	-2.30263	0.542139	-4.2473	2.16365e-05	0.000286802
Ptprk	172.669	-2.29012	0.325448	-7.03681	1.96687e-12	9.21892e-11
Lrriq1	125.233	-5.50192	1.67125	-3.29209	0.000994452	0.00798308
Slc6a15	13.3656	-3.51778	1.15692	-3.04065	0.00236068	0.0164179
P4ha1	4155.62	0.350644	0.107779	3.25336	0.0011405	0.008965
Atp2b1	3732.34	0.31463	0.0805871	3.90422	9.45296e-05	0.00106729
Cabcoco1	14.0258	-4.63124	1.12476	-4.11754	3.82935e-05	0.000474623
Tmpo	1634.46	0.320528	0.101473	3.15874	0.0015845	0.0117833
Cep290	725.192	-0.415694	0.12642	-3.28819	0.00100835	0.00808776
Apaf1	633.005	0.378856	0.142993	2.64948	0.00806153	0.043757
Ahi1	245.992	-1.00702	0.227971	-4.41734	9.9923e-06	0.000145636
Stx7	2565.75	0.347486	0.0956201	3.63402	0.000279035	0.00273235
Timp3	802.709	-1.3829	0.239082	-5.78419	7.28635e-09	2.03597e-07
Hsp90b1	19070.5	0.296925	0.0900218	3.29837	0.000972482	0.00783669
Igf1	440.42	1.84291	0.186845	9.86334	6.00171e-23	1.28825e-20
Dram1	54.6727	1.06942	0.397606	2.68965	0.00715265	0.0397502
Herc4	1509.87	0.296719	0.0922129	3.21776	0.00129195	0.00994038
Ddx21	2168.4	0.291826	0.108076	2.70019	0.00693007	0.0388433
Vps26a	933.639	0.286026	0.0954558	2.99642	0.00273167	0.0184149
Apc2	219.211	-1.00109	0.296398	-3.37752	0.000731437	0.00617342
Dock2	12684.3	0.211671	0.0566557	3.73609	0.000186907	0.00194625
Best3	43.1619	-2.99868	0.649102	-4.61974	3.84224e-06	6.22436e-05
Rab36	84.5805	-1.71377	0.393915	-4.35062	1.35756e-05	0.000189526
Grb10	124.869	-2.02175	0.354116	-5.70929	1.13451e-08	3.04399e-07
Nav3	12592.6	-0.301948	0.108001	-2.7958	0.00517713	0.0308781
Csrp2	55.3123	-1.55595	0.384083	-4.05108	5.09822e-05	0.000616117
Osbpl8	1857.39	0.358574	0.113902	3.14808	0.00164346	0.0121405
Ap3d1	4338.55	0.185936	0.0716922	2.59353	0.00949965	0.0496648
Mdm1	167.413	-0.674999	0.228733	-2.95103	0.00316711	0.0207865
Ncln	1637.41	0.474922	0.104269	4.55479	5.24388e-06	8.19964e-05
Txnrd1	810.299	0.780465	0.112136	6.95997	3.40345e-12	1.53798e-10
Pofut2	470.961	0.502908	0.186524	2.69621	0.00701334	0.039159
Pfkl	1701.35	0.574614	0.101282	5.67343	1.39969e-08	3.69772e-07
Nprl3	439.126	-0.350705	0.123737	-2.83428	0.00459289	0.0279315
Nsg2	254.348	-3.32348	0.350692	-9.47692	2.61903e-21	4.66705e-19
Madcam1	17.1129	5.56997	1.00287	5.55404	2.79138e-08	7.0115e-07
Sptbn1	5577.74	-0.670286	0.166924	-4.01551	5.93183e-05	0.000702925
Acsl6	400.026	-2.08877	0.244915	-8.52853	1.48217e-17	1.57285e-15
Hnrnpab	3000.54	0.290867	0.0888155	3.27496	0.00105678	0.00839781
Canx	15121.1	0.276296	0.0947788	2.91517	0.00355498	0.0228014
Rufy1	1280.76	0.400191	0.0910985	4.39295	1.11821e-05	0.000160257
Rnf130	3625.4	0.310225	0.0994774	3.11854	0.00181748	0.0131837
Itk	16.6599	3.48196	1.07438	3.24089	0.00119156	0.00931593
Nefh	69.3052	-2.96456	0.679714	-4.36148	1.29183e-05	0.000181964
Tns3	10912	0.26243	0.0583559	4.49707	6.88972e-06	0.000105121
Btg2	1563.22	-0.358666	0.112253	-3.19516	0.00139755	0.010623
Castor1	145.193	1.08981	0.27988	3.89385	9.86662e-05	0.00111067
Pes1	1146.75	0.390274	0.134895	2.89318	0.00381367	0.0240925
Adcy1	136.627	-0.945173	0.271634	-3.47958	0.000502199	0.00451071
Tcn2	5123.32	0.287626	0.0959708	2.99702	0.00272634	0.0183921
Myo1g	854.326	0.734437	0.17188	4.27295	1.929e-05	0.000259482
Limk2	458.434	-0.60783	0.169521	-3.58557	0.000336345	0.00320336
Ogdh	2507.7	-0.217504	0.0800332	-2.71767	0.00657425	0.0372022
Rtn4	4163.55	0.219503	0.0829996	2.64463	0.00817797	0.0442618
Zkscan17	960.762	0.314875	0.0928692	3.39052	0.000697603	0.00593292
Aebp1	147.105	-2.80417	0.413056	-6.78884	1.1304e-11	4.78748e-10
Gria1	114.255	-1.27263	0.390632	-3.25788	0.00112247	0.00883802
Acaca	1060.75	1.15555	0.122804	9.40969	4.97612e-21	8.17338e-19
Stxbp4	313.178	-1.12374	0.188283	-5.96835	2.39666e-09	7.16305e-08
Pctp	231.342	0.490227	0.182905	2.68023	0.00735717	0.0407297
Rock2	6017.02	-0.258432	0.0790968	-3.26729	0.00108581	0.00859235
Nrcam	83.9588	-1.18915	0.327093	-3.63551	0.000277434	0.00271807
Klhl29	49.7224	-1.963	0.562469	-3.48997	0.00048307	0.00436798
Rsad2	101.165	2.04725	0.373971	5.47435	4.39122e-08	1.07304e-06
Id2	339.445	0.769138	0.236942	3.24611	0.00116995	0.0091546
Mboat2	52.0156	-1.73472	0.489884	-3.54109	0.000398475	0.00369142
Klf11	140.352	-0.833222	0.299466	-2.78236	0.00539657	0.0316767
Pxdn	36.3139	-1.67801	0.543378	-3.08811	0.00201431	0.0143741
Ace	1717.66	-3.07298	0.560014	-5.48733	4.08061e-08	1.00625e-06
Rasl10b	49.8232	-2.15551	0.458266	-4.70362	2.55589e-06	4.29905e-05
Gas2l2	24.4664	-4.57469	1.08442	-4.21857	2.45852e-05	0.0003216
Nle1	103.221	0.827632	0.31697	2.61108	0.00902573	0.0478359
Mrc2	2422.7	0.779718	0.167037	4.66794	3.04241e-06	5.03495e-05
Asic2	38.0007	-2.51422	0.669166	-3.75725	0.000171794	0.0018048
Ftsj3	814.714	0.426367	0.10887	3.91628	8.99245e-05	0.00101773
Pecam1	925.247	-0.445229	0.115902	-3.84143	0.000122318	0.00133785
Grin2c	137.224	-1.2225	0.417173	-2.93045	0.00338475	0.0218883
Tekt1	52.6842	-4.63004	0.630853	-7.33934	2.14647e-13	1.1761e-11
Rhbdf2	701.721	0.664648	0.154497	4.30202	1.69248e-05	0.000230824
Mink1	3030.09	0.273606	0.0737343	3.7107	0.000206689	0.00211378
Nxn	173.524	-1.55447	0.304995	-5.09669	3.45645e-07	7.1904e-06
Nme2	476.974	0.887935	0.202792	4.37854	1.19475e-05	0.000170194
Lrrc59	1004.46	0.293712	0.106737	2.75174	0.00592797	0.0342475
Nr1d1	242.769	-0.782381	0.255603	-3.06092	0.00220656	0.0154828
Vamp2	788.198	-0.381382	0.113375	-3.36391	0.00076848	0.00644288
Ston2	767.649	-0.89807	0.101873	-8.81559	1.1906e-18	1.47955e-16
Mia2	2390.03	0.273109	0.0993305	2.7495	0.00596859	0.0343884
Galc	809.434	0.712862	0.120451	5.91827	3.2535e-09	9.49852e-08
Nfkbia	987.132	0.609379	0.141504	4.30643	1.65911e-05	0.000227249
Ahsa1	668.152	0.360007	0.138342	2.60229	0.00926023	0.0487097
Akap5	514.72	0.723643	0.140943	5.1343	2.83192e-07	6.0036e-06
Trim9	125.275	-1.31982	0.456234	-2.89285	0.00381758	0.0241062
Clmn	503.519	-2.97944	0.256736	-11.6051	3.88312e-31	1.93022e-28
Prkch	931.416	0.377545	0.100359	3.76196	0.000168587	0.00177421
Galnt16	72.2531	-1.25284	0.343724	-3.64489	0.000267503	0.00262759
Susd6	1775.49	0.402174	0.119531	3.36459	0.000766565	0.00642969
Pcnx	2561.15	-0.703304	0.114445	-6.14537	7.97778e-10	2.61165e-08
Gtpbp4	903.568	0.325232	0.102416	3.1756	0.00149528	0.0112304
Psmc1	848.718	0.31852	0.116764	2.72788	0.00637419	0.0362985
Dglucy	958.673	0.391569	0.115362	3.39425	0.000688172	0.00586857
Fbln5	38.5924	-3.14105	0.685061	-4.58506	4.53848e-06	7.20397e-05
Tc2n	56.5801	-4.02475	1.25023	-3.2192	0.0012855	0.00991091
Lgmn	44404.4	0.30971	0.0990999	3.12523	0.00177669	0.0129229
Pitrm1	849.803	0.303972	0.116249	2.61484	0.00892691	0.0473919
Pfkp	479.787	-1.80076	0.423392	-4.25318	2.10759e-05	0.000280551
Otub2	64.2718	-1.36106	0.424036	-3.20978	0.00132836	0.0101873
Tmed10	3553.47	0.318727	0.110613	2.88147	0.00395827	0.0248316
Esrrb	25.8657	-4.11694	0.73679	-5.58768	2.30124e-08	5.85824e-07
Hsp90aa1	4958.07	-0.264357	0.0786981	-3.35912	0.000781904	0.00653331
Tecpr2	558.832	-0.545471	0.153178	-3.56102	0.000369424	0.00345825
Mtr	2791.52	-0.208413	0.0792912	-2.62845	0.00857756	0.0459766
Mak	26.9037	-3.27693	0.730911	-4.48335	7.34792e-06	0.000111392
Kif13a	1853.86	-0.361683	0.0885431	-4.08482	4.41114e-05	0.000541052
Id4	132.768	-1.74685	0.374232	-4.66782	3.04405e-06	5.03495e-05
Ogn	37.4704	-1.94989	0.502251	-3.8823	0.000103471	0.00115729
Wrnip1	401.488	-0.645464	0.173798	-3.71388	0.000204108	0.00209532
Pxdc1	307.897	1.21593	0.202996	5.98991	2.09953e-09	6.34528e-08
Shc3	45.9752	-1.43073	0.507065	-2.82159	0.00477856	0.0289302
Sema4d	6010.5	0.505139	0.114407	4.41528	1.00879e-05	0.000146896
Ptch1	520.966	-0.57101	0.128765	-4.43452	9.22764e-06	0.000135968
Lman2	2363.58	0.276196	0.096779	2.85389	0.00431882	0.02659
Fam193b	2186.44	-0.339309	0.117566	-2.88612	0.00390025	0.0245328
Cxcl14	202.634	1.85872	0.220807	8.41783	3.83519e-17	3.85334e-15
Hnrnpk	8230.28	0.272773	0.0786819	3.46678	0.000526732	0.00469978
2210016F16Rik	475.663	0.359044	0.137023	2.62032	0.00878479	0.0468254
Slc28a3	24.5652	-3.83485	0.879732	-4.35911	1.3059e-05	0.000183535
Tppp	1594.19	-0.376051	0.107903	-3.4851	0.00049195	0.00443553
Erap1	1469.55	0.263936	0.101394	2.60308	0.00923915	0.0486262
Glrx	208.878	0.576501	0.214175	2.69172	0.00710838	0.0395494
Clptm1l	1625.57	0.318021	0.0984485	3.23033	0.00123646	0.00959553
Vcan	49.815	-1.24386	0.474553	-2.62113	0.00876387	0.0467497
Arhgef28	91.6564	-1.33405	0.459738	-2.90176	0.00371076	0.0235923
Hexb	75351.5	0.320272	0.104399	3.06776	0.0021567	0.015195
Gfm2	2613.05	-0.433581	0.150527	-2.88041	0.00397154	0.0248912
Iqgap2	345.73	-1.47423	0.248761	-5.92629	3.09863e-09	9.08851e-08
Elovl7	228.805	-2.62081	0.363978	-7.20046	6.00092e-13	3.0886e-11
Pde4d	202.494	-0.988574	0.337446	-2.92958	0.0033942	0.0219415
Rab3c	63.8493	-1.72056	0.407334	-4.22396	2.40045e-05	0.000315314
Emb	250.884	-2.15503	0.597453	-3.60703	0.000309724	0.00299252
Acox2	19.5243	-4.26515	0.884688	-4.82108	1.42781e-06	2.56125e-05
Gpx8	49.4716	-3.20762	0.611349	-5.24678	1.54777e-07	3.43547e-06
BC067074	152.854	-3.33496	0.735648	-4.53337	5.80507e-06	9.01002e-05
Vdac2	2172.76	0.252137	0.0791917	3.18388	0.00145313	0.0109705
Dydc2	15.182	-4.50602	1.25567	-3.58854	0.000332539	0.00317881
Prxl2a	323.92	-1.13166	0.175539	-6.44677	1.1426e-10	4.23595e-09
Glud1	3013.83	0.219625	0.0760938	2.88624	0.00389872	0.0245313
Rtraf	1037.05	0.346872	0.121079	2.86483	0.00417228	0.0259037
Anxa7	871.097	0.36926	0.111364	3.3158	0.000913799	0.00743292
Plau	1847.33	1.22669	0.13491	9.09269	9.66181e-20	1.35324e-17
Otx2	194.121	-4.12289	0.716312	-5.75572	8.62733e-09	2.35835e-07
Gpr65	314.458	1.78969	0.226391	7.90529	2.67306e-15	1.88401e-13
Sh3bp5	618.611	-0.433184	0.156613	-2.76596	0.00567561	0.0329866
Nisch	9030.02	-0.254641	0.0859884	-2.96134	0.00306308	0.0202091
Ogdhl	100.329	-2.09689	0.458994	-4.56846	4.91329e-06	7.72107e-05
Spryd7	149.29	0.663695	0.20428	3.24894	0.00115836	0.00908273
Mapk8	396.078	-0.591734	0.152869	-3.87086	0.000108451	0.00120361
Prkcd	7267.54	0.29091	0.0766126	3.79716	0.000146365	0.00156728
Tkt	2327.08	0.471794	0.0878924	5.36786	7.96745e-08	1.85799e-06
Hmbox1	1809.05	-0.283914	0.10567	-2.68681	0.00721374	0.0400295
Cab39l	825.982	-1.42687	0.199634	-7.14746	8.83988e-13	4.44086e-11
Spata13	6268.58	0.3889	0.0903456	4.30459	1.67298e-05	0.000228661
Cacna2d3	26.2385	-2.61993	0.933429	-2.80677	0.00500402	0.0299867
Lcp1	9835.91	0.434244	0.0892907	4.86326	1.1547e-06	2.10126e-05
Tsc22d1	923.56	-0.992426	0.182013	-5.45249	4.96688e-08	1.19974e-06
Enox1	19.3189	-2.73873	0.975778	-2.80672	0.00500491	0.0299867
Tdrd3	405.756	-0.624328	0.200378	-3.11575	0.00183479	0.0132838
Olfm4	101.651	1.57758	0.364985	4.32232	1.544e-05	0.000212881
Scara5	37.7518	-3.58859	0.776024	-4.62433	3.75812e-06	6.09332e-05
Esco2	10.9726	2.89761	1.11273	2.60406	0.00921272	0.0485273
Clu	1908.2	-2.38531	0.333318	-7.15626	8.29102e-13	4.18741e-11
Nefm	40.714	-2.10282	0.562673	-3.7372	0.000186078	0.00193868
Tnfrsf10b	34.46	-1.30802	0.475739	-2.74945	0.00596958	0.0343884
Sorbs3	477.724	-1.19223	0.304224	-3.91892	8.89468e-05	0.00100847
Hr	66.1766	-1.91198	0.518897	-3.68469	0.00022898	0.00230064
Dmtn	232.613	-0.70464	0.17385	-4.05314	5.0535e-05	0.000612287
Acod1	15.1605	6.35201	1.14102	5.56695	2.59232e-08	6.55506e-07
Ajuba	137.923	-0.771518	0.280301	-2.75246	0.00591499	0.0342095
Drosha	1516.95	-0.282985	0.105669	-2.67802	0.00740591	0.0409155
Pdzd2	456.543	-2.23961	0.271735	-8.24187	1.69536e-16	1.52494e-14
Slc22a17	2059.33	-1.63252	0.184029	-8.87102	7.24766e-19	9.37678e-17
Efs	158.192	-3.9677	0.737866	-5.37727	7.56238e-08	1.77228e-06
Npr3	222.223	-3.74781	0.711143	-5.27013	1.36328e-07	3.04747e-06
Jph4	63.3168	-1.3703	0.466006	-2.94052	0.00327658	0.0213768
Sdr39u1	60.5	-1.07308	0.367141	-2.9228	0.00346903	0.0223183
Laptm4b	391.643	-0.417845	0.158905	-2.62953	0.00855039	0.0458894
Ank	1422.84	0.91171	0.134163	6.79552	1.07922e-11	4.58098e-10
Retreg1	3057.69	0.3342	0.10558	3.16537	0.00154887	0.0115501
Baalc	59.2101	-1.17539	0.351407	-3.3448	0.000823407	0.00680373
Fzd6	190.153	-0.615701	0.234003	-2.63117	0.00850919	0.0457269
Zfpm2	26.8866	-1.80227	0.68459	-2.63263	0.00847266	0.0456085
Csmd3	4330.36	-0.706318	0.14156	-4.98953	6.05276e-07	1.18232e-05
Matn2	94.4478	-3.1707	0.406078	-7.8081	5.80546e-15	3.8477e-13
Khdrbs3	1482.9	-0.63546	0.138093	-4.60168	4.19088e-06	6.70292e-05
Sybu	33.9531	-1.80418	0.507916	-3.55212	0.000382134	0.00356275
Myc	449.026	0.860665	0.212871	4.04312	5.27439e-05	0.000633363
Washc5	1101.8	0.445994	0.100133	4.454	8.42842e-06	0.000125853
Atad2	428.051	0.556553	0.184435	3.01762	0.00254771	0.017414
Derl1	1990.85	0.335235	0.117969	2.84171	0.00448724	0.0274036
Ppara	17.9256	-2.86557	0.865119	-3.31234	0.000925196	0.00750044
Brd1	2672.95	-0.173477	0.0665267	-2.60763	0.00911714	0.0481851
Tef	1416.27	-0.415972	0.150556	-2.7629	0.00572898	0.0332457
Syngr1	2718.8	0.304202	0.0890232	3.41711	0.000632908	0.00546639
Enpp2	20615.1	-3.7854	0.893261	-4.23773	2.25794e-05	0.000298253
Csnk1e	4356.27	-0.194905	0.0715826	-2.7228	0.00647314	0.0367733
Parvb	710.9	0.554662	0.150122	3.69473	0.00022012	0.00222345
Myh9	43382.7	0.227476	0.0786784	2.89121	0.00383756	0.0242029
Adamts20	17.8675	-4.7194	0.964633	-4.89243	9.96002e-07	1.83725e-05
Ndufa6	650.757	0.56025	0.215081	2.60484	0.00919175	0.0484304
Naga	1145.21	0.587483	0.165751	3.54438	0.000393541	0.00364929
Nell2	46.6815	-1.94594	0.533381	-3.64832	0.000263963	0.00260637
Slc38a2	1613.16	0.403456	0.121225	3.32817	0.000874192	0.00715141
Srebf2	1319.49	0.421168	0.111955	3.76194	0.000168601	0.00177421
Rapgef3	203.302	-1.13699	0.395437	-2.87528	0.00403674	0.0252484
Pde1b	1417.67	-0.543283	0.196115	-2.77023	0.00560166	0.0326473
Ppp1r1a	31.0919	-2.21401	0.642918	-3.44369	0.000573826	0.00503671
Tnfrsf17	134.979	-0.902189	0.25631	-3.51991	0.000431694	0.0039603
Litaf	1858.93	0.61064	0.097944	6.23458	4.52991e-10	1.53343e-08
Bcl6	529.597	0.662514	0.175203	3.7814	0.000155947	0.00165395
Cldn1	86.802	-2.80149	0.441168	-6.35016	2.15086e-10	7.65115e-09
Fgf12	16.6567	-2.22704	0.824709	-2.70039	0.00692582	0.0388426
Plaat1	9.66186	-4.83631	1.40773	-3.43554	0.000591377	0.00515959
Mefv	13.441	3.79131	1.13188	3.34958	0.000809349	0.00671401
Tmem44	1110.5	-0.9471	0.169735	-5.57988	2.40682e-08	6.11055e-07
Rhpn1	56.808	-2.89651	0.796578	-3.63619	0.000276699	0.00271228
Ly6c2	25.6594	3.55544	1.06334	3.34367	0.000826793	0.0068141
Ly6i	11.384	5.28112	1.19225	4.42953	9.44407e-06	0.000138716
Lynx1	150.593	-1.84064	0.488155	-3.77061	0.000162852	0.00172235
Kif21a	183.29	-2.70268	0.285117	-9.4792	2.5624e-21	4.60963e-19
Alcam	242.296	2.38378	0.344834	6.91282	4.75123e-12	2.11167e-10
Mcm4	365.546	0.506497	0.165068	3.0684	0.00215205	0.0151736
Tomm70a	1166.24	0.322102	0.124106	2.59538	0.00944874	0.0494671
P2rx6	8.02443	-3.02379	0.983812	-3.07355	0.00211531	0.0149536
Lrrc74b	8.10955	-3.80308	1.44127	-2.6387	0.00832253	0.0449027
Ncam2	24.248	-1.76011	0.632115	-2.78448	0.00536139	0.0315692
Aifm3	305.536	-3.5645	0.386342	-9.22628	2.80194e-20	4.26821e-18
Snap29	858.55	0.452025	0.122634	3.68596	0.00022784	0.0022904
Sdf2l1	818.43	0.911994	0.178471	5.11004	3.22088e-07	6.74493e-06
Spag6l	52.9943	-2.91386	0.604624	-4.8193	1.44066e-06	2.5794e-05
Igsf11	31.7749	-1.56738	0.558073	-2.80855	0.00497645	0.0298703
Maats1	29.4246	-4.44876	1.06779	-4.16634	3.09535e-05	0.000394305
Itgb5	29884.5	0.466053	0.0830309	5.61301	1.98837e-08	5.13794e-07
Hcls1	4737.95	0.25215	0.0918284	2.74588	0.00603492	0.0347118
Mylk	279.134	-0.981904	0.309069	-3.17698	0.00148819	0.0111904
Pdia5	170.566	0.535338	0.200599	2.66869	0.00761476	0.0418126
Btg3	92.3432	1.06417	0.318306	3.34323	0.000828087	0.00681557
Cxadr	59.4418	-2.18336	0.65177	-3.34989	0.000808433	0.00670935
Robo1	29.4574	-1.62465	0.461011	-3.52411	0.000424911	0.00390567
St6gal1	1680.53	0.319969	0.123147	2.59827	0.00936934	0.0491195
Slc15a2	134.3	-1.20484	0.405512	-2.97117	0.00296668	0.01969
Cd86	2093.06	0.341504	0.111709	3.05709	0.00223499	0.015659
Pros1	4709.89	0.312259	0.109141	2.86106	0.00422228	0.0261319
Brwd1	3283.04	-0.279177	0.107249	-2.60307	0.00923922	0.0486262
Clic6	1050.19	-4.20568	0.959484	-4.38328	1.16908e-05	0.000166914
Runx1	3585.58	0.286061	0.0986694	2.89918	0.00374137	0.0237469
Tmem50b	1075.43	0.48487	0.117347	4.13192	3.59742e-05	0.000448526
Ifngr2	2440.84	0.463322	0.131962	3.51103	0.000446372	0.0040732
Ifnar1	2082.94	0.407751	0.0966247	4.21994	2.44362e-05	0.000319872
Ifnar2	2433.25	0.450924	0.142423	3.16608	0.00154506	0.0115354
Cfap298	161.505	-0.79803	0.246253	-3.24068	0.00119243	0.00931891
Adcy6	416.305	-0.799352	0.260739	-3.06572	0.00217148	0.0152821
Enah	274.527	-1.91745	0.301078	-6.36862	1.90737e-10	6.82356e-09
Tuba1b	3837.06	0.359632	0.114326	3.14568	0.00165703	0.0122121
Prpf40b	1011.76	-0.421996	0.125972	-3.3499	0.000808393	0.00670935
Tmbim6	6277.94	0.342315	0.100551	3.40438	0.000663154	0.00568734
Faim2	32.7857	-2.05987	0.465555	-4.42455	9.66439e-06	0.000141512
Lima1	844.314	0.245678	0.094428	2.60175	0.00927503	0.0487485
Scn8a	68.181	-1.65875	0.409458	-4.05109	5.09792e-05	0.000616117
Krt18	146.128	-4.23856	0.428007	-9.90302	4.03881e-23	9.08203e-21
Calcoco1	1104.07	-0.297325	0.111229	-2.67309	0.00751568	0.0414009
Cdkn1a	172.494	1.30594	0.335626	3.89105	9.98124e-05	0.00112224
Fhl1	44.2074	-1.17539	0.3928	-2.99233	0.00276861	0.0186108
Denr	723.591	0.354296	0.12048	2.94071	0.00327457	0.0213729
Ivns1abp	22127.4	-0.268031	0.0801653	-3.34348	0.000827358	0.0068141
Gps2	1771.71	0.261516	0.0977621	2.67503	0.00747228	0.0411979
P3h3	583.52	0.564225	0.157505	3.58227	0.000340617	0.00323801
Serinc2	50.7891	-4.66615	0.767985	-6.07584	1.23343e-09	3.87658e-08
Scg5	42.9883	-3.76226	0.615648	-6.11106	9.8974e-10	3.16868e-08
Cd4	80.9341	-1.68267	0.533117	-3.15629	0.00159791	0.0118691
Mx2	305.537	0.975827	0.255373	3.82118	0.000132813	0.00143848
Tmem176a	1268.89	0.772986	0.145478	5.31343	1.07578e-07	2.44825e-06
Tpi1	833.965	0.749578	0.140222	5.34563	9.01019e-08	2.073e-06
Celsr3	35.7277	-1.7382	0.504433	-3.44584	0.000569286	0.00500616
C1qtnf12	39.1204	-1.67545	0.528857	-3.16807	0.00153454	0.011475
Rhebl1	20.6672	1.75632	0.631104	2.78293	0.00538711	0.0316507
Rps6ka2	352.879	-0.653407	0.18708	-3.49266	0.000478235	0.00432841
Zscan10	9.68015	-4.0761	1.36594	-2.98409	0.00284421	0.0189772
Efhb	22.8342	-3.7088	0.805075	-4.60678	4.08952e-06	6.57461e-05
Hsp90ab1	16625.4	0.395478	0.0694582	5.69375	1.24281e-08	3.32514e-07
Vegfa	406.078	-1.24584	0.300308	-4.14855	3.34595e-05	0.000422189
Enpp5	208.955	-1.52553	0.29901	-5.10194	3.36196e-07	7.01702e-06
Rsph9	60.3239	-1.73427	0.405007	-4.28208	1.85152e-05	0.000250347
Ptk7	29.7095	-1.47391	0.44936	-3.28002	0.00103801	0.00829752
Mtch1	1431.67	-0.441711	0.133286	-3.31401	0.000919678	0.00746211
Pim1	224.929	0.959148	0.323002	2.96948	0.00298305	0.0197431
Rsph1	54.9127	-4.09508	0.481973	-8.49648	1.95429e-17	2.02828e-15
Sik1	329.776	-0.754557	0.259962	-2.90257	0.00370116	0.0235629
Arhgap28	38.5064	-3.42825	0.608264	-5.63613	1.73918e-08	4.52498e-07
Myl12a	868.272	0.544008	0.149212	3.64588	0.000266481	0.00262045
Emilin2	130.38	1.32765	0.363122	3.65621	0.000255977	0.00253947
Cyp4f13	811.501	-0.417266	0.140952	-2.96034	0.00307303	0.0202606
Clip4	29.8623	-2.42532	0.678501	-3.57452	0.000350869	0.00331876
Man2a1	1008.6	0.462091	0.127852	3.61427	0.000301191	0.00292353
Washc1	817.783	0.374377	0.142951	2.61892	0.00882075	0.046926
Washc2	3042.17	0.318281	0.0872881	3.64633	0.000266013	0.00261977
Nrxn1	262.388	-1.41226	0.227704	-6.20217	5.56898e-10	1.86181e-08
Atp6v0c	3072.79	0.7693	0.0926962	8.29915	1.04856e-16	9.70891e-15
Jpt2	388.976	0.611951	0.151656	4.03511	5.45757e-05	0.000652043
Tmem204	369.039	-0.547798	0.168119	-3.2584	0.00112044	0.00882566
Tmem8	101.233	-1.04985	0.271829	-3.86219	0.000112376	0.00124278
Rgs11	141.796	-1.16223	0.393227	-2.95563	0.00312032	0.0205151
Cuta	662.914	0.402043	0.143818	2.79551	0.00518182	0.0308866
Rfx2	66.2742	-1.92618	0.408853	-4.71118	2.46288e-06	4.15369e-05
Grm8	21.3943	-4.39919	1.27036	-3.46296	0.000534271	0.00476031
Zfp523	595.06	-0.483019	0.179801	-2.68641	0.00722251	0.0400664
Fkbp5	1176.75	0.330392	0.121924	2.70983	0.00673187	0.0379011
Bambi	40.4917	1.68672	0.594711	2.8362	0.00456544	0.0277914
Pkdcc	375.87	-0.737708	0.171907	-4.29132	1.77611e-05	0.00024136
Dync2li1	29.3354	-1.78423	0.608533	-2.93203	0.00336759	0.0218217
Zfp871	2165.91	-0.249407	0.0840275	-2.96815	0.00299594	0.0198001
Dtna	212.541	-2.37313	0.317615	-7.47171	7.91604e-14	4.55872e-12
Cdh2	75.9076	-1.26304	0.479799	-2.63243	0.00847775	0.0456228
Vps52	871.475	0.275717	0.101784	2.70885	0.0067516	0.0380009
Col11a2	176.06	-1.1299	0.359996	-3.13863	0.00169739	0.0124561
H2-Oa	387.534	1.23157	0.15161	8.1233	4.53675e-16	3.61581e-14
Tap2	1204.04	0.514624	0.127599	4.03315	5.50342e-05	0.000656691
Psd2	447.545	-3.83622	0.656663	-5.84199	5.15821e-09	1.46737e-07
Etf1	1254.34	0.320173	0.106132	3.01675	0.00255503	0.017442
Nelfe	413.643	0.536258	0.15726	3.41	0.000649638	0.00559299
Epb41l4a	22.3061	-3.0575	0.784058	-3.89959	9.63576e-05	0.00108727
Stard4	128.491	0.840608	0.298659	2.81461	0.0048837	0.0294535
Tnf	108.301	1.70828	0.301979	5.65693	1.54104e-08	4.03166e-07
Atp6v1g2	127.538	-0.731175	0.260058	-2.81158	0.00492988	0.0296845
Zfp521	117.261	-2.0816	0.39701	-5.24318	1.57831e-07	3.49915e-06
Cabyr	45.1337	-1.64258	0.534547	-3.07284	0.0021203	0.0149833
Mrps18b	153.219	0.89002	0.252796	3.5207	0.00043041	0.00395044
Ik	2852.51	0.295223	0.0872374	3.38414	0.000714019	0.00604531
Tcerg1	2218.04	0.188891	0.0693875	2.72226	0.00648363	0.0368107
Ppp2r2b	29.2989	-1.61493	0.558298	-2.8926	0.00382066	0.0241124
Jakmip2	75.9208	-3.43072	0.60906	-5.63281	1.77296e-08	4.60652e-07
Pmaip1	146.415	1.29296	0.288109	4.48773	7.19847e-06	0.000109478
Ldlrad4	2627.73	-0.274946	0.0770801	-3.56701	0.000361071	0.00339993
Mapk4	322.793	-3.29495	0.523526	-6.29377	3.09846e-10	1.07784e-08
Lmnb1	524.592	0.684366	0.189262	3.61597	0.000299225	0.00290882
Slc12a2	4988.84	-0.320946	0.0713108	-4.50067	6.77396e-06	0.000103774
Tcof1	2114.6	0.465771	0.115372	4.03712	5.41123e-05	0.000648147
Asrgl1	188.772	-0.973313	0.227895	-4.27088	1.94705e-05	0.000261243
Cd5	52.1592	2.11017	0.63359	3.3305	0.000866903	0.00709486
Cd6	7.91896	4.80553	1.41482	3.39656	0.000682383	0.00582321
Ms4a4c	52.6726	2.84562	0.51529	5.52236	3.3447e-08	8.35689e-07
Ms4a6d	622.525	0.864371	0.143229	6.03489	1.59072e-09	4.91769e-08
Fam111a	1142.68	0.514649	0.102361	5.02777	4.96218e-07	9.93961e-06
Slc15a3	2466.29	0.955998	0.110909	8.61965	6.71596e-18	7.41858e-16
Fen1	251.098	0.527394	0.19149	2.75416	0.00588434	0.0340531
Cdc37l1	1644.92	-0.392804	0.116539	-3.37058	0.000750112	0.0063113
Lipa	1634.34	0.69835	0.110888	6.29782	3.01864e-10	1.05396e-08
Ak3	672.394	-0.325857	0.102009	-3.1944	0.00140123	0.0106467
Tjp2	920.549	0.281305	0.103487	2.71826	0.00656264	0.0371588
Slc25a45	1604.42	-0.356397	0.101384	-3.51533	0.000439212	0.00401951
Gldc	120.069	-1.49765	0.427063	-3.50685	0.000453437	0.0041277
Coro1b	3303.77	0.282038	0.102495	2.75172	0.00592835	0.0342475
Aip	516.003	0.422782	0.126541	3.34107	0.000834551	0.0068628
Pold4	675.654	0.544827	0.135266	4.02781	5.6299e-05	0.000669667
Pip5k1b	148.733	-3.07041	0.770799	-3.98342	6.79319e-05	0.000795022
Pcx	245.331	-0.92937	0.259931	-3.57544	0.000349636	0.00331207
Cpt1a	1112.9	-0.294583	0.108839	-2.7066	0.00679757	0.03821
Vldlr	182.358	-3.2328	0.6492	-4.97967	6.36939e-07	1.23148e-05
Ehbp1l1	3054.94	0.272536	0.0690491	3.947	7.91379e-05	0.000908715
Ltbp3	563.641	-1.8442	0.187185	-9.85226	6.70218e-23	1.42244e-20
Capn1	281.86	0.8993	0.209673	4.28905	1.79437e-05	0.000243665
Map4k2	1534.56	-0.316234	0.105758	-2.99016	0.00278828	0.0186926
Gpr137	799.362	-0.808317	0.168939	-4.78468	1.71259e-06	3.01202e-05
Bad	430.774	-1.0993	0.25215	-4.35969	1.30245e-05	0.000183186
Vegfb	1146.41	0.448663	0.125363	3.57891	0.000345032	0.00327338
Fermt3	5751.54	0.202835	0.0773443	2.62249	0.00872888	0.0465894
Tcf7l2	768.083	-0.296984	0.0879479	-3.37682	0.000733302	0.00618639
Sorbs1	309.632	-1.21623	0.285669	-4.2575	2.06728e-05	0.000275768
Aldh18a1	456.988	0.658207	0.158337	4.15701	3.22437e-05	0.000407937
Pik3ap1	8263.37	0.313077	0.101042	3.09849	0.0019451	0.0139594
Efhc2	23.7201	-2.7468	0.83618	-3.28494	0.00102003	0.00816761
Nt5c2	1629.67	-0.290569	0.0899734	-3.2295	0.00124008	0.00961968
Msr1	156.809	1.04108	0.346569	3.00398	0.00266475	0.018054
Col17a1	38.9868	-3.12589	0.583296	-5.35901	8.36792e-08	1.93466e-06
Gsto1	293.29	0.996591	0.202958	4.91032	9.09273e-07	1.69214e-05
Ablim1	1313.47	-0.348855	0.133128	-2.62045	0.0087814	0.0468254
Hspa12a	542.623	0.814698	0.185129	4.40071	1.07899e-05	0.000155581
Slc16a3	496.096	0.643995	0.150015	4.29288	1.76368e-05	0.000240016
Fn3k	100.401	-1.51373	0.338039	-4.47797	7.53557e-06	0.000113418
Erlin1	587.719	0.519217	0.171922	3.02007	0.0025272	0.017302
Scd2	3262.58	-0.422057	0.127863	-3.30085	0.000963915	0.00778427
Sema4g	1563.47	-0.353452	0.0848432	-4.16595	3.10059e-05	0.000394657
Ldb1	3578.21	-0.204928	0.0790078	-2.59377	0.0094929	0.0496432
Mfsd13a	160.563	1.04481	0.3496	2.98859	0.00280264	0.0187661
Hexa	9359.69	0.7136	0.0955163	7.47098	7.96022e-14	4.57023e-12
Lztfl1	372.564	-0.545705	0.162726	-3.35351	0.000797925	0.00664258
Zfhx4	105.486	-1.85836	0.374021	-4.96861	6.74346e-07	1.29712e-05
Itgb8	451.563	-1.87681	0.439687	-4.26851	1.96781e-05	0.000263617
Itga7	87.9678	-2.0638	0.362689	-5.69026	1.26848e-08	3.38421e-07
Rdh5	274.78	-2.09341	0.332875	-6.28888	3.19755e-10	1.10823e-08
Gdf11	116.684	-2.31454	0.283755	-8.15682	3.43947e-16	2.81583e-14
Pa2g4	1143.08	0.396056	0.115744	3.42184	0.000621993	0.00538937
Nab2	682.48	0.704787	0.108042	6.52328	6.87851e-11	2.64082e-09
Katnal2	41.6389	-3.90139	0.621301	-6.27938	3.39918e-10	1.1674e-08
Echs1	639.873	0.597116	0.148258	4.02755	5.63621e-05	0.000669996
Adam8	179.309	2.1369	0.242779	8.80186	1.34569e-18	1.63992e-16
Dpysl4	8.1628	-3.52076	1.31827	-2.67075	0.00756829	0.0416308
Syce1	8.52792	3.37783	1.26033	2.68011	0.00735973	0.0407319
Cox8b	37.8124	-2.96691	0.858849	-3.45452	0.000551273	0.00486588
Eps8l2	273.256	-2.15803	0.545474	-3.95624	7.61377e-05	0.000879611
Chid1	574.147	-0.390615	0.143471	-2.7226	0.00647695	0.0367839
Asl	354.926	0.525143	0.149059	3.52305	0.000426612	0.00391939
Gusb	3481.67	0.704125	0.0897112	7.8488	4.20042e-15	2.86432e-13
Sumf2	204.239	0.478888	0.169851	2.81946	0.00481047	0.0291047
Clybl	75.6463	-1.16302	0.309761	-3.75456	0.000173648	0.00182224
Cant1	1437.62	0.346807	0.0927438	3.7394	0.000184457	0.00192391
Gaa	3446.53	0.446717	0.0768268	5.8146	6.07807e-09	1.71612e-07
Cct8	1116.54	0.310517	0.119633	2.59559	0.00944286	0.04945
Pfkfb4	1078.03	0.456124	0.138395	3.29581	0.000981371	0.00788813
Tmem47	213.63	-2.68987	0.306378	-8.77958	1.64084e-18	1.97412e-16
Alox5	893.04	0.506621	0.138617	3.65484	0.000257343	0.002549
Hspa4l	274.954	-0.75551	0.228929	-3.3002	0.000966175	0.00779584
Larp1b	107.672	-1.43737	0.36256	-3.9645	7.35512e-05	0.000853383
Jade1	745.331	-0.441673	0.11301	-3.90828	9.29574e-05	0.00105079
D3Ertd751e	320.147	-0.728738	0.188247	-3.87117	0.000108313	0.00120348
Nrp1	3165.74	0.570139	0.121258	4.70187	2.5779e-06	4.32451e-05
Pard3	129.769	-1.52363	0.484142	-3.14707	0.00164915	0.012173
Prkar1b	203.956	0.965268	0.216523	4.45804	8.2714e-06	0.000123606
Pdgfa	418.512	0.559242	0.212577	2.63078	0.00851901	0.0457537
Tspan17	39.3762	1.87846	0.489223	3.83969	0.000123192	0.00134585
Myo5b	219.954	-3.79155	0.726337	-5.22009	1.78834e-07	3.89618e-06
Adhfe1	137.526	-1.2345	0.335734	-3.67702	0.000235979	0.00236342
Ppp1r42	5.46433	-4.55544	1.55635	-2.927	0.00342245	0.0220788
Klf7	1143.59	-0.443983	0.139584	-3.18075	0.00146894	0.011081
Hspd1	1043.56	0.362104	0.119405	3.03258	0.00242472	0.0167399
Trak2	1115.8	-0.316039	0.0954485	-3.31109	0.000929338	0.00752433
Ercc5	997.787	-0.318428	0.107353	-2.96617	0.00301534	0.019908
Ecrg4	311.188	-4.52198	0.643085	-7.0317	2.04034e-12	9.51603e-11
Map4k4	9254.62	-0.235768	0.0699798	-3.36908	0.000754199	0.0063344
Mrpl30	233.171	0.810291	0.220674	3.67189	0.000240767	0.00240882
Ormdl1	163.296	0.604798	0.223982	2.70021	0.00692954	0.0388433
Gls	1786.65	0.306939	0.0928237	3.30669	0.00094405	0.00763363
Ptpn18	1570.49	0.360769	0.0821955	4.38916	1.13788e-05	0.000162829
Plcd4	74.85	-3.09028	0.568161	-5.43909	5.35524e-08	1.2886e-06
Atic	497.472	0.446213	0.12234	3.64733	0.000264977	0.00261229
Fn1	2393.48	0.996992	0.125801	7.92515	2.27876e-15	1.63044e-13
Ptprn	44.5811	-1.59913	0.431296	-3.70774	0.000209121	0.00213634
Obsl1	66.3344	-1.91552	0.641585	-2.98561	0.00283014	0.0189198
Stk11ip	1129.11	0.43368	0.119245	3.63688	0.000275963	0.00270647
Ncl	7111.96	0.471581	0.0816512	5.77556	7.66995e-09	2.13055e-07
Serpine2	5398.41	0.451411	0.0987756	4.57007	4.87571e-06	7.67478e-05
Ngef	70.6463	-1.25739	0.454254	-2.76803	0.00563967	0.0328283
Gpr35	323.355	0.981006	0.265432	3.69588	0.000219127	0.0022146
Lrrfip1	2696.67	0.362888	0.086072	4.2161	2.48564e-05	0.000324249
Mcm6	417.616	0.539994	0.154837	3.48749	0.000487579	0.00440243
Dbi	361.299	-0.753769	0.183137	-4.11587	3.85726e-05	0.000477521
Cd55	95.4744	-2.25283	0.394563	-5.70969	1.1318e-08	3.04106e-07
Arl8a	1206.34	0.475709	0.0880337	5.40371	6.52753e-08	1.54316e-06
Slc45a3	14.8794	4.74787	1.02795	4.61878	3.85997e-06	6.24772e-05
Nfasc	466.311	-3.20354	0.272824	-11.7421	7.74933e-32	4.06603e-29
Lrrn2	75.2934	-3.36599	0.442829	-7.6011	2.93634e-14	1.77203e-12
Atp2b4	179.138	-1.23615	0.267222	-4.62595	3.72881e-06	6.05098e-05
Stx6	827.803	0.334388	0.124494	2.68598	0.00723181	0.0401062
Glul	12337.9	-0.326552	0.0949531	-3.43909	0.000583674	0.0051089
Ncf2	3577.54	0.388043	0.108216	3.58581	0.000336031	0.00320283
Kif26b	16.361	-2.33176	0.768646	-3.0336	0.00241653	0.0166956
Trp53bp2	1368.18	-0.266233	0.0895679	-2.97242	0.00295463	0.0196307
Ifi211	209.152	2.90883	0.330367	8.80483	1.31054e-18	1.61422e-16
Cfap45	59.8853	-2.11148	0.692863	-3.04747	0.00230778	0.0160974
Tagln2	489.395	0.99388	0.139653	7.11677	1.10483e-12	5.39255e-11
Mpzl1	102.389	-0.851357	0.29776	-2.8592	0.00424708	0.0262424
Atp1b1	1041.32	-2.97858	0.519208	-5.73678	9.64954e-09	2.61882e-07
F5	1436.16	-3.85233	0.641419	-6.00594	1.90222e-09	5.79533e-08
Ptpn14	254.502	-1.28455	0.268862	-4.77775	1.77271e-06	3.10044e-05
Spata17	13.9134	-4.61176	0.95726	-4.81767	1.45247e-06	2.59562e-05
Mark1	86.1115	-2.21815	0.460522	-4.81661	1.46017e-06	2.60691e-05
Tatdn3	352.33	-0.583384	0.206766	-2.82146	0.00478051	0.0289327
Fcgr2b	3412.33	0.623362	0.1314	4.74399	2.09547e-06	3.60158e-05
Optn	282.875	0.860761	0.266326	3.23198	0.00122937	0.00955621
Ddr2	111.832	-1.27364	0.404877	-3.14575	0.00165661	0.0122121
Lmx1a	67.1265	-5.4448	0.649301	-8.38564	5.04514e-17	4.93771e-15
Rabgap1l	573.484	-1.19243	0.228638	-5.21535	1.83475e-07	3.99269e-06
Kif5c	267.147	-0.741551	0.243398	-3.04666	0.00231396	0.0161322
Itga8	35.3448	-2.33359	0.801169	-2.91273	0.00358281	0.0229253
Pfkfb3	2975.27	0.681536	0.111766	6.09787	1.07489e-09	3.42388e-08
Prkcq	259.163	-1.23107	0.204952	-6.00663	1.89414e-09	5.78002e-08
Odf2	1444.5	-0.322279	0.114397	-2.81719	0.00484463	0.0292739
Stxbp1	609.984	-0.3973	0.146576	-2.71055	0.00671718	0.0378523
Ak8	21.9948	-3.05416	0.993418	-3.0744	0.00210928	0.014939
Slc25a25	457.489	0.485533	0.162893	2.98069	0.00287602	0.0191555
Lcn2	54.5354	2.98308	0.827137	3.60651	0.00031034	0.00299541
Dnm1	127.576	-0.938393	0.357398	-2.62562	0.00864906	0.0462548
1700007K13Rik	17.3813	-4.65748	1.14066	-4.08317	4.44264e-05	0.000544562
Cytip	134.051	1.30887	0.476787	2.74519	0.00604752	0.0347631
Fibcd1	14.7819	-2.07346	0.619573	-3.34659	0.000818107	0.00677179
Tor1b	895.304	0.42552	0.0906024	4.69657	2.64572e-06	4.4304e-05
Tor1a	491.549	0.477572	0.138806	3.44057	0.000580488	0.00508573
Usp20	346.303	-0.51386	0.190834	-2.69271	0.00708746	0.0394446
Kynu	25.5852	1.66708	0.601135	2.77322	0.00555052	0.0323992
Grb14	82.5334	-1.53533	0.364042	-4.21744	2.47091e-05	0.000322996
Ifih1	852.681	0.632247	0.144554	4.37379	1.22108e-05	0.00017316
Slc4a10	882.967	-3.07401	0.746323	-4.11887	3.80733e-05	0.000472205
Strbp	463.272	-0.651805	0.234235	-2.7827	0.00539084	0.0316628
Traf2	486.905	0.44818	0.13582	3.29981	0.000967508	0.00780327
Abca2	2499.56	-0.296249	0.111245	-2.66304	0.00774391	0.0423616
Grin1	50.4711	-1.60203	0.444959	-3.60041	0.000317714	0.00306345
Anapc2	2098.54	0.318122	0.107969	2.9464	0.00321492	0.0210418
Itgb6	9.74502	-3.37691	1.05024	-3.21535	0.00130285	0.0100161
Nckap1	340.295	-1.44796	0.202223	-7.16023	8.05407e-13	4.0896e-11
Dnajc10	908.078	0.482531	0.131871	3.65913	0.000253075	0.00251332
Itga4	469.501	0.851737	0.29355	2.9015	0.00371377	0.0236034
Slc25a12	596.157	-0.464285	0.121772	-3.81274	0.000137435	0.00148344
Stk39	788.551	-3.40505	0.50305	-6.76881	1.29848e-11	5.46259e-10
Cers6	670.334	0.601688	0.142982	4.20815	2.57468e-05	0.000334248
Ssrp1	1669.64	0.285781	0.107515	2.65805	0.00785944	0.0428117
Ube2l6	256.454	1.54696	0.302816	5.10858	3.2459e-07	6.78978e-06
Eif3m	690.653	0.342182	0.12937	2.64499	0.00816934	0.0442358
Prrg4	32.3028	-1.19096	0.426003	-2.79565	0.00517949	0.0308824
Hsd17b12	867.506	0.56435	0.157593	3.58106	0.000342207	0.00324985
Gatm	2051.22	0.712854	0.12205	5.84067	5.19917e-09	1.4768e-07
Fbn1	139.168	-2.51058	0.399752	-6.28034	3.37837e-10	1.16237e-08
Mapk8ip1	164.976	-1.29365	0.215301	-6.00857	1.87165e-09	5.72992e-08
Eif3j1	391.84	0.492645	0.170167	2.89507	0.0037907	0.0239822
Frmd5	59.2844	-1.45786	0.379659	-3.83991	0.000123079	0.00134539
Mdk	40.862	-1.27794	0.446047	-2.86504	0.00416959	0.0259037
Pdia3	9584.42	0.292019	0.0993946	2.93797	0.00330366	0.0215182
Pacsin3	59.6837	-1.65266	0.515552	-3.20561	0.00134777	0.0103154
Snap23	1177.39	0.295969	0.102511	2.8872	0.00388693	0.0244734
Zfp106	4970.31	-0.182053	0.0634458	-2.86943	0.0041121	0.0256517
Tyro3	62.0999	-2.75635	0.516635	-5.3352	9.54385e-08	2.18514e-06
Siglec1	597.183	1.16179	0.425046	2.73334	0.00626964	0.0358327
Ivd	726.014	-0.344362	0.130835	-2.63203	0.00848759	0.0456368
Fsip1	5.61396	-4.59809	1.70411	-2.69823	0.0069709	0.0390143
Gpcpd1	1304.9	-0.318463	0.108067	-2.94689	0.00320985	0.0210232
Chgb	50.5333	-1.81872	0.612326	-2.97017	0.0029763	0.0197168
Sppl2a	2561.36	0.3471	0.114606	3.02863	0.00245662	0.0169169
Dusp2	11.5325	2.58784	0.88536	2.92292	0.00346765	0.022317
Polr1b	305.164	0.452919	0.143987	3.14554	0.00165778	0.0122129
Il1a	652.004	0.400401	0.103605	3.86468	0.000111236	0.00123162
Snrpb	1205.83	0.367518	0.108763	3.37907	0.000727321	0.00614417
Vps16	875.1	0.341669	0.12273	2.78391	0.00537076	0.0315743
Pcsk2	66.2558	-3.50786	0.399933	-8.77111	1.76918e-18	2.07565e-16
Rrbp1	20362.6	0.253155	0.0701366	3.60946	0.000306835	0.00296764
Napb	182.054	-0.736961	0.242361	-3.04076	0.00235983	0.0164179
Tpx2	85.1252	1.05666	0.327651	3.22497	0.00125986	0.00974506
Pkia	36.3674	-1.27342	0.447982	-2.84256	0.00447523	0.0273449
Zbp1	249.156	2.24627	0.315627	7.11685	1.10425e-12	5.39255e-11
Zdbf2	45.6272	-2.84219	0.772047	-3.68137	0.00023198	0.00232583
Gnas	10627.7	0.270896	0.0583214	4.64489	3.40266e-06	5.57924e-05
Phactr3	65.2718	-1.29084	0.365532	-3.5314	0.000413373	0.00381073
Ptpn1	4450.75	0.370475	0.107637	3.4419	0.00057764	0.00506313
Atp9a	140.024	-1.76481	0.340408	-5.18438	2.16734e-07	4.65744e-06
Zfp64	469.251	0.390427	0.137165	2.8464	0.00442167	0.0270644
Car2	274.946	-2.61308	0.377876	-6.91517	4.67305e-12	2.08182e-10
Col9a3	884.904	-4.17093	0.508726	-8.19877	2.42868e-16	2.08524e-14
Chrna4	19.9321	-3.06688	1.13594	-2.69987	0.0069367	0.038869
Acss2	143.552	-1.02445	0.392516	-2.60995	0.00905563	0.0479405
Procr	60.0361	1.1019	0.369648	2.98095	0.00287352	0.0191524
Aar2	487.81	-0.444314	0.159061	-2.79336	0.00521636	0.0309946
Rpn2	3903.28	0.463623	0.0916747	5.05726	4.25313e-07	8.67574e-06
Src	1250.29	0.278648	0.0955897	2.91504	0.00355643	0.0228029
Mfn1	668.606	-0.370632	0.112841	-3.28455	0.00102145	0.00817554
Ccdc39	166.597	-2.83852	0.491828	-5.77136	7.8636e-09	2.17475e-07
Tnik	240.057	-1.52564	0.374333	-4.07563	4.58901e-05	0.000560685
Pld1	3398.57	-0.253564	0.0753861	-3.36354	0.000769489	0.00644848
Mccc1	639.735	-0.744039	0.214956	-3.46135	0.000537466	0.00477975
Slc7a11	187.082	0.879414	0.230988	3.80719	0.000140558	0.00151195
Trpc4	54.2364	2.32375	0.625571	3.71461	0.000203514	0.0020915
Mfsd1	1496.05	0.612149	0.12596	4.85985	1.17473e-06	2.1295e-05
Schip1	54.3692	-1.52923	0.407884	-3.74918	0.000177416	0.00185868
Ift80	205.514	-0.810327	0.264123	-3.06799	0.00215504	0.015189
Pfn2	137.942	-0.830886	0.280627	-2.96082	0.00306822	0.0202359
Kcnab1	24.3668	-2.2884	0.523762	-4.36916	1.24723e-05	0.000176076
Cd2	9.40022	4.50357	1.39126	3.23704	0.00120776	0.00941536
Slc6a17	203.805	-3.04506	0.284914	-10.6876	1.16281e-26	4.22391e-24
Slc16a4	75.3588	-0.922863	0.309127	-2.98539	0.0028322	0.0189238
Dram2	689.861	0.480432	0.148832	3.22803	0.00124648	0.00965737
Npr1	145.321	-1.57543	0.405048	-3.8895	0.000100452	0.00112742
Col11a1	8.02272	-3.26798	1.17784	-2.77456	0.00552769	0.0322959
Rnpc3	454.37	-0.376522	0.134331	-2.80295	0.00506382	0.0302692
Cyp2u1	121.361	-1.49636	0.306066	-4.889	1.01351e-06	1.86591e-05
Lef1	281.385	-0.827515	0.267384	-3.09485	0.00196909	0.0140941
Trim2	1042.51	-0.303988	0.105922	-2.86992	0.00410582	0.025638
Mcub	44.1446	2.26622	0.865053	2.61974	0.00879967	0.0468745
Ctso	1236.14	0.3334	0.115252	2.89279	0.0038184	0.0241062
Ints12	200.093	0.700313	0.223072	3.13941	0.00169287	0.0124278
Alpk1	376.372	1.13577	0.199813	5.68419	1.31436e-08	3.50168e-07
Fubp1	2308.78	-0.338329	0.114463	-2.9558	0.00311861	0.0205149
Ifi44	51.2783	1.8421	0.706209	2.60843	0.00909585	0.0481265
Adam15	6668.72	0.401195	0.0821499	4.88369	1.04117e-06	1.90938e-05
Scamp3	774.064	0.332528	0.116594	2.85201	0.00434443	0.0267042
Arhgef2	4680.66	0.248312	0.0891462	2.78544	0.00534546	0.0315532
Iqgap3	408.701	1.35278	0.445799	3.03452	0.00240922	0.0166683
Lrba	2940.85	-0.23236	0.0849172	-2.73632	0.00621311	0.0355517
Sh3d19	741.968	-3.69874	0.449525	-8.2281	1.90206e-16	1.68452e-14
Tars2	587.614	0.446636	0.164792	2.7103	0.00672232	0.0378699
Abca4	570.547	-3.98028	0.56886	-6.99695	2.61604e-12	1.19358e-10
Tmem56	24.6937	-2.00978	0.757992	-2.65145	0.00801472	0.0435279
Nfkb1	3664.23	0.240262	0.0704796	3.40896	0.000652119	0.00560923
Manba	888.782	0.423111	0.139437	3.03443	0.00240992	0.0166683
Bdh2	9.23576	-4.02056	1.3243	-3.03598	0.00239757	0.0166133
Cth	13.8289	-2.52928	0.84355	-2.99838	0.00271418	0.0183166
Calb1	13.665	-2.8603	1.07139	-2.66971	0.00759161	0.041734
Faxc	33.6843	-2.22027	0.633985	-3.50209	0.000461624	0.00419818
Pnisr	5302.17	-0.348232	0.104126	-3.34434	0.000824778	0.00681208
Sdcbp	2975.65	0.524603	0.119248	4.39928	1.08613e-05	0.00015649
Gbp3	547.698	0.806884	0.229667	3.51328	0.000442617	0.00404675
Ube2j1	2005.07	0.31465	0.113748	2.76621	0.00567125	0.0329714
Cfap206	60.2786	-4.60766	0.534137	-8.62636	6.33334e-18	7.07873e-16
Nans	622.759	0.627004	0.142568	4.39793	1.09287e-05	0.000157342
Brinp1	27.8473	-2.18841	0.520514	-4.20432	2.61864e-05	0.000339721
Fmn2	92.5815	-1.59109	0.323668	-4.9158	8.84192e-07	1.65198e-05
Ptprd	106.776	-1.82114	0.463437	-3.92963	8.5077e-05	0.000971008
Mpdz	179.511	-2.31333	0.293818	-7.87335	3.4528e-15	2.38901e-13
Slc44a1	976.935	0.659839	0.109767	6.01124	1.84109e-09	5.64551e-08
Unc13b	378.354	-0.651986	0.245398	-2.65685	0.0078874	0.0429228
Tesk1	870.494	0.405998	0.105686	3.84156	0.000122255	0.00133785
Tln1	24943.3	0.250619	0.0900166	2.78414	0.00536694	0.0315715
Npr2	66.3961	-2.26568	0.414907	-5.46068	4.74315e-08	1.15011e-06
Clta	8391.8	0.42218	0.0930132	4.53893	5.65408e-06	8.79011e-05
Sh3gl2	20.5229	-2.28519	0.715611	-3.19334	0.00140639	0.0106769
Plin2	308.392	0.946485	0.20958	4.5161	6.29891e-06	9.73651e-05
Dnajc6	64.4945	-1.91233	0.41181	-4.64372	3.42193e-06	5.60596e-05
Cachd1	232.701	-2.8267	0.420479	-6.72256	1.78562e-11	7.41286e-10
B4galt2	29.9284	-2.52816	0.722872	-3.49738	0.000469844	0.00426267
Elavl4	88.4569	-0.711493	0.259855	-2.73804	0.00618057	0.0354094
Ttc39a	24.5937	-2.696	0.695358	-3.87714	0.00010569	0.00118129
Dock7	2033.65	-0.253387	0.0919095	-2.75692	0.00583494	0.0338005
Hook1	79.0052	-2.54251	0.57475	-4.42368	9.70356e-06	0.000141976
Laptm5	34748.1	0.243103	0.0925193	2.62759	0.00859909	0.0460462
Pdpn	61.6297	-2.3514	0.633306	-3.7129	0.000204898	0.00210001
Echdc2	32.8272	-2.95048	0.931045	-3.169	0.00152963	0.0114429
Cpt2	365.057	-0.60498	0.180399	-3.35356	0.000797798	0.00664258
Lrp8	411.17	-1.65607	0.303798	-5.45122	5.00261e-08	1.20682e-06
Hivep3	3991.18	0.303475	0.0779992	3.89075	9.99363e-05	0.0011226
Ccdc30	71.2116	-3.44718	0.541046	-6.37132	1.87413e-10	6.71736e-09
Ybx1	4261.49	0.381905	0.0735705	5.191	2.09168e-07	4.51025e-06
Mycl	200.287	-1.16903	0.26042	-4.489	7.15591e-06	0.000108919
Cap1	10385.7	0.255566	0.0917143	2.78655	0.00532731	0.0314953
Kif2c	45.4311	1.56911	0.560964	2.79716	0.00515544	0.0307681
Plk3	853.312	0.6717	0.186755	3.5967	0.000322285	0.00310119
Pik3r3	175.06	-0.850289	0.315071	-2.69872	0.00696073	0.0389805
Pomgnt1	787.333	-0.528799	0.157942	-3.34806	0.000813795	0.00673905
Cfap57	9.03014	-4.28073	1.38747	-3.08528	0.00203362	0.0144845
Vwa5b1	173.702	-3.81188	0.872029	-4.37127	1.23525e-05	0.000174646
Ddost	1765.58	0.505458	0.120826	4.18335	2.87243e-05	0.000369852
Hspg2	729.437	-0.875532	0.230941	-3.79116	0.000149947	0.00159749
Tinagl1	153.353	-0.885514	0.268316	-3.30026	0.000965947	0.00779584
Sema3c	275.827	-0.616031	0.235959	-2.61076	0.00903419	0.0478539
Adgrb2	111.479	-1.33602	0.379687	-3.51874	0.000433602	0.00397587
Hpca	64.8565	-1.47322	0.409204	-3.6002	0.000317972	0.00306438
Azin2	63.0185	-2.2875	0.730598	-3.131	0.00174215	0.0127007
Rnf19b	1835.02	0.330781	0.125098	2.64417	0.00818916	0.044297
A3galt2	16.2416	-2.32444	0.810009	-2.86965	0.00410927	0.025651
Eif3i	872.725	0.560488	0.135187	4.146	3.38327e-05	0.000426044
Csmd2	34.5588	-2.10146	0.662099	-3.17393	0.00150388	0.0112853
Sfpq	6583.95	-0.208545	0.07374	-2.82811	0.00468235	0.0283932
Stmn1	287.179	0.584604	0.192438	3.03789	0.00238244	0.0165206
Csf3r	13279	0.326805	0.0704298	4.64015	3.48151e-06	5.6937e-05
Hgf	54.792	1.50984	0.384985	3.92182	8.78839e-05	0.000998219
Rspo1	48.6134	1.65602	0.461764	3.58629	0.000335419	0.00320148
Fam76a	606.448	0.333592	0.108255	3.08153	0.00205941	0.0146462
Arhgef19	74.243	-2.38546	0.561629	-4.24739	2.16274e-05	0.000286802
Necap2	2761.97	0.310764	0.0977741	3.17839	0.00148096	0.0111494
Slc4a2	2497.89	-1.17994	0.166226	-7.09841	1.26199e-12	6.06557e-11
Abcb1b	907.796	0.507902	0.158409	3.20626	0.00134471	0.0103002
H6pd	1484.33	0.247062	0.0859911	2.87311	0.00406456	0.0253971
Tomm7	813.125	0.416548	0.143953	2.89364	0.00380804	0.0240649
Dnajc2	1000.38	0.378921	0.127883	2.96302	0.00304641	0.0201061
Arhgef16	30.2945	-2.59865	0.730325	-3.55821	0.000373396	0.00348989
Ints11	383.06	0.36858	0.13497	2.73082	0.00631771	0.0360857
Rer1	754.86	0.427225	0.137555	3.10585	0.00189734	0.0136685
Morn1	133.581	-0.948275	0.272464	-3.48037	0.000500716	0.00450452
Plch2	33.8588	-1.7371	0.65325	-2.65917	0.00783343	0.0427318
Adgra3	604.755	-0.609596	0.155297	-3.92535	8.66025e-05	0.000986036
Sorcs2	66.5229	-1.37465	0.387246	-3.54981	0.000385507	0.00358888
Rgs12	342.315	-1.00288	0.198541	-5.05127	4.38885e-07	8.9045e-06
Lrpap1	2480.86	0.529371	0.0960884	5.50921	3.60451e-08	8.95862e-07
Pcdh7	135.284	-2.15636	0.723028	-2.9824	0.00285997	0.0190755
Man2b2	5009.38	0.575741	0.0946625	6.08203	1.18667e-09	3.74207e-08
Ppp2r2c	220.862	-2.55351	0.270366	-9.44461	3.56716e-21	6.18166e-19
Ppm1g	1516.09	0.3536	0.107816	3.27966	0.00103934	0.00830461
Ociad2	89.2569	-2.88738	0.505481	-5.71214	1.11563e-08	3.00188e-07
Spata18	40.0503	-3.99289	0.709846	-5.62501	1.85502e-08	4.81312e-07
Tbc1d1	1086.18	0.371447	0.0922172	4.02796	5.6263e-05	0.000669661
Slc35f6	1039.07	0.432074	0.111518	3.87447	0.000106856	0.00119155
Apbb2	1887.55	0.496331	0.0993071	4.99794	5.79468e-07	1.14254e-05
Gabrb1	112.523	-1.53219	0.381779	-4.01329	5.98771e-05	0.000708658
Pdgfra	69.6075	-1.34857	0.378989	-3.55835	0.000373198	0.00348977
Srd5a3	599.795	0.649003	0.142279	4.56148	5.07947e-06	7.96233e-05
Tmem165	528.64	0.593456	0.177112	3.35074	0.000805946	0.0066946
Clock	1484.12	-0.373334	0.106382	-3.50936	0.000449186	0.00409304
Tgfbr3	344.837	-1.88907	0.309502	-6.10358	1.03721e-09	3.31504e-08
Rufy3	959.147	0.330102	0.10949	3.0149	0.00257064	0.0175295
Sparcl1	1863.89	-0.592589	0.143997	-4.11528	3.86705e-05	0.000478355
Nudt9	735.377	0.366812	0.137857	2.66081	0.00779525	0.0425808
Hsd17b11	1440.6	0.414111	0.119717	3.45908	0.00054202	0.00480668
Gpat3	12.9487	-3.44165	1.21062	-2.84288	0.00447075	0.0273294
Plac8	37.2006	3.81322	0.936932	4.0699	4.70326e-05	0.000573531
Cds1	1788.82	-0.35651	0.103515	-3.44402	0.000573124	0.00503289
Asphd2	34.0671	-1.24044	0.471467	-2.63102	0.00851292	0.0457339
Shroom3	95.3057	-3.34024	0.489465	-6.82427	8.83723e-12	3.80243e-10
Tctn2	102.68	-2.78126	0.418954	-6.63859	3.16698e-11	1.27279e-09
Cdkl2	30.9506	-2.35667	0.811183	-2.90523	0.00366988	0.0233953
Pitpnm2	303.615	-1.70396	0.297052	-5.73622	9.68132e-09	2.62368e-07
Naaa	835.389	0.603931	0.158104	3.81984	0.000133539	0.00144468
Cxcl9	55.7675	2.84759	0.832501	3.42052	0.000625005	0.0054106
Scarb2	8265.31	0.239265	0.0921666	2.596	0.00943153	0.0494044
Stx2	1465.1	0.235833	0.0886611	2.65994	0.00781539	0.0426538
Ran	1501.84	0.321786	0.117917	2.72892	0.0063542	0.0362375
Wdr66	10.747	-2.9805	0.962957	-3.09515	0.00196713	0.0140883
Cct6a	1167.18	0.36631	0.125335	2.92265	0.0034707	0.0223214
Camkk2	1392.75	0.323412	0.100354	3.2227	0.00126986	0.00981041
Morn3	12.9505	-3.14557	0.816862	-3.8508	0.000117735	0.00129371
Anxa3	5324.09	0.394578	0.0835369	4.7234	2.31933e-06	3.93265e-05
Mfsd7a	122.948	1.11662	0.301672	3.70144	0.000214376	0.00217473
Ankle2	2053.22	0.291528	0.102975	2.83105	0.00463959	0.0281882
Gpc2	578.698	-0.599175	0.199567	-3.00237	0.00267886	0.0181106
Snx8	444.788	0.583887	0.178205	3.27649	0.00105105	0.0083628
Tmem168	984.009	0.484988	0.174003	2.78725	0.0053158	0.0314548
Lfng	1111.84	0.37877	0.105631	3.58578	0.000336069	0.00320283
Actb	86430.5	0.3402	0.0822928	4.13402	3.56469e-05	0.000444738
Usp30	545.236	0.425235	0.127186	3.34341	0.000827548	0.0068141
Plbd2	1551.54	0.680711	0.0971793	7.00469	2.47541e-12	1.13578e-10
Erp29	4080.31	0.289949	0.0835228	3.47149	0.000517569	0.00463116
Arpc1a	565.961	0.36903	0.141339	2.61096	0.00902875	0.0478384
Wasf3	110.847	-1.75363	0.368691	-4.75638	1.97099e-06	3.42502e-05
Polr1d	563.176	0.442168	0.154835	2.85574	0.00429363	0.0264694
Flt1	2405.69	0.428008	0.152486	2.80687	0.00500256	0.0299867
Pomp	737.775	0.307849	0.105634	2.9143	0.00356489	0.0228494
Limk1	1301.97	0.289892	0.0959557	3.0211	0.00251859	0.0172556
Aass	29.9318	-4.23531	0.726521	-5.82958	5.55665e-09	1.57361e-07
Cux1	5807.67	0.247433	0.0828061	2.9881	0.00280714	0.0187896
Dync1i1	27.6123	-1.62558	0.582993	-2.78833	0.005298	0.0313613
Cald1	457.2	-0.990197	0.249846	-3.96323	7.39439e-05	0.000856887
Ccdc136	141.304	-2.84428	0.444957	-6.39226	1.63451e-10	5.92597e-09
Ahcyl2	1705.63	-1.08735	0.194908	-5.5788	2.42185e-08	6.14044e-07
Gars	1230.98	0.308524	0.103861	2.97056	0.00297262	0.0197058
Fkbp9	750.989	-0.348126	0.118666	-2.93368	0.00334974	0.0217359
Herc6	761.851	0.456391	0.148557	3.07215	0.0021252	0.0150123
Tmem176b	4130.03	0.419586	0.119412	3.51378	0.000441784	0.0040411
Zc3hav1	2239.99	0.299411	0.0928618	3.22427	0.00126296	0.00976504
Trim24	884.257	-0.295308	0.105384	-2.8022	0.00507557	0.0303298
Slc13a4	431.145	-4.0609	0.765742	-5.30321	1.13781e-07	2.58009e-06
Ephb6	49.8245	-1.03204	0.386999	-2.66677	0.00765834	0.0420152
Prdm5	37.7506	-2.3107	0.622597	-3.71138	0.000206132	0.00211037
Hpgds	9581.05	-0.28384	0.094341	-3.00866	0.00262405	0.0178166
Tbxas1	3729.46	0.198255	0.0603385	3.28572	0.00101724	0.00814869
Cct7	1405.85	0.303338	0.115539	2.62542	0.00865434	0.0462569
1700003E16Rik	20.0962	-1.76796	0.66988	-2.63921	0.00830988	0.0448601
Mogs	939.511	0.406533	0.122576	3.31658	0.000911259	0.0074161
Arhgap25	3229.7	0.26372	0.0727365	3.62568	0.000288198	0.00281477
Rpn1	2660.86	0.324213	0.114137	2.84055	0.00450358	0.0274768
Aldh1l1	172.872	-0.79264	0.256463	-3.09067	0.00199709	0.0142728
Slc6a6	5684.03	0.379647	0.0719007	5.28017	1.29066e-07	2.89197e-06
Itpr1	2250.43	-1.72242	0.259699	-6.63234	3.30397e-11	1.31664e-09
Bhlhe40	480.843	1.72832	0.221826	7.79132	6.6313e-15	4.34926e-13
Arl8b	2321.76	0.358143	0.11313	3.16577	0.00154675	0.0115435
Usp18	231.516	2.26625	0.331479	6.83679	8.09889e-12	3.50872e-10
A2m	301.934	-1.80822	0.653455	-2.76716	0.00565469	0.0328954
Gdf3	10.1385	3.31661	1.26	2.63223	0.00848261	0.045636
Plxnd1	491.58	0.623108	0.190122	3.27741	0.00104763	0.00834265
Lrrc23	83.372	-4.47092	0.969593	-4.61113	4.00493e-06	6.45471e-05
Clec4e	12.8176	3.35749	0.828503	4.05248	5.06772e-05	0.000613617
Clec4d	9.86271	4.7076	1.13535	4.1464	3.3775e-05	0.0004256
Clec2d	504.006	0.701486	0.170999	4.10228	4.09105e-05	0.000503098
Etv6	1875.31	0.330707	0.0915136	3.61375	0.000301802	0.00292796
Slco1c1	661.972	-1.43863	0.233896	-6.15072	7.71344e-10	2.5295e-08
Golt1b	457.703	0.548149	0.210262	2.60698	0.00913457	0.0481986
Bhlhe41	3585.83	0.444038	0.140891	3.15164	0.00162356	0.012017
Lrmp	961.17	0.297257	0.106734	2.78502	0.0053525	0.0315554
Bcat1	35.2129	-2.08518	0.499824	-4.17183	3.02168e-05	0.00038696
Ttll3	639.992	-0.589625	0.194243	-3.0355	0.00240136	0.0166219
Il17rc	38.4313	-1.62737	0.428441	-3.79836	0.000145655	0.00156145
Atp2b2	653.241	-2.87605	0.24752	-11.6195	3.28129e-31	1.67515e-28
Tmtc1	455.986	-2.19494	0.314687	-6.975	3.05871e-12	1.38884e-10
Slc6a1	225.206	-0.90574	0.242241	-3.73901	0.000184747	0.00192588
Atg7	441.251	0.434184	0.120225	3.61144	0.000304497	0.00294805
Timp4	37.7735	-1.7154	0.495896	-3.4592	0.000541784	0.00480668
Efcab12	42.6825	-2.56517	0.8621	-2.97549	0.00292517	0.0194486
Ift122	319.905	-0.833083	0.207882	-4.00747	6.1372e-05	0.000724082
Zfp606	495.076	-0.388135	0.131606	-2.94922	0.00318578	0.0208873
Vasp	3304.45	0.284271	0.0980321	2.89977	0.00373431	0.0237142
Dmpk	160.86	-2.80899	0.425268	-6.60521	3.96963e-11	1.56539e-09
Dmwd	109.795	-1.18005	0.300417	-3.92804	8.56415e-05	0.000976861
Ttyh1	352.861	-1.11512	0.225801	-4.93851	7.87235e-07	1.49298e-05
Oca2	77.7635	-3.24357	1.16865	-2.77548	0.00551208	0.0322445
Zfp719	512.171	-0.362189	0.13637	-2.65594	0.00790886	0.0430024
Zdhhc13	278.932	0.613515	0.194843	3.14876	0.00163967	0.0121172
Rhpn2	63.7752	-1.83662	0.490859	-3.74165	0.000182815	0.00190889
Slc7a10	232.801	-3.32918	0.580252	-5.73747	9.60987e-09	2.61181e-07
Hddc3	158.856	-0.762836	0.277449	-2.74947	0.0059692	0.0343884
Unc45a	525.508	-0.356497	0.114195	-3.12184	0.00179724	0.0130469
Sema4b	988.214	-1.16559	0.220594	-5.28389	1.2647e-07	2.83717e-06
Idh2	2013.02	-0.351017	0.0941276	-3.72916	0.000192122	0.0019913
Nr2f2	183.743	-1.73068	0.290518	-5.95722	2.56566e-09	7.60798e-08
Synm	343.967	-0.990867	0.239568	-4.13606	3.53314e-05	0.000441678
Mef2a	12742.7	-0.23042	0.0792069	-2.90909	0.00362487	0.0231553
Ctsc	4186.55	0.69276	0.100315	6.90583	4.99094e-12	2.20266e-10
Sipa1l3	1472.03	-0.34051	0.115809	-2.94028	0.00327916	0.0213808
Yif1b	493.878	0.52049	0.159022	3.27306	0.00106389	0.00844717
Mfge8	692.271	-0.610195	0.137535	-4.43664	9.13748e-06	0.000135159
Sytl2	185.912	-3.04867	0.397579	-7.66808	1.7459e-14	1.09563e-12
Eed	576.342	0.382876	0.127973	2.99186	0.00277284	0.0186193
Me3	49.1066	-2.54276	0.751447	-3.38382	0.000714851	0.00604694
Fah	36.4566	-2.19986	0.429881	-5.11737	3.09831e-07	6.51716e-06
Anapc15	589.085	0.512135	0.167904	3.05016	0.00228716	0.0159712
Arl6ip1	1710.98	-0.295448	0.0913249	-3.23513	0.00121586	0.00946283
Ipo5	2307.12	0.329448	0.0818092	4.02703	5.6485e-05	0.000671035
Stard10	78.836	-2.02853	0.39462	-5.14048	2.74036e-07	5.81603e-06
Nupr1	310.171	1.00754	0.233179	4.3209	1.55396e-05	0.000214097
Rabep2	828.43	0.307716	0.101418	3.03413	0.00241227	0.0166784
Eif3c	4479.62	0.262524	0.0846735	3.10042	0.00193243	0.0138843
Myh14	437.126	-3.20745	0.311862	-10.2848	8.24928e-25	2.39724e-22
Il21r	2235.64	0.339251	0.121252	2.79791	0.00514345	0.0307063
Il4ra	3716.94	0.367448	0.122379	3.00255	0.0026773	0.0181091
Parva	268.615	-2.33663	0.404524	-5.77625	7.63828e-09	2.12802e-07
Dkk3	66.4236	-1.27169	0.332372	-3.8261	0.000130189	0.0014133
Cox6a2	54.4784	5.63937	0.781987	7.21159	5.53033e-13	2.86199e-11
Stx1b	89.6188	-1.59554	0.323272	-4.9356	7.99062e-07	1.50784e-05
Nucb1	5502.63	0.387886	0.0832991	4.65654	3.21565e-06	5.31413e-05
Fgfr2	194.354	-2.92707	0.339497	-8.62179	6.59141e-18	7.32383e-16
Ate1	873.798	-0.415402	0.148954	-2.78879	0.00529055	0.0313369
Tacc2	318.104	-0.797307	0.197704	-4.03283	5.51091e-05	0.000657169
Acadsb	993.408	-0.347433	0.119721	-2.90203	0.00370759	0.02358
Cdr2	338.795	-2.83806	0.484414	-5.85873	4.66408e-09	1.33687e-07
Vwa3a	159.356	-3.36773	0.855874	-3.93484	8.32509e-05	0.000951892
Tpp1	4214.42	0.281145	0.106908	2.62977	0.00854422	0.045876
Tmem159	213.167	0.870092	0.246597	3.5284	0.000418078	0.00384848
Chst15	628.733	0.361705	0.135714	2.66521	0.00769411	0.0421869
Mki67	685.873	1.04364	0.247671	4.21381	2.51094e-05	0.000327097
Tub	84.1878	-1.73193	0.638688	-2.7117	0.00669394	0.0377438
Cttn	233.298	-2.32223	0.360435	-6.44285	1.17253e-10	4.32578e-09
Cul4b	1014.19	-0.662166	0.136425	-4.85369	1.21186e-06	2.19052e-05
Tnni2	180.513	0.860969	0.220289	3.90835	9.29269e-05	0.00105079
Smarca1	25.7149	-2.25261	0.558041	-4.03663	5.42248e-05	0.000648723
Igsf1	15.7747	-4.29472	0.959043	-4.47813	7.52998e-06	0.000113418
Gpc4	104.776	-2.15842	0.309589	-6.97189	3.1271e-12	1.4165e-10
Cacna1f	7.18926	2.9653	1.05651	2.80668	0.00500546	0.0299867
Ebp	384.81	0.435571	0.123657	3.52242	0.000427621	0.00392676
Aff2	39.362	-3.07292	0.674744	-4.5542	5.25863e-06	8.20911e-05
Heph	22.5438	-3.88122	0.675204	-5.74822	9.0187e-09	2.45821e-07
Pbdc1	286.639	0.585392	0.195772	2.99017	0.00278825	0.0186926
Atrx	5299.61	-0.179378	0.06652	-2.6966	0.00700508	0.0391352
Col4a5	130.023	-3.49917	0.446817	-7.83133	4.82747e-15	3.26832e-13
Lrch2	20.5993	-3.6368	0.628309	-5.78823	7.11331e-09	1.99057e-07
Cdkl5	103.268	-1.9034	0.359173	-5.2994	1.16186e-07	2.62832e-06
Rs1	18.953	-3.76624	1.12218	-3.35618	0.000790279	0.00659345
Nlgn3	47.6317	-1.92041	0.520449	-3.68991	0.000224336	0.00225758
Map3k15	154.308	-0.787444	0.275331	-2.85999	0.00423655	0.0261945
Zfp185	104.102	-4.24162	0.9512	-4.45923	8.22559e-06	0.000123019
Atp2b3	1345.22	-4.25064	0.749201	-5.67356	1.39856e-08	3.69772e-07
Dusp9	7.73776	3.95752	1.1445	3.45785	0.000544507	0.00482646
Mpp1	534.344	0.603357	0.193602	3.11649	0.00183019	0.0132657
Plp1	174.721	-0.857532	0.287312	-2.98467	0.00283882	0.0189546
Zcchc18	67.3176	-1.23233	0.408385	-3.01756	0.00254817	0.017414
Morc4	17.2212	-2.77566	1.00968	-2.74906	0.00597665	0.0344186
Rnf128	251.57	1.15139	0.223759	5.14565	2.66591e-07	5.67077e-06
Atp11a	1548.79	-0.589841	0.131704	-4.47853	7.51587e-06	0.000113302
F10	8.06156	3.07741	1.13848	2.70308	0.00686999	0.0385524
Gas6	3772.59	-0.371594	0.0981036	-3.78777	0.000152007	0.0016167
Ankrd10	1223.88	-0.308643	0.117169	-2.63416	0.00843466	0.0454557
Gpm6a	417.014	-2.32603	0.24612	-9.45078	3.36314e-21	5.88207e-19
Dlc1	712.084	-0.664043	0.137229	-4.83895	1.30528e-06	2.35261e-05
Ap3m2	600.175	-0.329579	0.109003	-3.02359	0.00249796	0.0171453
Kat6a	7719.49	-0.280076	0.0827746	-3.3836	0.000715416	0.00604902
Sfrp1	102.778	-3.7167	0.889449	-4.17865	2.93245e-05	0.000377066
Adam9	1601.13	0.327081	0.08967	3.64761	0.000264692	0.00261085
Slit2	125.506	-2.89082	0.935189	-3.09116	0.00199373	0.0142581
Tenm3	118.856	-2.07102	0.344786	-6.00667	1.89367e-09	5.78002e-08
Wwc2	1066.07	-0.305328	0.090885	-3.3595	0.000780844	0.00652916
Gsr	337.843	0.652073	0.171101	3.81104	0.000138383	0.00149111
Vps37a	1459.51	-0.293814	0.0979693	-2.99904	0.00270828	0.0182833
Galnt7	885.192	0.832664	0.13059	6.37619	1.81548e-10	6.54439e-09
Sorbs2	330.244	-1.3345	0.364488	-3.6613	0.000250941	0.00249607
Sh3rf1	132.245	-1.28535	0.268036	-4.79543	1.62323e-06	2.86554e-05
Adcy7	4715.87	0.457267	0.0623032	7.33939	2.14577e-13	1.1761e-11
Aktip	593.846	-0.371375	0.114257	-3.25034	0.00115267	0.00904553
Tbc1d9	4661.09	-0.463306	0.101565	-4.56166	5.07514e-06	7.96215e-05
Mmp2	776.222	0.515868	0.108886	4.7377	2.16159e-06	3.69831e-05
Gnao1	419.26	-1.23735	0.326318	-3.79186	0.000149525	0.00159572
Mt3	149.973	-2.39236	0.306192	-7.81326	5.57269e-15	3.70643e-13
Herpud1	1608.35	0.486143	0.161088	3.01787	0.0025456	0.0174091
Cx3cl1	124.341	-1.33473	0.255381	-5.22643	1.72817e-07	3.78694e-06
Drc7	518.801	-4.14798	0.811418	-5.11202	3.18738e-07	6.68217e-06
Tmem38a	118.912	-1.5823	0.359149	-4.40569	1.05447e-05	0.000152861
Jak3	1589.45	0.517392	0.125151	4.13415	3.56266e-05	0.000444738
Hsbp1	1747.61	0.311684	0.119936	2.59876	0.00935615	0.0490912
Ntpcr	1934.37	0.36568	0.115146	3.17579	0.0014943	0.0112274
Map3k21	37.9754	-4.3946	0.715907	-6.13851	8.32984e-10	2.72219e-08
Cmtm3	794.145	0.45518	0.14427	3.15506	0.00160463	0.0119142
Tradd	169.511	1.08276	0.364049	2.97422	0.00293736	0.0195228
Tsnaxip1	21.4693	-3.33413	1.22785	-2.71541	0.00661935	0.0373902
Taf1d	1236.09	0.536817	0.0975381	5.50366	3.71985e-08	9.20894e-07
Tmem231	70.5491	-1.1872	0.357263	-3.32306	0.000890364	0.00726797
Tmem170	45.5751	-1.07749	0.388791	-2.77139	0.00558171	0.032541
Bcar1	168.601	-1.87322	0.290169	-6.45561	1.07786e-10	4.00782e-09
Ldhd	61.4439	-1.28525	0.49396	-2.60193	0.00926996	0.0487473
Acad8	399.945	-0.826457	0.22086	-3.742	0.000182564	0.00190733
2310022B05Rik	504.072	-0.326647	0.113983	-2.86576	0.00416014	0.0258748
Egln1	1024.58	0.280379	0.0963212	2.91087	0.0036042	0.0230388
Aplp2	4032.53	0.595348	0.0918072	6.48476	8.88724e-11	3.35742e-09
Birc3	789.541	0.370163	0.132904	2.78519	0.00534961	0.0315554
Pdgfd	73.7008	-1.58035	0.329574	-4.79511	1.62587e-06	2.86752e-05
Sesn3	556.815	-1.10756	0.20664	-5.35987	8.3281e-08	1.93018e-06
Abhd12	11160.5	0.425035	0.0884738	4.80408	1.55465e-06	2.75995e-05
Cryab	117.147	-2.33761	0.477148	-4.89914	9.62587e-07	1.78258e-05
Dixdc1	104.796	-1.07758	0.399481	-2.69744	0.00698752	0.039061
Tagln	80.1322	-1.59816	0.322627	-4.95357	7.28628e-07	1.39149e-05
Bace1	668.189	-0.397733	0.127194	-3.12697	0.00176616	0.0128658
Cd3e	14.2619	3.57464	0.993571	3.59777	0.000320953	0.00309153
Scg3	152.916	-1.05286	0.324265	-3.2469	0.00116669	0.00913287
Tmod2	157.818	-1.20556	0.297073	-4.05812	4.94704e-05	0.00060093
Kank2	408.457	-0.75241	0.175631	-4.28404	1.83533e-05	0.000248335
Rab27a	1168.69	0.343079	0.112261	3.05609	0.00224245	0.0157018
Nedd4	1188.28	-2.06799	0.207945	-9.94487	2.65532e-23	6.11662e-21
Mns1	101.824	-2.16777	0.38455	-5.63715	1.72884e-08	4.50428e-07
Fam81a	375.761	-3.12792	0.532206	-5.87727	4.17077e-09	1.20094e-07
Cgnl1	1631.08	-2.27884	0.321194	-7.09489	1.29458e-12	6.19069e-11
Cln6	264.474	0.739449	0.179958	4.10901	3.9735e-05	0.000489599
Calml4	154.628	-3.48184	0.396652	-8.77806	1.66321e-18	1.97588e-16
Sh3bgrl2	202.866	-0.918532	0.279962	-3.28092	0.00103468	0.0082744
Elovl4	22.1604	-2.60065	0.684827	-3.79752	0.00014615	0.00156587
Idh3a	619.298	-0.446604	0.13625	-3.27782	0.00104614	0.00833777
Tle3	4405.48	-0.312567	0.0935749	-3.34029	0.000836921	0.0068777
Dnaja4	362.224	-0.532097	0.166704	-3.19188	0.00141352	0.0107175
Commd4	361.361	0.511383	0.193978	2.6363	0.0083816	0.0451956
Mpi	757.371	-0.451532	0.146382	-3.08462	0.0020381	0.014511
Tspan3	1179.93	-0.351306	0.111241	-3.15807	0.00158818	0.011806
Stra6	171.278	-1.33486	0.390276	-3.4203	0.000625512	0.00541241
Loxl1	49.8456	-3.40421	0.629203	-5.41035	6.29024e-08	1.49079e-06
Gsta4	142.691	-1.65106	0.346923	-4.75915	1.94413e-06	3.38146e-05
Elovl5	486.769	0.468824	0.152684	3.07055	0.00213664	0.0150875
Tmed3	1093.32	0.648588	0.147111	4.40882	1.03936e-05	0.000150903
Tpm1	631.762	-0.396965	0.122582	-3.23837	0.00120213	0.00937965
Car12	509.589	-4.55141	0.899104	-5.06216	4.14524e-07	8.48314e-06
Plscr4	40.8346	-1.13881	0.40895	-2.78472	0.00535738	0.0315645
Ciao2a	372.266	0.47055	0.174949	2.68964	0.00715289	0.0397502
Rbpms2	22.7084	-3.16271	1.10843	-2.85333	0.00432642	0.0266281
Spg21	565.231	0.574299	0.130237	4.40964	1.03543e-05	0.000150448
Me1	88.7321	-2.42036	0.397387	-6.09069	1.12422e-09	3.563e-08
Nt5e	41.5941	-1.45532	0.483385	-3.01069	0.00260658	0.0177362
Stt3b	1588.51	0.321957	0.119183	2.70137	0.00690553	0.0387403
Tgfbr2	12474.4	0.344337	0.101329	3.39822	0.000678246	0.00579473
Clstn2	17.5046	-2.6408	0.924133	-2.8576	0.00426858	0.0263408
Pik3cb	1043.5	0.505917	0.133435	3.79148	0.000149754	0.00159724
Map4	6343.55	0.183993	0.0674306	2.72863	0.00635986	0.0362375
Ngp	78.7097	1.90821	0.726261	2.62745	0.00860279	0.0460462
Ptgs2	31.1473	1.81311	0.598095	3.03148	0.00243355	0.0167948
Kif9	255.687	-1.00953	0.238594	-4.23118	2.32468e-05	0.000306213
Pdcd6ip	3812.71	0.258791	0.0875248	2.95677	0.00310882	0.0204608
Fbxl2	49.3829	-1.61314	0.52271	-3.0861	0.00202798	0.0144553
Myd88	1073.23	0.351732	0.108983	3.22741	0.00124915	0.00967416
Ttc21a	99.1577	-3.66631	0.404275	-9.06887	1.20261e-19	1.65811e-17
Vipr1	461.441	-0.50821	0.184428	-2.7556	0.00585839	0.0339237
Amotl2	253.042	-1.20523	0.302617	-3.98269	6.81395e-05	0.000796958
Ephb1	19.8377	-2.3955	0.79106	-3.02822	0.00245999	0.0169216
Acpp	15.0561	3.64105	1.16127	3.13541	0.00171614	0.0125498
Hemk1	299.99	-0.629913	0.215991	-2.91639	0.00354108	0.0227354
Uba7	2497.66	0.317104	0.0877837	3.61234	0.00030345	0.00294093
Thsd7a	75.928	-2.82216	0.361119	-7.81503	5.49509e-15	3.68074e-13
Pygm	193.185	-1.61642	0.339565	-4.76025	1.9335e-06	3.36607e-05
March3	90.6606	1.30337	0.432037	3.0168	0.00255457	0.017442
Fam189b	51.9117	-1.61893	0.441615	-3.66593	0.00024644	0.00245906
Cd59a	115.226	-3.05899	0.367828	-8.31634	9.07183e-17	8.56789e-15
6820408C15Rik	25.4119	-2.9435	0.642051	-4.58453	4.55014e-06	7.21642e-05
Oas2	297.754	1.56828	0.312274	5.02213	5.11018e-07	1.01928e-05
Kank1	220.646	-2.27333	0.344099	-6.60663	3.93167e-11	1.55367e-09
Syde1	108.164	-0.986762	0.33114	-2.9799	0.00288344	0.019187
Mdfi	202.893	-1.23995	0.237506	-5.22071	1.78236e-07	3.88765e-06
Inppl1	2084.83	0.242972	0.0848307	2.86419	0.00418072	0.0259219
Heyl	49.3105	-1.29461	0.414193	-3.12561	0.00177435	0.0129155
Slc8b1	453.601	0.508791	0.13418	3.79185	0.000149528	0.00159572
Alas1	1825.35	0.483253	0.0844137	5.72481	1.03548e-08	2.79817e-07
Srxn1	182.883	0.748891	0.274328	2.72991	0.00633525	0.0361531
Arap1	5760.37	0.268537	0.0614862	4.36744	1.25712e-05	0.000177339
Trpc1	46.2279	-2.56078	0.667274	-3.83767	0.000124205	0.00135613
Prr5l	171.892	1.62969	0.260358	6.25945	3.86348e-10	1.31728e-08
Pkd1	4834.02	-0.199728	0.0717307	-2.78441	0.00536249	0.0315692
Ccdc85a	48.9756	-1.80618	0.499518	-3.61585	0.000299367	0.00290882
Acsl3	268.125	-0.86143	0.16059	-5.36415	8.13331e-08	1.892e-06
Slc16a1	332.969	0.561985	0.168738	3.33052	0.000866839	0.00709486
Cspg4	569.208	1.59478	0.244638	6.51895	7.08002e-11	2.71267e-09
Camkv	85.3659	-2.08373	0.424562	-4.90794	9.20367e-07	1.70942e-05
Ift57	147.207	-0.797855	0.252942	-3.1543	0.00160883	0.0119325
Inha	6.26746	-5.36535	1.57747	-3.40123	0.000670831	0.0057405
Slc16a8	70.4582	-2.69699	0.53969	-4.9973	5.81395e-07	1.14515e-05
Ogfod1	543.075	-0.37055	0.135404	-2.73661	0.0062075	0.0355421
1700088E04Rik	23.2757	-2.7206	0.551116	-4.93653	7.95232e-07	1.50211e-05
Calhm2	713.085	0.499851	0.180195	2.77395	0.00553806	0.0323439
Eif3l	1396.96	0.430912	0.10407	4.1406	3.46404e-05	0.000434766
Pfkm	279.777	-1.06163	0.306681	-3.46167	0.000536827	0.00477632
Triobp	877.481	0.413944	0.134113	3.08652	0.00202512	0.0144404
Nol12	444.533	0.440722	0.123485	3.56902	0.000358313	0.00338071
Phldb2	195.93	-1.63398	0.289635	-5.6415	1.68572e-08	4.39799e-07
Podxl2	148.477	-1.04789	0.310739	-3.37225	0.000745564	0.00627862
Mgll	1127.43	-0.638393	0.120672	-5.29033	1.22094e-07	2.75535e-06
Kbtbd12	44.4547	-1.3644	0.491313	-2.77704	0.00548561	0.0321096
Tmed7	2740.09	0.383824	0.120757	3.17847	0.00148054	0.0111494
Lpcat2	10481.6	0.293565	0.0970497	3.02489	0.00248721	0.0170902
Rac2	1683.02	0.441464	0.124742	3.53902	0.000401611	0.00371682
Ptprm	2543.54	-0.26378	0.0876479	-3.00954	0.00261642	0.0177775
Rpgrip1l	336.194	-0.790171	0.182289	-4.33472	1.45946e-05	0.00020211
Ptprf	291.921	-2.7199	0.326785	-8.32322	8.5605e-17	8.16663e-15
Dpyd	30.4224	-1.68445	0.507215	-3.32097	0.000897057	0.00731945
Palmd	192.155	-1.21074	0.346091	-3.49832	0.000468194	0.00424975
Atp6v0b	1425.23	0.304388	0.087918	3.46219	0.000535806	0.00477168
Frrs1	1697.14	0.282385	0.0870015	3.24575	0.00117143	0.00916239
Arhgap44	76.5086	-2.6921	0.529964	-5.07978	3.77873e-07	7.78369e-06
Snap91	149.875	-3.40548	0.348706	-9.76605	1.57474e-22	3.19841e-20
Antxr1	219.461	-2.36499	0.370073	-6.39061	1.65222e-10	5.9787e-09
Lpar6	1015.34	-0.396957	0.143231	-2.77145	0.0055808	0.032541
Otud7a	29.1878	-2.14217	0.664792	-3.22233	0.00127155	0.00981539
Casp4	235.546	1.0454	0.205493	5.08727	3.63245e-07	7.5234e-06
Idua	1136.3	0.363001	0.118094	3.07383	0.00211331	0.0149523
Arhgef5	204.251	-0.868855	0.331711	-2.61931	0.00881074	0.0468938
Adgrb3	41.9905	-1.85785	0.441951	-4.20374	2.62546e-05	0.000340372
Tmem35a	18.5245	-5.79671	1.18969	-4.87246	1.10219e-06	2.01347e-05
Myo5c	132.233	-4.82998	1.06989	-4.51447	6.34756e-06	9.78721e-05
Pank1	154.132	-0.999323	0.257921	-3.87454	0.000106827	0.00119155
Cplx1	48.9116	-1.72631	0.420263	-4.10771	3.99609e-05	0.000492061
Clec18a	12.3624	-3.71412	0.983501	-3.77643	0.000159093	0.00168353
Ucp2	8149.41	0.24464	0.0748011	3.27054	0.00107341	0.008512
Foxn3	4688.76	-0.223616	0.0840445	-2.66068	0.00779824	0.0425848
Sfxn5	232.163	-0.673946	0.225453	-2.9893	0.00279615	0.0187292
BC034090	122.469	-2.99433	0.487877	-6.13746	8.38496e-10	2.73547e-08
Sf3b3	1799.41	0.401631	0.118113	3.40039	0.000672895	0.00575388
Mtss2	481.496	-1.22161	0.257599	-4.74227	2.11333e-06	3.62897e-05
Tmem131l	1413.95	0.319363	0.109139	2.92621	0.00343123	0.0221279
Nrxn2	158.128	-1.01338	0.378931	-2.67432	0.00748816	0.0412734
Tlr13	3003.23	0.453096	0.123939	3.65581	0.000256374	0.00254207
Ppargc1b	133.733	0.724108	0.21599	3.35251	0.000800813	0.00666011
Zfp267	481.845	-0.457365	0.137166	-3.33439	0.000854866	0.00700545
Pxk	956.857	-0.396347	0.13805	-2.87104	0.00409124	0.0255553
Mapkbp1	553.342	-0.353566	0.110239	-3.20728	0.00133998	0.0102681
Gucy1a1	69.1946	-1.2592	0.413753	-3.04336	0.00233954	0.0162888
Chmp2a	1124.45	0.292925	0.101166	2.89549	0.00378566	0.0239636
Ppp3r1	1701.11	0.33013	0.108141	3.05277	0.0022674	0.0158508
Zfp446	155.825	-0.676279	0.20333	-3.32602	0.000880955	0.0072005
Slc16a2	507.057	-2.70842	0.233818	-11.5834	5.00057e-31	2.36139e-28
Gria2	132.097	-2.02259	0.451585	-4.47888	7.50344e-06	0.000113271
Kcnk1	225.844	-3.12765	0.294914	-10.6053	2.81595e-26	9.85009e-24
Vav1	8599.77	0.225265	0.080131	2.8112	0.00493566	0.0297099
Zbbx	11.658	-4.08043	1.14785	-3.55486	0.000378186	0.00353117
Tspoap1	324.333	-2.81988	0.328781	-8.57677	9.75759e-18	1.06538e-15
Ogt	3780.7	-0.370993	0.116768	-3.17718	0.00148713	0.0111869
Ccnd3	1123.22	-0.446568	0.148154	-3.01421	0.00257645	0.0175565
Rnf43	47.0052	-1.60415	0.57223	-2.80333	0.00505777	0.0302425
Loxl2	44.1543	-2.26814	0.538886	-4.20894	2.56567e-05	0.000333308
Vps18	1763.73	0.286547	0.101267	2.82962	0.00466037	0.0282872
Gpc1	104.752	-1.17331	0.237605	-4.93806	7.89046e-07	1.49491e-05
Foxj1	120.901	-3.06426	0.48903	-6.266	3.7044e-10	1.26762e-08
Usp54	507.338	-0.700391	0.172973	-4.04914	5.14051e-05	0.000620441
Slc25a37	1839.17	-0.415148	0.131619	-3.15416	0.00160961	0.0119325
Zdhhc14	684.903	-0.39044	0.137744	-2.83454	0.00458912	0.0279175
Cpne2	231.144	-1.41532	0.401321	-3.52666	0.000420842	0.00387015
Tulp4	3184.24	-0.453632	0.0900596	-5.03702	4.7284e-07	9.55238e-06
Cmip	1935.59	0.365355	0.0822599	4.44147	8.93462e-06	0.000132366
Tbc1d10a	763.918	0.529029	0.1529	3.45997	0.000540239	0.00479954
Neurl1b	172.405	0.992708	0.24974	3.97496	7.03908e-05	0.000819736
Pkd1l2	7.70265	3.09548	1.1176	2.76977	0.00560967	0.0326839
Cyb561a3	1253.65	0.328883	0.11486	2.86334	0.00419202	0.0259787
Ifit1	105.662	1.5023	0.335657	4.4757	7.61628e-06	0.000114541
Dynlrb2	33.885	-3.22822	0.965443	-3.34378	0.000826462	0.0068141
Caskin2	245.098	-0.991319	0.343334	-2.88733	0.00388527	0.0244711
Ccpg1	3090.45	0.268607	0.0893158	3.00739	0.00263503	0.0178718
Inpp5j	10.5852	-3.26988	1.01768	-3.21308	0.00131321	0.0100916
Ptpn13	110.877	-1.80173	0.406278	-4.43472	9.2193e-06	0.000135968
Exph5	22.3602	-3.46249	1.01227	-3.42052	0.000625016	0.0054106
Hid1	72.712	-1.89102	0.340409	-5.55514	2.77396e-08	6.97701e-07
Myo5a	2113.97	0.904099	0.127729	7.07824	1.45997e-12	6.92899e-11
Chst11	1363.87	0.73312	0.0732071	10.0143	1.31847e-23	3.19291e-21
Cd300ld	79.2901	1.13221	0.351247	3.22341	0.00126673	0.00979022
Cacna1a	1438.59	1.10413	0.142502	7.74823	9.31817e-15	6.0072e-13
Tmem109	1161.77	0.422343	0.161033	2.62272	0.00872317	0.0465894
Itga2b	42.8314	-2.0421	0.67624	-3.01978	0.00252955	0.0173056
Dbn1	127.817	-2.61415	0.307255	-8.50808	1.76839e-17	1.84547e-15
Sema3f	82.4587	-2.06921	0.479972	-4.3111	1.62446e-05	0.00022316
Fras1	441.931	-3.43508	0.876519	-3.919	8.89171e-05	0.00100847
Dnaic2	40.2323	-4.13198	0.625266	-6.60836	3.88608e-11	1.53887e-09
Ttyh2	335.994	0.862577	0.267159	3.2287	0.00124353	0.00964246
Adgrb1	108.065	-1.25782	0.330883	-3.80141	0.000143874	0.00154411
Mfrp	982.54	-4.05389	0.642369	-6.31085	2.7751e-10	9.72521e-09
Map4k5	911.505	-0.354421	0.117266	-3.02236	0.00250812	0.0171901
Cpne7	46.522	-1.89188	0.478918	-3.95033	7.80446e-05	0.000899441
Colgalt1	2201.18	0.643169	0.0782316	8.22134	2.01245e-16	1.75987e-14
Acot11	215.729	-0.951086	0.208664	-4.55798	5.16489e-06	8.08952e-05
Mfsd12	1131.53	1.03399	0.121408	8.51663	1.64267e-17	1.7238e-15
Cxcl10	40.3796	4.5533	0.666354	6.83315	8.30673e-12	3.59052e-10
Myl12b	2366.05	0.362798	0.121208	2.99319	0.00276078	0.0185714
Pip5k1c	4241.16	0.444543	0.0726701	6.11727	9.519e-10	3.0579e-08
Cobll1	312.042	-1.34496	0.232855	-5.77593	7.65304e-09	2.12899e-07
Pygo1	37.2515	-1.83796	0.459507	-3.99986	6.3379e-05	0.000746363
Mdga2	52.0411	-1.91876	0.495384	-3.87328	0.000107379	0.00119521
Tjp3	121.607	-1.43341	0.317416	-4.51586	6.306e-06	9.7395e-05
Dhcr24	145.562	-0.823352	0.239013	-3.4448	0.000571491	0.00502088
Rtkn	57.8133	-2.04794	0.49576	-4.13091	3.61329e-05	0.000450207
Cebpa	4597.91	0.351319	0.120856	2.90691	0.00365018	0.0233012
Atcay	19.8581	-1.86773	0.619042	-3.01713	0.0025518	0.0174325
Nek11	18.9171	-3.30604	1.00821	-3.27911	0.00104133	0.00831701
Ccl5	84.2452	2.08256	0.494338	4.21282	2.522e-05	0.000328086
Rrp12	320.994	0.428863	0.153959	2.78557	0.00534335	0.0315532
1700020L24Rik	28.2881	-1.5338	0.521363	-2.9419	0.00326209	0.0212989
Wnk4	59.4392	-1.65122	0.444722	-3.71291	0.000204888	0.00210001
Neil2	47.1273	1.1197	0.381528	2.93477	0.00333796	0.0216784
Wdr78	163.461	-2.575	0.409017	-6.2956	3.06222e-10	1.0672e-08
Eif2s3x	1385.07	0.383586	0.0959205	3.999	6.36113e-05	0.000748632
Ap2b1	2421.72	0.304398	0.106697	2.85291	0.00433204	0.026654
Slc24a5	52.4036	-2.10583	0.540846	-3.89359	9.87718e-05	0.0011112
Ano4	23.142	-2.25105	0.581331	-3.87223	0.000107842	0.00119896
Lcat	37.3509	-1.6288	0.478374	-3.40488	0.000661942	0.00568079
Hpse	38.5279	3.11159	0.655496	4.74693	2.06525e-06	3.55613e-05
Raver2	89.2881	-1.30153	0.389112	-3.34488	0.000823195	0.00680373
Nfkbiz	585.291	0.550674	0.180309	3.05406	0.00225764	0.0157927
Hacd2	270.342	0.582995	0.186976	3.11802	0.00182072	0.0132021
Ccl2	66.9793	1.81708	0.492189	3.69184	0.00022264	0.0022453
Brsk1	118.531	-1.38108	0.334702	-4.12631	3.68633e-05	0.000458702
Cfap53	24.7789	-2.52227	0.650769	-3.87583	0.000106261	0.00118696
Crb2	102.869	-3.98054	0.965548	-4.12257	3.74661e-05	0.000465284
Tmem98	104.926	-2.21676	0.493594	-4.49106	7.08686e-06	0.000107955
Haus8	181.113	1.1091	0.223178	4.96957	6.71008e-07	1.29201e-05
Myo1d	215.821	-0.943343	0.328101	-2.87516	0.0040382	0.0252491
Plk5	21.9952	-4.99614	1.02801	-4.86002	1.17375e-06	2.1295e-05
Tgfbi	1619.2	0.770744	0.191897	4.01644	5.90848e-05	0.000700598
Ntng2	94.7046	1.56171	0.367724	4.24697	2.16681e-05	0.000287019
Aldh1b1	44.2656	1.399	0.379089	3.69044	0.000223867	0.00225647
Pcdh17	47.2253	-1.48503	0.454171	-3.26977	0.00107637	0.0085319
Iqcg	106.469	-1.64641	0.340782	-4.83126	1.3567e-06	2.44296e-05
Frmpd1	74.2293	-2.13863	0.58012	-3.68652	0.000227341	0.0022866
Tnfsf9	20.4069	1.54323	0.565143	2.73069	0.00632023	0.0360891
Usp35	1911.21	0.374617	0.129429	2.89437	0.00379916	0.0240168
Acta2	170.889	-0.938834	0.319548	-2.93801	0.00330327	0.0215182
Syt1	74.052	-1.58342	0.41647	-3.80201	0.000143527	0.00154214
Dcdc2a	41.4733	-2.40921	0.571311	-4.21699	2.4759e-05	0.000323425
Pknox2	34.5962	-2.01121	0.589703	-3.41055	0.000648321	0.00558657
Acss3	45.512	-3.61983	0.664987	-5.44347	5.22535e-08	1.25895e-06
Ints6l	5587.78	-0.437594	0.0882883	-4.95642	7.18023e-07	1.37553e-05
Rusc2	755.536	0.570476	0.120808	4.72217	2.33343e-06	3.95302e-05
Nme5	27.544	-5.36557	0.930961	-5.76347	8.23996e-09	2.26887e-07
Ripor2	301.664	0.514627	0.183179	2.80942	0.00496308	0.0298274
Tmem63b	419.806	-0.497839	0.143091	-3.47918	0.000502947	0.00451529
Prtg	32.4054	-3.1831	0.87889	-3.62173	0.000292637	0.00285278
Ptpn23	2191.19	0.218866	0.0765524	2.85903	0.00424939	0.0262481
Slc2a6	116.229	2.35754	0.46834	5.03381	4.80822e-07	9.69291e-06
Dgkb	55.2376	-1.32827	0.379365	-3.50129	0.000463009	0.00420672
Myrf	38.815	-2.62571	0.586259	-4.47876	7.50783e-06	0.000113271
Colec12	229.379	1.11149	0.203542	5.46073	4.74193e-08	1.15011e-06
Sostdc1	280.236	-4.18516	0.881656	-4.74693	2.06526e-06	3.55613e-05
Rorb	74.6826	-1.34228	0.392785	-3.41734	0.000632359	0.00546414
Kctd1	88.0158	-1.07541	0.397338	-2.70654	0.00679886	0.03821
Lrrk2	251.735	-2.01173	0.399848	-5.03124	4.87313e-07	9.80283e-06
Zdhhc23	61.3327	-2.35002	0.552405	-4.25417	2.09827e-05	0.000279508
Igsf10	123.276	0.956102	0.344924	2.77192	0.00557261	0.0325181
Serbp1	4115.65	0.288186	0.0811646	3.55064	0.000384302	0.00357943
C530008M17Rik	67.6264	-1.74684	0.349876	-4.99276	5.95233e-07	1.16976e-05
Gng12	1114.76	0.684525	0.106454	6.43026	1.27383e-10	4.69031e-09
Exoc1	865.488	0.319595	0.123281	2.59241	0.00953059	0.0498128
Hif1an	795.28	-0.424642	0.138326	-3.06986	0.00214159	0.0151168
Rnf13	3719.96	0.330177	0.1061	3.11193	0.00185867	0.0134309
Card11	362.753	0.998029	0.216726	4.60503	4.1241e-06	6.61852e-05
Ppfibp2	638.343	-0.516523	0.146134	-3.53458	0.000408421	0.00377245
Sbf1	2587.97	0.213587	0.0819744	2.60554	0.00917297	0.0483719
Slc38a7	1170.85	0.277749	0.0953315	2.9135	0.00357398	0.0228922
Fxyd1	196.032	-3.28458	0.358536	-9.1611	5.13703e-20	7.64043e-18
Ccdc113	43.0691	-3.24398	0.843281	-3.84686	0.000119642	0.00131161
Chst12	463.985	0.452449	0.172778	2.61868	0.00882707	0.046941
Clcn7	1600.58	0.604676	0.0892769	6.77304	1.26101e-11	5.32664e-10
Tmem184a	26.3542	-3.58641	0.883329	-4.06011	4.90505e-05	0.000596213
Zcchc12	10.7056	-3.71078	1.37767	-2.69351	0.00707037	0.0394064
Ttll7	147.946	-1.42305	0.358988	-3.96406	7.36843e-05	0.000854403
Cuedc2	767.843	0.372284	0.120218	3.09673	0.00195669	0.0140263
Tubb4b	1021.34	-0.932503	0.179937	-5.1824	2.19052e-07	4.69657e-06
Dner	35.8122	-1.54784	0.517303	-2.99213	0.0027704	0.0186162
Rps27l	97.2709	0.899605	0.344112	2.61428	0.0089415	0.047456
Fam135b	19.6636	-1.7088	0.634401	-2.69356	0.00706925	0.0394064
Slc6a20a	182.666	-2.77383	0.349321	-7.94065	2.01126e-15	1.46118e-13
Amdhd2	545.082	0.697984	0.235912	2.95866	0.00308984	0.02035
Pnpla7	3961.15	0.345135	0.0717991	4.80695	1.53247e-06	2.72569e-05
Psenen	715.348	0.462142	0.148862	3.10451	0.00190597	0.0137202
Dchs1	137.203	-1.36714	0.506651	-2.69839	0.0069675	0.0390069
Syde2	22.5193	-2.16729	0.783791	-2.76514	0.00568985	0.0330491
Phkb	774.921	-0.413829	0.102639	-4.03191	5.53248e-05	0.000659325
Acaa2	386.955	-1.28297	0.234222	-5.47759	4.31167e-08	1.05628e-06
Arhgef26	74.7794	-1.45229	0.338942	-4.28478	1.82922e-05	0.000247686
Unc93b1	18775.9	0.28	0.0986455	2.83845	0.00453334	0.0276271
Nfkbid	179.285	0.809475	0.218844	3.69887	0.000216565	0.0021934
Slc39a12	355.152	-1.11452	0.20733	-5.3756	7.63287e-08	1.78658e-06
Zic4	27.4837	-2.04384	0.696536	-2.93428	0.00334317	0.0217007
Zdhhc9	1131.31	0.284226	0.097484	2.91561	0.0035499	0.0227765
Pml	830.163	0.687746	0.143839	4.78135	1.74125e-06	3.05673e-05
Hk1	1184.72	-0.570838	0.120119	-4.75225	2.01167e-06	3.48291e-05
Frem2	81.7254	-2.46709	0.371917	-6.63344	3.27944e-11	1.30963e-09
Mmaa	249.272	-0.672444	0.208874	-3.21937	0.0012847	0.00990885
Apbb1	244.645	-0.793075	0.232505	-3.411	0.000647245	0.00558001
Scd1	290.675	-2.2477	0.361757	-6.2133	5.18831e-10	1.74381e-08
Prr32	55.2747	-4.4913	0.753161	-5.96327	2.47244e-09	7.34307e-08
Slc35b2	880.574	0.348375	0.133321	2.61305	0.0089737	0.0476002
Cfap61	50.0623	-4.79988	0.626925	-7.65623	1.91463e-14	1.19358e-12
Lrrc20	102.574	0.938395	0.261155	3.59324	0.000326588	0.00312826
Pacrg	25.8146	-2.9469	0.598109	-4.92703	8.34902e-07	1.5692e-05
Rbm17	996.471	0.373564	0.120276	3.10588	0.00189715	0.0136685
Syn1	79.2304	-0.922969	0.353128	-2.61369	0.00895698	0.0475248
Spred3	144.442	-1.02082	0.327608	-3.11598	0.00183335	0.0132785
Tbcel	738.85	-1.04835	0.175095	-5.9873	2.13354e-09	6.41727e-08
Ldlrap1	790.804	0.353427	0.119469	2.9583	0.00309338	0.0203663
Larp1	4244.79	0.235455	0.0775619	3.03571	0.00239972	0.0166219
Map4k1	89.8726	1.46722	0.461556	3.17887	0.00147852	0.0111444
Enpp1	269.194	0.716208	0.239891	2.98556	0.00283061	0.0189198
Icam1	2379.48	0.709837	0.108533	6.54029	6.14013e-11	2.37666e-09
Slc2a12	248.335	-3.70418	0.566792	-6.53534	6.34673e-11	2.4466e-09
Shank2	308.477	-3.30323	0.312861	-10.5582	4.65693e-26	1.59936e-23
Dlgap5	37.4528	1.24786	0.478574	2.60746	0.00912162	0.0481953
H2-DMb2	159.814	0.942928	0.270223	3.48944	0.000484033	0.0043725
Tob1	237.218	-1.34541	0.282087	-4.76949	1.84693e-06	3.22427e-05
Clba1	60.8644	-1.36903	0.385951	-3.54716	0.000389412	0.00362166
Nme1	277.592	0.635499	0.211778	3.00078	0.00269286	0.0181922
Atoh8	34.6474	-1.81626	0.579169	-3.13598	0.00171279	0.0125399
Cdkn1c	323.324	-1.55082	0.237058	-6.54194	6.07268e-11	2.35538e-09
Armc3	74.1814	-1.16024	0.344973	-3.36326	0.000770265	0.00645213
Atp8a1	5787.74	0.408996	0.0935487	4.37201	1.23107e-05	0.000174185
Fermt2	239.416	-0.649307	0.218746	-2.96832	0.00299436	0.0198001
Limch1	271.87	-1.38004	0.252401	-5.46762	4.56108e-08	1.11167e-06
Slc16a9	105.518	-1.18985	0.348029	-3.41882	0.000628936	0.00543706
Dzip1l	68.0415	-2.16146	0.408848	-5.28669	1.24548e-07	2.80404e-06
Bri3bp	492.907	0.690076	0.159386	4.3296	1.49382e-05	0.000206414
Snn	3493.04	-0.411369	0.0961781	-4.27716	1.89292e-05	0.000255578
Ccdc92	53.221	-2.15167	0.742759	-2.89686	0.00376916	0.0238751
Igsf9	133.24	0.783365	0.226555	3.45772	0.000544766	0.0048265
Slc24a2	45.037	-1.90371	0.561614	-3.38972	0.00069965	0.00594498
Rapgefl1	58.219	-1.28287	0.426999	-3.00437	0.00266129	0.018037
Smim3	362.862	0.928167	0.202402	4.58575	4.52349e-06	7.18622e-05
Tmem237	366.064	-1.25811	0.232578	-5.4094	6.32366e-08	1.49684e-06
Atp13a4	62.9078	-2.55019	0.60823	-4.1928	2.75528e-05	0.000355011
Fam210a	1117.46	-0.552064	0.133433	-4.13738	3.51297e-05	0.000439738
Mphosph9	500.893	-0.618013	0.180451	-3.42482	0.000615197	0.00533564
Camk4	28.0697	-2.83208	0.636709	-4.44799	8.66788e-06	0.000128818
Notch3	399.025	-1.13054	0.232558	-4.86133	1.16599e-06	2.11774e-05
Atg5	638.288	0.336791	0.120728	2.78966	0.00527631	0.0312721
Pde4dip	3239.65	0.196016	0.0622242	3.15016	0.00163182	0.0120687
Slamf7	230.059	2.98827	0.608164	4.91359	8.94254e-07	1.66584e-05
Tapbpl	443.289	0.497269	0.183457	2.71055	0.00671709	0.0378523
Ncapd2	322.167	0.532231	0.189141	2.81394	0.00489377	0.0295048
Ostm1	812.966	0.381925	0.128537	2.97133	0.00296511	0.0196865
Snx10	746.101	0.541804	0.117901	4.59542	4.31871e-06	6.88987e-05
Spats2l	68.0094	-1.65078	0.605912	-2.72446	0.00644074	0.0366223
Edem2	1718.56	0.451059	0.103569	4.35515	1.32974e-05	0.000186194
Kcnh2	145.82	-4.16923	0.818023	-5.09672	3.45592e-07	7.1904e-06
Sesn1	1479.46	-0.33086	0.104793	-3.15727	0.00159256	0.0118339
Plcl1	1427.24	-0.456604	0.105195	-4.34057	1.42115e-05	0.000197689
Ankrd35	33.3295	-2.78944	0.677994	-4.11426	3.8842e-05	0.000479847
Lasp1	4371.76	0.188099	0.0717862	2.62027	0.00878608	0.0468254
Ncoa6	2242.57	-0.282329	0.0990341	-2.85082	0.00436061	0.0267862
Pcp4l1	454.295	-1.80344	0.422426	-4.26925	1.96135e-05	0.000262938
Trp53inp2	495.695	-0.753307	0.143711	-5.2418	1.59015e-07	3.51714e-06
Mpp6	946.016	0.301089	0.115844	2.59909	0.00934717	0.0490577
Gpr162	404.462	0.907571	0.216089	4.19999	2.66927e-05	0.000345105
Egr1	578.321	0.732734	0.211959	3.45697	0.000546295	0.00483392
Abhd17c	1014.65	0.364878	0.101585	3.59187	0.000328314	0.00314002
Chmp4b	2092.72	0.404147	0.100847	4.00751	6.13628e-05	0.000724082
Parp12	1250.81	0.557666	0.155813	3.57908	0.000344804	0.00327287
Car14	154.907	-3.13355	0.444135	-7.05541	1.72096e-12	8.08637e-11
Rgs4	115.07	-0.820463	0.294372	-2.78717	0.00531713	0.0314548
Mc3r	7.88884	-5.701	1.41002	-4.0432	5.27273e-05	0.000633363
BC028528	225.274	0.768441	0.228277	3.36626	0.000761956	0.00639386
Fndc4	67.2534	-1.22048	0.374559	-3.25844	0.00112027	0.00882566
Reep2	69.0659	-2.11814	0.352885	-6.00234	1.94497e-09	5.91602e-08
Slc35f1	28.179	-3.157	0.792445	-3.98388	6.77994e-05	0.000793963
Nfe2l1	2493.53	-0.232859	0.0783907	-2.97049	0.00297323	0.0197058
Dgki	41.8077	-1.6708	0.550705	-3.03394	0.00241384	0.0166832
Scube3	184.549	-3.34379	0.336138	-9.94768	2.5812e-23	6.0193e-21
Mboat1	166.882	-0.660858	0.237794	-2.77913	0.00545053	0.0319439
Ttll6	14.2745	-4.63672	1.30656	-3.5488	0.000386989	0.0036009
Gngt2	1015.67	0.297523	0.103103	2.88569	0.00390554	0.0245497
Ctnnal1	735.685	-0.708325	0.195954	-3.61476	0.00030063	0.00291958
Baiap2l1	211.595	-1.20397	0.288613	-4.17157	3.02507e-05	0.000387132
Nipal2	26.8938	-2.44947	0.921479	-2.6582	0.00785602	0.0428117
Rccd1	165.091	-0.747952	0.270388	-2.76621	0.00567113	0.0329714
Cnst	549.002	-0.718394	0.184345	-3.89702	9.73839e-05	0.00109754
Txndc5	1007.06	0.688844	0.206026	3.34347	0.000827363	0.0068141
Bmp6	216.689	-3.66412	0.444771	-8.23822	1.74789e-16	1.56473e-14
Arhgap18	515.027	-0.439146	0.143499	-3.06028	0.00221131	0.0155046
St6galnac5	48.578	-1.61271	0.55692	-2.89577	0.00378233	0.0239505
Usp6nl	818.035	-0.629645	0.132554	-4.7501	2.03316e-06	3.51659e-05
Anpep	122.024	1.49276	0.45715	3.26537	0.00109322	0.00863652
L3mbtl3	410.986	-0.748754	0.155319	-4.82076	1.43013e-06	2.56298e-05
Sptlc3	9.43948	-5.96582	1.32984	-4.48612	7.25331e-06	0.000110223
Atp6v1g1	1146.22	0.391872	0.117351	3.33932	0.000839826	0.00689717
Mycbpap	124.418	-1.98527	0.476888	-4.16298	3.14123e-05	0.000399292
Nrn1	45.9823	-2.91295	0.573126	-5.08256	3.72381e-07	7.69573e-06
Prune2	1097.11	0.662944	0.111404	5.95082	2.66802e-09	7.89911e-08
Runx2	59.2623	1.47613	0.488704	3.02051	0.00252352	0.0172831
Dap	893.89	0.501518	0.108169	4.63643	3.5447e-06	5.79203e-05
Tekt5	6.68954	-3.49767	1.24611	-2.80688	0.00500244	0.0299867
Rlbp1	36.692	-2.58049	0.522606	-4.93773	7.90356e-07	1.4959e-05
Abhd2	3656.45	-1.08969	0.157026	-6.93957	3.93301e-12	1.76882e-10
Daglb	6271.68	0.331292	0.0891258	3.71712	0.000201503	0.0020737
Srrm2	29481.4	-0.184961	0.0645415	-2.86578	0.00415988	0.0258748
Isg20	51.3444	1.64396	0.429279	3.82958	0.000128365	0.00139751
Tgfb2	317.371	-2.2199	0.287028	-7.73408	1.04156e-14	6.62428e-13
Prrc2b	5372.25	-0.171711	0.0622843	-2.75689	0.00583532	0.0338005
Igfbp2	720.404	-3.96096	0.658358	-6.01641	1.78323e-09	5.48591e-08
Wdr17	11.2456	-4.65879	1.38236	-3.37016	0.000751236	0.00631441
Hlx	855.212	0.429438	0.148506	2.89173	0.00383133	0.0241717
Prdm16	470.521	-2.3815	0.223469	-10.6569	1.61819e-26	5.76716e-24
Cntnap2	31.6983	-3.34801	0.664116	-5.0413	4.62369e-07	9.36087e-06
Tspyl4	109.233	-1.30945	0.315661	-4.1483	3.34953e-05	0.000422358
Uhrf1bp1	2362.31	0.246689	0.0713796	3.45602	0.000548209	0.0048479
Mmd2	82.7966	-1.11883	0.339264	-3.29782	0.000974399	0.00784879
Ncam1	162.397	-1.49939	0.296591	-5.05542	4.29449e-07	8.73636e-06
Cfap70	27.4759	-3.63261	0.767077	-4.73566	2.18345e-06	3.72231e-05
Rsph4a	66.1964	-3.37015	0.443714	-7.59532	3.07028e-14	1.84696e-12
Ubald1	938.926	-0.237654	0.0875628	-2.7141	0.0066457	0.0375054
Ccser1	31.7665	-3.54178	0.624169	-5.6744	1.39175e-08	3.68705e-07
Strip2	457.522	-3.32317	0.78836	-4.2153	2.49451e-05	0.000325181
Ccdc151	13.823	-3.56868	1.28953	-2.76742	0.00565011	0.0328789
Kcne2	260.868	-3.84923	1.07643	-3.57593	0.000348988	0.00330759
Capsl	19.7726	-3.95296	0.899647	-4.3939	1.11334e-05	0.000159923
Mrps6	183.491	-1.38685	0.26827	-5.16961	2.34587e-07	5.01825e-06
Lap3	1321.56	0.527903	0.111521	4.73366	2.20512e-06	3.75248e-05
Lmbrd2	1063.24	0.386256	0.104378	3.70053	0.000215146	0.00218137
Wdr34	138.048	-0.915714	0.270496	-3.38531	0.000710984	0.00602773
Fnbp1l	723.875	-0.582404	0.134935	-4.31619	1.58745e-05	0.000218234
Cc2d2a	308.147	-0.808307	0.205547	-3.93247	8.40792e-05	0.000960782
Cpeb2	2024.41	0.276295	0.0950578	2.90659	0.00365387	0.023309
Tbc1d2	141.319	-2.59583	0.475822	-5.45547	4.88422e-08	1.18128e-06
4932438H23Rik	19.4558	-3.04868	0.877256	-3.47524	0.00051039	0.00457341
Srrm3	20.402	-2.22705	0.752411	-2.95988	0.00307754	0.0202832
Tmem120a	204.823	0.699851	0.247219	2.83089	0.00464189	0.0281932
Gpr37	19.9826	-1.79585	0.554311	-3.23978	0.00119621	0.00934457
Stk32a	45.4416	-3.21587	0.611888	-5.25564	1.47508e-07	3.28571e-06
Zc3h12d	35.8729	3.05506	0.955139	3.19855	0.00138121	0.0105122
Magi2	103.217	-1.99367	0.514566	-3.87446	0.00010686	0.00119155
Negr1	39.3109	-1.38706	0.441791	-3.13963	0.0016916	0.0124232
[truncated: 1,059 more rows]

## Sheet: Additional File 1h
Additional File 1h. Aging DEG (old vs. young; DEseq2, FDR <5%) specific to male
[truncated: 312 more rows]
